# Supplementary material for: A network-based trans-omics approach for predicting synergistic drug combinations
Source: Commun Med (Lond). 2024 Jul 29;4:154. doi: 10.1038/s43856-024-00571-2 (PMC11286857; doi:10.1038/s43856-024-00571-2)
Supplement: Supplementary file 3 — Supplementary Data 1 [file 43856_2024_571_MOESM3_ESM.xlsx]

## Sheet: Sheet1
Table S1 Data sources used for constracting human protein-protein network and disease modules
Human protein-protein network
No	Database	URL	Accsessed date	Description	# of Proteins	# of Interactions
i	HuRI	http://www.interactome-atlas.org/	2020-03-02	Yeast-two-hybrid high-throughput datasets	9402	64736
ii	CORUM database	http://mips.helmholtz-muenchen.de/corum	2018-09-03	Protein complexes datasets	3608	39403
iii	PhosphositePlus database	https://www.phosphosite.org/homeAction.action	2018-09-07	Phosphorylation Kinase–substrate pairs	2425	5617
iv	KEGG Rpair database	This service is no longer available.	2016-03-12	Metabolic enzyme-coupled interactions	1766	144631
v	Signalink v.2.0 database	http://signalink.org/	2018-12-03	Signaling interactions	2156	51560
vi	InnateDB database	https://www.innatedb.com/	2018-06-02	Innate immune response	4239	8772
vii	Instruct database	https://commons.cri.uchicago.edu/instruct/	2020-03-03	3D structurally resolved PPIs	3627	11470
				Total	13524	311888
				Giant component	13377	235123
Disease module for AML
No	Database	URL	Accsessed date	search keys	# of Entries
i	OMIM	http://www.omim.org/	2021-05-18	Acute myeloid leukemia	198
ii	Clinver	https://www.ncbi.nlm.nih.gov/clinvar/	2021-05-19	Acute myeloid leukemia	97
iii	GWAS	https://www.ebi.ac.uk/gwas/	2021-05-18	Acute myeloid leukemia (EFO_0000222)	1645
iv	PheWAS	https://phewascatalog.org/	2016-03-21	Myeloid	111
v	GWASdb	https://maayanlab.cloud/Harmonizome/resource/GWASdb	2021-12-16			data not available
vi	DisGeNET	https://www.disgenet.org	2021-12-16			data not available
				Total entrezgene ids	1075
Disease module for CML
No	Database	URL	Accsessed date	search keys	# of Entries
i	OMIM	http://www.omim.org/	2021-05-18	LEUKEMIA CHRONIC MYELOID	45
ii	Clinver	https://www.ncbi.nlm.nih.gov/clinvar/	2021-05-19	LEUKEMIA CHRONIC MYELOID	12
iii	GWAS	https://www.ebi.ac.uk/gwas/	2021-05-18			data not available
iv	PheWAS	https://phewascatalog.org/	2016-03-21	chronic_myeloid_leukemia		data not used for analysis because this data set was enriched in ALS
v	GWASdb	https://maayanlab.cloud/Harmonizome/resource/GWASdb	2021-05-18	Chronic lymphoid leukemia	1
vi	DisGeNET	https://www.disgenet.org	2021-05-18	chronic_myelogenous_leukemia		data not available
				Total entrezgene ids	51
Disease module for Corolectal cancer
No	Database	URL	Accsessed date	search keys	# of Entries
i	OMIM	http://www.omim.org/	2021-05-18	COLORECTAL CANCER	64
ii	Clinver	https://www.ncbi.nlm.nih.gov/clinvar/	2021-05-19	COLORECTAL_CANCER	182
iii	GWAS	https://www.ebi.ac.uk/gwas/	2021-05-18	COLORECTAL_CANCER (EFO_0005842)	311
iv	PheWAS	https://phewascatalog.org/	2016-03-21	Colorectal cancer	41
v	GWASdb	https://maayanlab.cloud/Harmonizome/resource/GWASdb	2021-05-18	COLORECTAL_CANCER	101
vi	DisGeNET	https://www.disgenet.org	2021-05-21	C0009402	702
				Total entrezgene ids	407
Disease module for Asthma
No	Database	URL	Accsessed date	search keys	# of Entries
i	OMIM	http://www.omim.org/	2020-11-16	asthma	185
ii	Clinver	https://www.ncbi.nlm.nih.gov/clinvar/	2020-11-17	Asthma	198
iii	GWAS	https://www.ebi.ac.uk/gwas/	2020-11-17	Asthma (EFO_0000270)	464
iv	PheWAS	https://phewascatalog.org/	2016-03-21	asthma	170
v	GWASdb	https://maayanlab.cloud/Harmonizome/resource/GWASdb	2020-11-17			data not available
vi	DisGeNET	https://www.disgenet.org	2021-12-13	C0004096	36
				Total entrezgene ids	929
Disease module for Type 2 diabetes
No	Database	URL	Accsessed date	search keys	# of Entries
i	OMIM	http://www.omim.org/	2020-11-16	Type 2 Diabetes	90
ii	Clinver	https://www.ncbi.nlm.nih.gov/clinvar/	2020-11-17	Type 2 Diabetes	124
iii	GWAS	https://www.ebi.ac.uk/gwas/	2020-11-17	Type 2 Diabetes (EFO_0001360)	1394
iv	PheWAS	https://phewascatalog.org/	2016-03-21	Type 2 diabetes	162
v	GWASdb	https://maayanlab.cloud/Harmonizome/resource/GWASdb	2020-11-16			GWASdb was out of service in that date
vi	DisGeNET	https://www.disgenet.org	2021-12-13	C0271638		no results for the query
				Total entrezgene ids	1173
Disease module for Hypertention
No	Database	URL	Accsessed date	search keys	# of Entries
i	OMIM	http://www.omim.org/	2022-11-04	HYPERTENSION_ESSENTIAL, high_blood_pressure	185
ii	Clinver	https://www.ncbi.nlm.nih.gov/clinvar/	2022-11-04	hypertension, high_blood_pressure	198
iii	GWAS	https://www.ebi.ac.uk/gwas/	2022-11-04	hypertension (EFO_0000537)	464
iv	PheWAS	https://phewascatalog.org/	2016-03-21	Hypertension (MIM number 608232, MeSH: D001943)	170
v	GWASdb	https://maayanlab.cloud/Harmonizome/resource/GWASdb	2022-11-04			GWASdb was out of service in that date
vi	DisGeNET	https://www.disgenet.org	2022-11-04			data not available
				Total entrezgene ids	909
