# Supplementary material for: A network-based trans-omics approach for predicting synergistic drug combinations
Source: Commun Med (Lond). 2024 Jul 29;4:154. doi: 10.1038/s43856-024-00571-2 (PMC11286857; doi:10.1038/s43856-024-00571-2)
Supplement: Supplementary file 4 — Supplementary Data 2 [file 43856_2024_571_MOESM4_ESM.xlsx]

## Sheet: Sheet 1
node_A
