# Supplementary material for: A network-based trans-omics approach for predicting synergistic drug combinations
Source: Commun Med (Lond). 2024 Jul 29;4:154. doi: 10.1038/s43856-024-00571-2 (PMC11286857; doi:10.1038/s43856-024-00571-2)
Supplement: Supplementary file 6 — Supplementary Data 4 [file 43856_2024_571_MOESM6_ESM.xlsx]

## Sheet: drug_module
V1	V2	V3
D00002	BAWFJGJZGIEFAR-NNYOXOHSSA-O	nadide
D00015	ZDXPYRJPNDTMRX-VKHMYHEASA-N	glutamine
D00023	XSQUKJJJFZCRTK-UHFFFAOYSA-N	urea
D00028	PEDCQBHIVMGVHV-UHFFFAOYSA-N	glycerol
D00029	YBJHBAHKTGYVGT-ZKWXMUAHSA-N	biotin
D00036	DFPAKSUCGFBDDF-UHFFFAOYSA-N	nicotinamide
D00038	WPYMKLBDIGXBTP-UHFFFAOYSA-N	benzoic-acid
D00045	OIRDTQYFTABQOQ-KQYNXXCUSA-N	adenosine
D00049	PVNIIMVLHYAWGP-UHFFFAOYSA-N	niacin
D00050	AUNGANRZJHBGPY-SCRDCRAPSA-N	riboflavin
D00051	AEMFNILZOJDQLW-QAGGRKNESA-N	androstenedione
D00052	KCXVZYZYPLLWCC-UHFFFAOYSA-N	ethylenediaminetetraacetic-acid
D00059	WTDRDQBEARUVNC-LURJTMIESA-N	levodopa
D00066	RJKFOVLPORLFTN-LEKSSAKUSA-N	progesterone
D00067	DNXHEGUUPJUMQT-CBZIJGRNSA-N	estrone
D00070	OVBPIULPVIDEAO-LBPRGKRZSA-N	folic-acid
D00078	DNIAPMSPPWPWGF-UHFFFAOYSA-N	1,2-propylene-glycol
D00079	XEYBRNLFEZDVAW-ARSRFYASSA-N	dinoprostone
D00081	PXGPLTODNUVGFL-YNNPMVKQSA-N	dinoprost
D00086	AGBQKNBQESQNJD-UHFFFAOYSA-N	thioctic-acid
D00094	SHGAZHPCJJPHSC-YCNIQYBTSA-N	tretinoin
D00095	UCTWMZQNUQWSLP-VIFPVBQESA-N	epinephrine
D00096	FBPFZTCFMRRESA-JGWLITMVSA-N	mannitol-D
D00104	WIIZWVCIJKGZOK-RKDXNWHRSA-N	chloramphenicol
D00105	VOXZDWNPVJITMN-ZBRFXRBCSA-N	estradiol
D00109	BSYNRYMUTXBXSQ-UHFFFAOYSA-N	aspirin
D00117	LHGVFZTZFXWLCP-UHFFFAOYSA-N	guaiacol
D00118	CMWTZPSULFXXJA-VIFPVBQESA-N	naproxen
D00120	MLKXDPUZXIRXEP-MFOYZWKCSA-N	sulindac
D00121	POJWUDADGALRAB-UHFFFAOYSA-N	allantoin
D00125	VJJPUSNTGOMMGY-MRVIYFEKSA-N	etoposide
D00126	HEFNNWSXXWATRW-UHFFFAOYSA-N	ibuprofen
D00129	GMRQFYUYWCNGIN-NKMMMXOESA-N	calcitriol
D00130	HUPFGZXOMWLGNK-UHFFFAOYSA-N	diflunisal
D00131	AUZONCFQVSMFAP-UHFFFAOYSA-N	disulfiram
D00132	DKYWVDODHFEZIM-UHFFFAOYSA-N	ketoprofen
D00133	GHMLBKRAJCXXBS-UHFFFAOYSA-N	resorcinol
D00134	HXHWSAZORRCQMX-UHFFFAOYSA-N	albendazole
D00136	LNEPOXFFQSENCJ-UHFFFAOYSA-N	haloperidol
D00139	QXKHYNVANLEOEG-UHFFFAOYSA-N	methoxsalen
D00140	ULGZDMOVFRHVEP-RWJQBGPGSA-N	erythromycin
D00141	CGIGDMFJXJATDK-UHFFFAOYSA-N	indometacin
D00142	FBOZXECLQNJBKD-ZDUSSCGKSA-N	methotrexate
D00143	ORNBQBCIOKFOEO-QGVNFLHTSA-N	pregnenolone
D00144	IPEHBUMCGVEMRF-UHFFFAOYSA-N	pyrazinamide
D00145	IEDVJHCEMCRBQM-UHFFFAOYSA-N	trimethoprim
D00147	RKUNBYITZUJHSG-FXUDXRNXSA-N	hyoscyamine
D00148	MBWXNTAXLNYFJB-LKUDQCMESA-N	phylloquinone
D00149	WXNZTHHGJRFXKQ-UHFFFAOYSA-N	parachlorophenol
D00151	HYYBABOKPJLUIN-UHFFFAOYSA-N	mefenamic-acid
D00160	SLXKOJJOQWFEFD-UHFFFAOYSA-N	aminocaproic-acid
D00162	WUBBRNOQWQTFEX-UHFFFAOYSA-N	aminosalicylic-acid
D00163	RUDATBOHQWOJDD-BSWAIDMHSA-N	chenodeoxycholic-acid
D00168	UHDGCWIWMRVCDJ-CCXZUQQUSA-N	cytarabine
D00170	HSHNITRMYYLLCV-UHFFFAOYSA-N	hymecromone
D00180	GMVPRGQOIOIIMI-DWKJAMRDSA-N	alprostadil
D00182	VIKNJXKGJWUCNN-XGXHKTLJSA-N	norethisterone
D00183	MHWLWQUZZRMNGJ-UHFFFAOYSA-N	nalidixic-acid
D00184	PMATZTZNYRCHOR-IMVLJIQESA-N	cyclosporin-a
D00185	PROQIPRRNZUXQM-ZXXIGWHRSA-N	estriol
D00186	MYSWGUAQZAJSOK-UHFFFAOYSA-N	ciprofloxacin
D00196	PIJVFDBKTWXHHD-HIFRSBDPSA-N	physostigmine
D00197	QEVHRUUCFGRFIF-MDEJGZGSSA-N	reserpine
D00198	SZLZWPPUNLXJEA-QEGASFHISA-N	rescinnamine
D00204	AVKUERGKIZMTKX-NJBDSQKTSA-N	ampicillin
D00209	DDUHZTYCFQRHIY-RBHXEPJQSA-N	griseofulvin
D00210	OGJPXUAPXNRGGI-UHFFFAOYSA-N	norfloxacin
D00214	RJURFGZVJUQBHK-UHFFFAOYSA-N	actinomycin-d
D00216	XUFXOAAUWZOOIT-UGEKTDRHSA-N	acarbose
D00217	RZVAJINKPMORJF-UHFFFAOYSA-N	paracetamol
D00218	BZKPWHYZMXOIDC-UHFFFAOYSA-N	acetazolamide
D00219	VGZSUPCWNCWDAN-UHFFFAOYSA-N	acetohexamide
D00221	PWKSKIMOESPYIA-BYPYZUCNSA-N	acetylcysteine
D00222	MKUXAQIIEYXACX-UHFFFAOYSA-N	acyclovir
D00223	OJMMVQQUTAEWLP-KIDUDLJLSA-N	lincomycin
D00224	OFCNXPDARWKPPY-UHFFFAOYSA-N	allopurinol
D00225	VREFGVBLTWBCJP-UHFFFAOYSA-N	alprazolam
D00228	QWGDMFLQWFTERH-UHFFFAOYSA-N	amoxapine
D00231	RNLQIBCLLYYYFJ-UHFFFAOYSA-N	amrinone
D00234	GXDALQBWZGODGZ-UHFFFAOYSA-N	astemizole
D00235	METKIMKYRPQLGS-UHFFFAOYSA-N	atenolol-(+/-)
D00237	AUJRCFUBUPVWSZ-XTZHGVARSA-M	auranofin
D00238	LMEKQMALGUDUQG-UHFFFAOYSA-N	azathioprine
D00241	KPYSYYIEGFHWSV-UHFFFAOYSA-N	baclofen
D00242	MAFMQEKGGFWBAB-UHFFFAOYSA-N	benzonatate
D00244	UREBDLICKHMUKA-DVTGEIKXSA-N	betamethasone
D00245	KHOITXIGCFIULA-UHFFFAOYSA-N	bisacodyl
D00246	VOVIALXJUBGFJZ-KWVAZRHASA-N	budesonide
D00247	MAEIEVLCKWDQJH-UHFFFAOYSA-N	bumetanide
D00248	COVZYZSDYWQREU-UHFFFAOYSA-N	busulfan
D00250	YKPUWZUDDOIDPM-SOFGYWHQSA-N	capsaicin
D00251	FAKRSMQSSFJEIM-RQJHMYQMSA-N	captopril
D00252	FFGPTBGBLSHEPO-UHFFFAOYSA-N	carbamazepine
D00255	OGHNVEJMJSYVRP-UHFFFAOYSA-N	carvedilol
D00256	QYIYFLOTGYLRGG-GPCCPHFNSA-N	cefaclor
D00257	BOEGTKLJZSQCCD-UEKVPHQBSA-N	cefadroxil
D00258	OKBVVJOGVLARMR-QSWIMTSFSA-N	cefixime
D00259	SLAYUXIURFNXPG-CRAIPNDOSA-N	ceforanide
D00260	SRZNHPXWXCNNDU-IXOPCIAXSA-N	cefotetan
D00263	ZAIPMKNFIOOWCQ-UEKVPHQBSA-N	cephalexin
D00266	JCKYGMPEJWAADB-UHFFFAOYSA-N	chlorambucil
D00267	ANTSCNMPPGJYLG-UHFFFAOYSA-N	chlordiazepoxide
D00268	WEQAYVWKMWHEJO-UHFFFAOYSA-N	chlormezanone
D00269	BFPSDSIWYFKGBC-UHFFFAOYSA-N	chlorotrianisene
D00270	ZPEIMTDSQAKGNT-UHFFFAOYSA-N	chlorpromazine
D00271	RKWGIWYCVPQPMF-UHFFFAOYSA-N	chlorpropamide
D00272	JIVPVXMEBJLZRO-UHFFFAOYSA-N	chlorthalidone
D00274	DCSUBABJRXZOMT-UHFFFAOYSA-N	cisapride
D00276	AGOYDEPGAOXOCK-KCBOHYOISA-N	clarithromycin
D00278	WDQPAMHFFCXSNU-BGABXYSRSA-N	clofazimine
D00279	KNHUKKLJHYUCFP-UHFFFAOYSA-N	clofibrate
D00280	DGBIGWXXNGSACT-UHFFFAOYSA-N	clonazepam
D00281	GJSURZIOUXUGAL-UHFFFAOYSA-N	clonidine
D00282	VNFPBHJOKIVQEB-UHFFFAOYSA-N	clotrimazole
D00283	QZUDBNBUXVUHMW-UHFFFAOYSA-N	clozapine
D00288	FDKXTQMXEQVLRF-ZHACJKMWSA-N	dacarbazine
D00289	POZRVZJJTULAOH-LHZXLZLDSA-N	danazol
D00291	NFLWUMRGJYTJIN-UHFFFAOYSA-N	desmopressin-acetate
D00292	UREBDLICKHMUKA-CXSFZGCWSA-N	dexamethasone
D00293	AAOVKJBEBIDNHE-UHFFFAOYSA-N	diazepam
D00294	GDLBFKVLRPITMI-UHFFFAOYSA-N	diazoxide
D00295	AQIXAKUUQRKLND-UHFFFAOYSA-N	cimetidine
D00296	BXZVVICBKDXVGW-NKWVEPMBSA-N	didanosine
D00298	LTMHDMANZUZIPE-PUGKRICDSA-N	digoxin
D00300	ZZVUWRFHKOJYTH-UHFFFAOYSA-N	diphenhydramine
D00302	IZEKFCXSFNUWAM-UHFFFAOYSA-N	dipyridamole
D00303	UVTNFZQICZKOEM-UHFFFAOYSA-N	disopyramide
D00308	RMEDXOLNCUSCGS-UHFFFAOYSA-N	droperidol
D00310	IDYZIJYBMGIQMJ-UHFFFAOYSA-N	enoxacin
D00313	AVOLMBLBETYQHX-UHFFFAOYSA-N	etacrynic-acid
D00315	NNYBQONXHNTVIJ-UHFFFAOYSA-N	etodolac
D00317	GGXKWVWZWMLJEH-UHFFFAOYSA-N	famciclovir
D00318	XUFQPHANEAPEMJ-UHFFFAOYSA-N	famotidine
D00319	RZTAMFZIAATZDJ-UHFFFAOYSA-N	felodipine
D00321	DBEPLOCGEIEOCV-WSBQPABSSA-N	finasteride
D00322	RFHAOTPXVQNOHP-UHFFFAOYSA-N	fluconazole
D00323	XRECTZIEBJDKEO-UHFFFAOYSA-N	flucytosine
D00325	WJOHZNCJWYWUJD-IUGZLZTKSA-N	fluocinonide
D00326	RTHCYVBBDHJXIQ-UHFFFAOYSA-N	fluoxetine
D00330	SYTBZMRGLBWNTM-UHFFFAOYSA-N	flurbiprofen-(+/-)
D00331	ZZUFCTLCJUWOSV-UHFFFAOYSA-N	furosemide
D00332	UGJMXCAKCUNAIE-UHFFFAOYSA-N	gabapentin
D00333	IRSCQMHQWWYFCW-UHFFFAOYSA-N	ganciclovir
D00334	HEMJJKBWTPKOJG-UHFFFAOYSA-N	gemfibrozil
D00335	ZJJXGWJIGJFDTL-UHFFFAOYSA-N	glipizide
D00336	ZNNLBTZKUZBEKO-UHFFFAOYSA-N	glibenclamide
D00337	HSRJKNPTNIJEKV-UHFFFAOYSA-N	guaifenesin
D00339	CTETYYAZBPJBHE-UHFFFAOYSA-N	haloprogin
D00340	JZUFKLXOESDKRF-UHFFFAOYSA-N	hydrochlorothiazide
D00341	VSNHCAURESNICA-UHFFFAOYSA-N	hydroxyurea
D00342	XQFRJNBWHJMXHO-RRKCRQDMSA-N	idoxuridine
D00343	HOMGKSMUEGBAAB-UHFFFAOYSA-N	ifosfamide
D00345	NDDAHWYSQHTHNT-UHFFFAOYSA-N	indapamide
D00346	QRXWMOHMRWLFEY-UHFFFAOYSA-N	isoniazid
D00348	SHGAZHPCJJPHSC-XFYACQKRSA-N	isotretinoin
D00349	HMJIYCCIJYRONP-UHFFFAOYSA-N	isradipine
D00350	VHVPQPYKVGDNFY-ZPGVKDDISA-N	itraconazole
D00353	JTEGQNOMFQHVDC-NKWVEPMBSA-N	lamivudine
D00354	PYZRQGJRPPTADH-UHFFFAOYSA-N	lamotrigine
D00355	MJIHNNLFOKEZEW-UHFFFAOYSA-N	lansoprazole
D00356	GGXICVAJURFBLW-CEYXHVGTSA-N	latanoprost
D00358	NNJVILVZKWQKPM-UHFFFAOYSA-N	lidocaine
D00359	PCZOHLXUXFIOCF-BXMDZJJMSA-N	lovastatin
D00364	JCCNYMKQOSZNPW-UHFFFAOYSA-N	loratadine
D00365	DIWRORZWFLOCLC-UHFFFAOYSA-N	lorazepam
D00367	ZPXSCAKFGYXMGA-UHFFFAOYSA-N	mazindol
D00368	OPXLLQIJSORQAM-UHFFFAOYSA-N	mebendazole
D00370	SEQDDYPDSLOBDC-UHFFFAOYSA-N	temazepam
D00371	ZFXYFBGIUFBOJW-UHFFFAOYSA-N	theophylline
D00372	WJCNZQLZVWNLKY-UHFFFAOYSA-N	tiabendazole
D00373	KLBQZWRITKRQQV-UHFFFAOYSA-N	thioridazine
D00375	GMHKMTDVRCWUDX-UHFFFAOYSA-N	mephenytoin
D00377	KBOPZPXVLCULAV-UHFFFAOYSA-N	mesalazine
D00379	OUDSBRTVNLOZBN-UHFFFAOYSA-N	tolazamide
D00380	JLRGJRBPOGGCBT-UHFFFAOYSA-N	tolbutamide
D00381	FUSNMLFNXJSCDI-UHFFFAOYSA-N	tolnaftate
D00382	NGBFQHCMQULJNZ-UHFFFAOYSA-N	torasemide
D00385	GFNANZIMVAIWHM-OBYCQNJPSA-N	triamcinolone
D00386	FNYLWPVRPXGIIP-UHFFFAOYSA-N	triamterene
D00390	XSCGXQMFQXDFCW-UHFFFAOYSA-N	triflupromazine
D00391	VSQQQLOSPVPRAZ-RRKCRQDMSA-N	trifluridine
D00392	IRYJRGCIQBGHIV-UHFFFAOYSA-N	trimethadione
D00393	VKYKSIONXSXAKP-UHFFFAOYSA-N	methenamine
D00394	ZSCDBOWYZJWBIY-UHFFFAOYSA-N	trimipramine
D00395	GXPHKUHSUJUWKP-UHFFFAOYSA-N	troglitazone
D00397	BGDKAVGWHJFAGW-UHFFFAOYSA-N	tropicamide
D00399	NIJJYAXOARWZEE-UHFFFAOYSA-N	valproic-acid
D00400	ACWBQPMHZXGDFX-QFIPXVFZSA-N	valsartan
D00401	PMRYVIKBURPHAH-UHFFFAOYSA-N	methimazole
D00402	GNXFOGHNGIVQEH-UHFFFAOYSA-N	methocarbamol
D00403	VRQVVMDWGGWHTJ-CQSZACIVSA-N	levomepromazine
D00408	GCKMFJBGXUYNAG-HLXURNFRSA-N	testosterone
D00409	VAOCPAMSLUNLGC-UHFFFAOYSA-N	metronidazole
D00410	FJLBFSROUSIWMA-UHFFFAOYSA-N	metyrapone
D00411	YEEZWCHGZNKEEK-UHFFFAOYSA-N	zafirlukast
D00412	WREGKURFCTUGRC-POYBYMJQSA-N	zalcitabine
D00413	HBOMLICNUCNMMY-XLPZGREQSA-N	zidovudine
D00414	MWLSOWXNZPKENC-UHFFFAOYSA-N	zileuton
D00415	ULSDMUVEXKOYBU-ZDUSSCGKSA-N	zolmitriptan
D00416	BYBLEWFAAKGYCD-UHFFFAOYSA-N	miconazole
D00417	PZRHRDRVRGEVNW-UHFFFAOYSA-N	milrinone
D00418	ZFMITUMMTDLWHR-UHFFFAOYSA-N	minoxidil
D00420	JWBOIMRXGHLCPP-UHFFFAOYSA-N	mitotane
D00421	HDACQVRGBOVJII-JBDAPHQKSA-N	ramipril
D00422	VMXUWOKSQNHOCA-UKTHLTGXSA-N	ranitidine
D00423	IWUCXVSUMQZMFG-AFCXAGJDSA-N	ribavirin
D00425	BLXXJMDCKKHMKV-UHFFFAOYSA-N	nabumetone
D00426	RAPZEAPATHNIPO-UHFFFAOYSA-N	risperidone
D00427	NCDNCNXCDXHOMX-XGKFQTDJSA-N	ritonavir
D00428	WVYADZUPLLSGPU-UHFFFAOYSA-N	sasapyrine
D00429	QWAXKHKRTORLEM-UGJKXSETSA-N	saquinavir
D00431	AQCHWTWZEMGIFD-UHFFFAOYSA-N	metolazone
D00432	VWPOSFSPZNDTMJ-UCWKZMIHSA-N	nadolol
D00434	RYMZZMVNJRMUDD-HGQWONQESA-N	simvastatin
D00435	NQDJXKOVJZTUJA-UHFFFAOYSA-N	nevirapine
D00436	RJMUSRYZPJIFPJ-UHFFFAOYSA-N	niclosamide
D00437	HYIMSNHJOBLJNT-UHFFFAOYSA-N	nifedipine
D00438	UIAGMCDKSXEBJQ-UHFFFAOYSA-N	nimodipine
D00440	SGXXNSQHWDMGGP-IZZDOVSWSA-N	nizatidine
D00443	LXMSZDCAJNLERA-ZHYRCANASA-N	spironolactone
D00445	XNKLLVCARDGLGL-JGVFFNPUSA-N	stavudine
D00447	JLKIGFTWXXRPMT-UHFFFAOYSA-N	sulfamethoxazole
D00448	NCEXYHBECQHGNR-QZQOTICOSA-N	sulfasalazine
D00449	MBGGBVCUIVRRBF-UHFFFAOYSA-N	sulfinpyrazone
D00450	NHUHCSRWZMLRLA-UHFFFAOYSA-N	sulfafurazole
D00451	KQKPFRSPSRPDEB-UHFFFAOYSA-N	sumatriptan
D00452	MDKGKXOCJGEUJW-UHFFFAOYSA-N	suprofen
D00453	GSDSWSVVBLHKDQ-UHFFFAOYSA-N	ofloxacin
D00454	KVWDHTXUZHCGIO-UHFFFAOYSA-N	olanzapine
D00455	SUBDBMMJDZJVOS-UHFFFAOYSA-N	omeprazole
D00456	FELGMEQIXOGIFQ-UHFFFAOYSA-N	ondansetron
D00461	AGMMTXLNIQSRCG-UHFFFAOYSA-N	quinethazone
D00462	QSLJIVKCVHQPLV-PEMPUTJUSA-N	oxandrolone
D00463	OFPXSFXSNFPTHF-UHFFFAOYSA-N	oxaprozin
D00465	XIQVNETUBQGFHX-UHFFFAOYSA-N	oxybutynin
D00471	FSVJFNAIGNNGKK-UHFFFAOYSA-N	praziquantel
D00474	DQMZLTXERSFNPB-UHFFFAOYSA-N	primidone
D00475	DBABZHXKTCFAPX-UHFFFAOYSA-N	probenecid
D00476	FYPMFJGVHOHGLL-UHFFFAOYSA-N	probucol
D00488	WKSAUQYGYAYLPV-UHFFFAOYSA-N	pyrimethamine
D00493	WIKYUJGCLQQFNW-UHFFFAOYSA-N	prochlorperazine
D00494	PWWVAXIEGOYWEE-UHFFFAOYSA-N	promethazine
D00499	WEXRUCMBJFQVBZ-UHFFFAOYSA-N	pentobarbital
D00501	BYPFEZZEUUWMEJ-UHFFFAOYSA-N	pentoxifylline
D00503	RGCVKNLCSQQDEP-UHFFFAOYSA-N	perphenazine
D00508	WLWFNJKHKGIJNW-UHFFFAOYSA-N	phensuximide
D00510	VYMDGNCVAMGZFE-UHFFFAOYSA-N	phenylbutazone
D00512	CXOFVDLJLONNDW-UHFFFAOYSA-N	phenytoin
D00513	JZQKKSLKJUAGIC-UHFFFAOYSA-N	pindolol
D00518	GJQPMPFPNINLKP-UHFFFAOYSA-N	diclofenamide
D00519	JBMKAUGHUNFTOL-UHFFFAOYSA-N	chlorothiazide
D00520	NFLLKCVHYJRNRH-UHFFFAOYSA-N	dimenhydrinate
D00521	GUGOEEXESWIERI-UHFFFAOYSA-N	terfenadine
D00522	HTQMVQVXFRQIKW-UHFFFAOYSA-N	candesartan
D00523	YOSHYTLCDANDAN-UHFFFAOYSA-N	irbesartan
D00525	QCHFTSOMWOSFHM-WPRPVWTQSA-N	pilocarpine
D00528	RYYVLZVUVIJVGH-UHFFFAOYSA-N	caffeine
D00530	HUNXMJYCHXQEGX-UHFFFAOYSA-N	zaleplon
D00531	KJONHKAYOJNZEC-UHFFFAOYSA-N	nitrazepam
D00533	CTRLABGOLIVAIY-UHFFFAOYSA-N	oxcarbazepine
D00535	PJDFLNIOAUIZSL-UHFFFAOYSA-N	vigabatrin
D00536	WKGXYQFOCVYPAC-UHFFFAOYSA-N	felbamate
D00537	KJADKKWYZYXHBB-XBWDGYHZSA-N	topiramate
D00538	UBQNRHZMVUUOMG-UHFFFAOYSA-N	zonisamide
D00539	HAPOVYFOVVWLRS-UHFFFAOYSA-N	ethosuximide
D00541	MFZWMTSUNYWVBU-UHFFFAOYSA-N	hycanthone
D00548	NPUKDXXFDDZOKR-LLVKDONJSA-N	BRD-K55055802
D00549	OLBCVFGFOZPWHH-UHFFFAOYSA-N	propofol
D00550	DDLIGBOFAVUZHB-UHFFFAOYSA-N	midazolam
D00551	GKCBAIGFKIBETG-UHFFFAOYSA-N	tetracaine
D00552	BLFLLBZGZJTVJG-UHFFFAOYSA-N	benzocaine
D00553	MVFGUOIZUNYYSO-UHFFFAOYSA-N	prilocaine
D00554	BFPYWIDHMRZLRN-SLHNCBLASA-N	ethinylestradiol
D00560	YVUQSNJEYSNKRX-UHFFFAOYSA-N	pimozide
D00561	GZKLJWGUPQBVJQ-UHFFFAOYSA-N	sertindole
D00562	KNAHARQHSZJURB-UHFFFAOYSA-N	propylthiouracil
D00563	RONZAEMNMFQXRA-UHFFFAOYSA-N	mirtazapine
D00565	YMTINGFKWWXKFG-UHFFFAOYSA-N	fenofibrate
D00567	RZEKVGVHFLEQIL-UHFFFAOYSA-N	celecoxib
D00568	RZJQGNCSTQAWON-UHFFFAOYSA-N	rofecoxib
D00569	CPJSUEIXXCENMM-UHFFFAOYSA-N	phenacetin
D00570	IAKHMKGGTNLKSZ-INIZCTEOSA-N	colchicine
D00572	ACTRVOBWPAIOHC-XIXRPRMCSA-N	dimercaptosuccinic-acid
D00574	ROBVIMPUHSLWNV-UHFFFAOYSA-N	aminoglutethimide
D00575	IMSSROKUHAOUJS-MJCUULBUSA-N	mestranol
D00577	RGLYKWWBQGJZGM-ISLYRVAYSA-N	diethylstilbestrol
D00578	BCEHBSKCWLPMDN-MGPLVRAMSA-N	voriconazole
D00580	PJSFRIWCGOHTNF-UHFFFAOYSA-N	sulfadoxine
D00583	FOCVUCIESVLUNU-UHFFFAOYSA-N	thiotepa
D00584	GHASVSINZRGABV-UHFFFAOYSA-N	fluorouracil
D00585	VKHAHZOOUSRJNA-GCNJZUOMSA-N	mifepristone
D00586	MKXKFYHWDHIYRV-UHFFFAOYSA-N	flutamide
D00587	SEEPANYCNGTZFQ-UHFFFAOYSA-N	sulfadiazine
D00590	DZZWHBIBMUVIIW-DTORHVGOSA-N	sparfloxacin
D00591	AEOCXXJPGCBFJA-UHFFFAOYSA-N	ethionamide
D00592	MQJKPEGWNLWLTK-UHFFFAOYSA-N	dapsone
D00593	WIGIZIANZCJQQY-UHFFFAOYSA-N	glimepiride
D00594	FAEKWTJYAYMJKF-QHCPKHFHSA-N	repaglinide
D00618	VKQFCGNPDRICFG-UHFFFAOYSA-N	nisoldipine
D00625	IBAQFPQHRJAVAV-ULAWRXDQSA-N	miglitol
D00626	GHOSNRCGJFBJIB-UHFFFAOYSA-N	candesartan-cilextil
D00627	RMMXLENWKUUMAY-UHFFFAOYSA-N	telmisartan
D00629	PVHUJELLJLJGLN-UHFFFAOYSA-N	nitrendipine
D00630	YWXYYJSYQOXTPL-SLPGGIOYSA-N	isosorbide
D00646	OOGJQPCLVADCPB-HXUWFJFHSA-N	tolterodine
D00647	IXTMWRCNAAVVAI-UHFFFAOYSA-N	dofetilide
D00650	HDWIHXWEUNVBIY-UHFFFAOYSA-N	bendroflumethiazide
D00651	NDTSRXAMMQDVSW-UHFFFAOYSA-N	benzthiazide
D00652	HCRKCZRJWPKOAR-JTQLQIEISA-N	brinzolamide
D00654	DMDGGSIALPNSEE-UHFFFAOYSA-N	hydroflumethiazide
D00658	LMJSLTNSBFUCMU-UHFFFAOYSA-N	trichlormethiazide
D00660	LPQZKKCYTLCDGQ-WEDXCCLWSA-N	tazobactam
D00689	KUVIULQEHSCUHY-XYWKZLDCSA-N	beclomethasone-dipropionate
D00690	WOFMFGQZHJDGCX-ZULDAHANSA-N	mometasone
D00691	KSCFJBIXMNOVSH-UHFFFAOYSA-N	dyphylline
D00697	OFBIFZUFASYYRE-UHFFFAOYSA-N	flumazenil
D00707	RIKMMFOAQPJVMX-UHFFFAOYSA-N	fomepizole
D00708	SZQIFWWUIBRPBZ-UHFFFAOYSA-N	ethotoin
D00709	HPHUVLMMVZITSG-LURJTMIESA-N	levetiracetam
D00726	TTWJBBZEZQICBI-UHFFFAOYSA-N	metoclopramide
D00730	IUWVALYLNVXWKX-UHFFFAOYSA-N	butamben
D00733	PUFQVTATUTYEAL-UHFFFAOYSA-N	cinchocaine
D00744	NRNCYVBFPDDJNE-UHFFFAOYSA-N	pemoline
D00749	VHOGYURTWQBHIL-UHFFFAOYSA-N	leflunomide
D00752	RTGDFNSFWBGLEC-SYZQJQIISA-N	mycophenolate-mofetil
D00753	QFJCIRLUMZQUOT-HPLJOQBZSA-N	sirolimus
D00754	UEJJHQNACJXSKW-UHFFFAOYSA-N	thalidomide
D00768	OFZCIYFFPZCNJE-UHFFFAOYSA-N	carisoprodol
D00770	SKPLBLUECSEIFO-UHFFFAOYSA-N	chlorphenesin-carbamate
D00771	TZFWDZFKRBELIQ-UHFFFAOYSA-N	chlorzoxazone
D00773	IMWZZHHPURKASS-UHFFFAOYSA-N	metaxalone
D00775	FTALBRSUTCGOEG-UHFFFAOYSA-N	riluzole
D00779	YSXKPIUOCJLQIE-UHFFFAOYSA-N	biperiden
D00781	JRURYQJSLYLRLN-BJMVGYQFSA-N	entacapone
D00786	MIQPIUSUKVNLNT-UHFFFAOYSA-N	tolcapone
D00802	JFIOVJDNOJYLKP-UHFFFAOYSA-N	bithionol
D00805	NFACJZMKEDPNKN-UHFFFAOYSA-N	metrifonate
D00859	ACGUYXCXAPNIKK-UHFFFAOYSA-N	hexachlorophene
D00862	IAIWVQXQOWNYOU-FPYGCLRLSA-N	nitrofural
D00870	VACCAVUAMIDAGB-UHFFFAOYSA-N	sulfamethizole
D00872	VDUWPHTZYNWKRN-UHFFFAOYSA-N	cinoxacin
D00877	DYDCUQKUCUHJBH-UWTATZPHSA-N	cycloserine-(d)
D00888	BLSQLHNBWJLIBQ-OZXSUGGESA-N	terconazole
D00890	QXHHHPZILQDDPS-UHFFFAOYSA-N	tioconazole
D00896	XPOQHMRABVBWPR-ZDUSSCGKSA-N	efavirenz
D00898	NFDFQCUYFHCNBW-SCGPFSFSSA-N	dienestrol
D00910	SNBUBQHDYVFSQF-HIFRSBDPSA-N	cefmetazole
D00917	RTXOFQZKPXMALH-GHXIOONMSA-N	cefdinir
D00930	BPKAHTKRCLCHEA-UBFJEZKGSA-N	paricalcitol
D00947	TYZROVQLWOKYKF-ZDUSSCGKSA-N	linezolid
D00950	WWYNJERNGUHSAO-XUDSTZEESA-N	levonorgestrel
D00951	PSGAAPLEWMOORI-PEINSRQWSA-N	medroxyprogesterone
D00952	RQZAXGRLVPAYTJ-GQFGMJRRSA-N	megestrol
D00953	IMONTRJLAWHYGT-ZCPXKWAGSA-N	norethindrone
D00954	WWYNJERNGUHSAO-XUDSTZEESA-N	levonorgestrel
D00959	PDMMFKSKQVNJMI-BLQWBTBKSA-N	testosterone
D00960	YBBLVLTVTVSKRW-UHFFFAOYSA-N	anastrozole
D00963	BFYIZQONLCFLEV-DAELLWKTSA-N	exemestane
D00964	HPJKCIUCZWXJDR-UHFFFAOYSA-N	letrozole
D00965	XWXYUMMDTVBTOU-UHFFFAOYSA-N	nilutamide
D00973	ITRJWOMZKQRYTA-RFZYENFJSA-N	cortisone
D00983	YNDXUCZADRHECN-JNQJZLCISA-N	triamcinolone
D00987	KORNTPPJEAJQIU-KJXAQDMKSA-N	cabergoline
D00993	XZTYGFHCIAKPGJ-UHFFFAOYSA-N	meclofenoxate
D01014	OIRFJRBSRORBCM-UHFFFAOYSA-N	iopanoic-acid
D01034	FMHHVULEAZTJMA-UHFFFAOYSA-N	trioxsalen
D01035	YVPXVXANRNDGTA-WDYNHAJCSA-N	cepharanthine
D01038	QUQPHWDTPGMPEX-QJBIFVCTSA-N	hesperidin
D01042	ZOCSXAVNDGMNBV-UHFFFAOYSA-N	fipronil
D01043	IAZDPXIOMUYVGZ-UHFFFAOYSA-N	DMSO
D01044	NJMYODHXAKYRHW-DVZOWYKESA-N	flupentixol
D01047	JNMRHUJNCSQMMB-UHFFFAOYSA-N	sulfathiazole
D01049	HYWYRSMBCFDLJT-UHFFFAOYSA-N	nimesulide
D01051	DKGZKTPJOSAWFA-UHFFFAOYSA-N	spiperone
D01056	WHQCHUCQKNIQEC-UHFFFAOYSA-N	benzbromarone
D01064	IVTVGDXNLFLDRM-HNNXBMFYSA-N	raltitrexed
D01076	MINDHVHHQZYEEK-HBBNESRFSA-N	mupirocin
D01100	OKPNYGAWTYOBFZ-UHFFFAOYSA-N	pirenoxine
D01101	RKLNONIVDFXQRX-UHFFFAOYSA-N	bromperidol
D01111	OELFLUMRDSZNSF-BRWVUGGUSA-N	nateglinide
D01112	LZCDAPDGXCYOEH-UHFFFAOYSA-N	adapalene
D01115	JUKPWJGBANNWMW-VWBFHTRKSA-N	eplerenone
D01117	PVLJETXTTWAYEW-UHFFFAOYSA-N	mizolastine
D01121	ALLWOAVDORUJLA-UHFFFAOYSA-N	rebamipide
D01125	LWQQLNNNIPYSNX-UROSTWAQSA-N	calcipotriol
D01128	LDXDSHIEDAPSSA-OAHLLOKOSA-N	ramatroban
D01131	KMZQAVXSMUKBPD-DJWKRKHSSA-N	lafutidine
D01132	OGQICQVSFDPSEI-UHFFFAOYSA-N	tazarotene
D01133	GLBJJMFZWDBELO-UHFFFAOYSA-N	pimobendan
D01141	WMPXPUYPYQKQCX-UHFFFAOYSA-N	sulfamonomethoxine
D01142	ZZORFUFYDOWNEF-UHFFFAOYSA-N	sulfadimethoxine
D01146	ANMATWQYLIFGOK-UHFFFAOYSA-N	iguratimod
D01147	JYJTVFIEFKZWCJ-UHFFFAOYSA-N	nadifloxacin
D01152	FTLDJPRFCGDUFH-UHFFFAOYSA-N	oxetacaine
D01153	XAGMUUZPGZWTRP-ZETCQYMHSA-N	pazufloxacin
D01164	CEUORZQYGODEFX-UHFFFAOYSA-N	aripiprazole
D01176	XVGOZDAJGBALKS-UHFFFAOYSA-N	blonanserin
D01183	YEZNLOUZAIOMLT-UHFFFAOYSA-N	tolfenamic-acid
D01195	VRDIULHPQTYCLN-UHFFFAOYSA-N	prothionamide
D01199	XQSPYNMVSIKCOC-NTSWFWBYSA-N	emtricitabine
D01204	UQGKUQLKSCSZGY-UHFFFAOYSA-N	olmesartan-medoxomil
D01206	BQSJTQLCZDPROO-UHFFFAOYSA-N	febuxostat
D01217	JGMOKGBVKVMRFX-HQZYFCCVSA-N	dydrogesterone
D01220	GSNOZLZNQMLSKJ-UHFFFAOYSA-N	trapidil
D01223	GAGWJHPBXLXJQN-UORFTKCHSA-N	capecitabine
D01226	BGRJTUBHPOOWDU-UHFFFAOYSA-N	sulpiride
D01244	WFWLQNSHRPWKFK-UHFFFAOYSA-N	tegafur
D01265	OBMLHUPNRURLOK-XGRAFVIBSA-N	epitiostanol
D01271	MXJWRABVEGLYDG-UHFFFAOYSA-N	bufexamac
D01272	CBGUOGMQLZIXBE-XGQKBEPLSA-N	clobetasol
D01274	CXGTZJYQWSUFET-IBGZPJMESA-N	tesaglitazar
D01289	ONWXNHPOAGOMTG-UHFFFAOYSA-N	suxibuzone
D01290	YSEXMKHXIOCEJA-FVFQAYNVSA-N	nicergoline
D01295	DERZBLKQOCDDDZ-JLHYYAGUSA-N	cinnarizine
D01300	BMOVQUBVGICXQN-UHFFFAOYSA-N	clinofibrate
D01306	YSIITVVESCNIPR-UHFFFAOYSA-N	troxipide
D01308	MUQNGPZZQDCDFT-JNQJZLCISA-N	halcinonide
D01311	BAQCROVBDNBEEB-UBYUBLNFSA-N	metrizamide
D01320	XLFWDASMENKTKL-UHFFFAOYSA-N	molsidomine
D01322	LQCLVBQBTUVCEQ-QTFUVMRISA-N	troleandomycin
D01324	HOKDBMAJZXIPGC-UHFFFAOYSA-N	levomequitazine
D01325	GUHPRPJDBZHYCJ-UHFFFAOYSA-N	tiaprofenic-acid
D01327	BOBLHFUVNSFZPJ-JOYXJVLSSA-N	diflorasone
D01333	ICMGLRUYEQNHPF-UHFFFAOYSA-N	urapidil
D01334	HGBLNBBNRORJKI-WCABBAIRSA-N	ciclacillin
D01338	SFBODOKJTYAUCM-UHFFFAOYSA-N	ipriflavone
D01344	ZPAKPRAICRBAOD-UHFFFAOYSA-N	fenbufen
D01351	GWOFUCIGLDBNKM-UHFFFAOYSA-N	glafenine
D01361	NSYZCCDSJNWWJL-YXOIYICCSA-N	erythromycin-ethylsuccinate
D01366	IIBYAHWJQTYFKB-UHFFFAOYSA-N	bezafibrate
D01370	PTOAARAWEBMLNO-KVQBGUIXSA-N	cladribine
D01371	DDNCQMVWWZOMLN-IRLDBZIGSA-N	vinpocetine
D01372	GBBSUAFBMRNDJC-UHFFFAOYSA-N	zopiclone
D01381	DNTGGZPQPQTDQF-XBXARRHUSA-N	crotamiton
D01385	ZJVFLBOZORBYFE-UHFFFAOYSA-N	ibudilast
D01394	RHAXSHUQNIEUEY-UHFFFAOYSA-N	epirizole
D01395	MROJXXOCABQVEF-UHFFFAOYSA-N	actarit
D01397	LSNWBKACGXCGAJ-UHFFFAOYSA-N	ampiroxicam
D01407	OTVAEFIXJLOWRX-NXEZZACHSA-N	thiamphenicol
D01413	RSEPBGGWRJCQGY-RBRWEJTLSA-N	17-beta-estradiol
D01414	AOXRBFRFYPMWLR-XGXHKTLJSA-N	ethylestrenol
D01418	MUTNCGKQJGXKEM-UHFFFAOYSA-N	tamibarotene
D01420	QFOHBWFCKVYLES-UHFFFAOYSA-N	butyl-paraben
D01425	KJHKTHWMRKYKJE-SUGCFTRWSA-N	lopinavir
D01426	HJLSLZFTEKNLFI-UHFFFAOYSA-N	tinidazole
D01431	RCIMBBZXSXFZBV-UHFFFAOYSA-N	piromidic-acid
D01437	BRZANEXCSZCZCI-UHFFFAOYSA-N	nifenazone
D01468	KRVOJOCLBAAKSJ-RDTXWAMCSA-N	nemonapride
D01471	METKIMKYRPQLGS-LBPRGKRZSA-N	atenolol
D01474	NBQNWMBBSKPBAY-UHFFFAOYSA-N	iodixanol
D01514	VMZUTJCNQWMAGF-UHFFFAOYSA-N	etizolam
D01533	WYZDXEKUWRCKOB-YDSAWKJFSA-N	mestanolone
D01545	MNIPYSSQXLZQLJ-UHFFFAOYSA-N	aceclofenac
D01550	VPHPQNGOVQYUMG-UHFFFAOYSA-N	liranaftate
D01552	QELUYTUMUWHWMC-UHFFFAOYSA-N	edaravone
D01555	AMDBBAQNWSUWGN-UHFFFAOYSA-N	ioversol
D01578	TVQZAMVBTVNYLA-UHFFFAOYSA-N	pranoprofen
D01581	LPEPZBJOKDYZAD-UHFFFAOYSA-N	flufenamic-acid
D01582	FSQKKOOTNAMONP-UHFFFAOYSA-N	acemetacin
D01583	ISWRGOKTTBVCFA-UHFFFAOYSA-N	pirfenidone
D01584	KYLIZBIRMBGUOP-UHFFFAOYSA-N	anethole
D01585	CKSJXOVLXUMMFF-UHFFFAOYSA-N	exalamide
D01593	GWUSZQUVEVMBPI-UHFFFAOYSA-N	nimetazepam
D01599	BOVGTQGAOIONJV-UHFFFAOYSA-N	gliclazide
D01605	FNQQBFNIYODEMB-UHFFFAOYSA-N	meticrane
D01621	QGNJRVVDBSJHIZ-QHLGVNSISA-N	retinyl-acetate
D01630	RBQOQRRFDPXAGN-UHFFFAOYSA-N	propentofylline
D01634	UJEWTUDSLQGTOA-UHFFFAOYSA-N	piretanide
D01638	VDOSWXIDETXFET-UHFFFAOYSA-N	afloqualone
D01639	WZDGZWOAQTVYBX-XOINTXKNSA-N	tibolone
D01641	PBBGSZCBWVPOOL-UHFFFAOYSA-N	hexestrol
D01652	JGPJQFOROWSRRS-UHFFFAOYSA-N	apafant
D01659	ZCDNRPPFBQDQHR-SSYATKPKSA-N	syrosingopine
D01666	CIUUIPMOFZIWIZ-UHFFFAOYSA-N	bropirimine
D01674	HRRBJVNMSRJFHQ-UHFFFAOYSA-N	naftopidil
D01675	QRZAKQDHEVVFRX-UHFFFAOYSA-N	felbinac
D01689	DMKSVUSAATWOCU-HROMYWEYSA-N	loteprednol
D01693	OHXPGWPVLFPUSM-KLRNGDHRSA-N	dehydrocholic-acid
D01703	LUKZNWIVRBCLON-GXOBDPJESA-N	ciclesonide
D01704	CFBUZOUXXHZCFB-LDTOLXSISA-N	cilomilast
D01708	WMWTYOKRWGGJOA-CENSZEJFSA-N	fluticasone-propionate
D01718	DJEIHHYCDCTAAH-UHFFFAOYSA-N	mofezolac
D01745	FGXWKSZFVQUSTL-UHFFFAOYSA-N	domperidone
D01750	JGPMMRGNQUBGND-UHFFFAOYSA-N	idebenone
D01751	OVGORFFCBUIFIA-UHFFFAOYSA-N	fenipentol
D01761	TYYBFXNZMFNZJT-UHFFFAOYSA-N	ioxaglic-acid
D01763	WOVKYSAHUYNSMH-RRKCRQDMSA-N	broxuridine
D01770	YPIQVCUJEKAZCP-UHFFFAOYSA-N	malotilate
D01773	BAINIUMDFURPJM-UHFFFAOYSA-N	oxatomide
D01774	FFINMCNLQNTKLU-UHFFFAOYSA-N	adipiodone
D01775	OCAPBUJLXMYKEJ-UHFFFAOYSA-N	bifonazole
D01776	VEQOALNAAJBPNY-UHFFFAOYSA-N	phenazone
D01783	HJORMJIFDVBMOB-UHFFFAOYSA-N	rolipram
D01784	AOCCBINRVIKJHY-UHFFFAOYSA-N	carmofur
D01796	MBBZMMPHUWSWHV-BDVNFPICSA-N	meglumine
D01797	XQZXYNRDCRIARQ-LURJTMIESA-N	iopamidol
D01810	LBHIOVVIQHSOQN-UHFFFAOYSA-N	nicorandil
D01817	NTHXOOBQLCIOLC-UHFFFAOYSA-N	iohexol
D01818	DGMKFQYCZXERLX-UHFFFAOYSA-N	proglumide
D01824	CAMYKONBWHRPDD-UHFFFAOYSA-N	phenprobamate
D01825	FEBLZLNTKCEFIT-VSXGLTOVSA-N	fluocinolone
D01828	SGRYPYWGNKJSDL-UHFFFAOYSA-N	amlexanox
D01832	YFGHCGITMMYXAQ-UHFFFAOYSA-N	modafinil
D01846	ZPLQIPFOCGIIHV-UHFFFAOYSA-N	gimeracil
D01862	RHGYHLPFVJEAOC-FFNUKLMVSA-L	pitavastatin
D01883	ZXNRTKGTQJPIJK-UHFFFAOYSA-N	aniracetam
D01893	DGAIEPBNLOQYER-UHFFFAOYSA-N	iopromide
D01896	RRGUKTPIGVIEKM-UHFFFAOYSA-N	cilostazol
D01907	GIUYCYHIANZCFB-FJFJXFQQSA-N	fludarabine-phosphate
D01914	GMZVRMREEHBGGF-UHFFFAOYSA-N	piracetam
D01920	ZBFDAUIVDSSISP-UHFFFAOYSA-N	tenatoprazole
D01954	QWCJHSGMANYXCW-UHFFFAOYSA-N	sulfaphenazole
D01956	GFWRVVCDTLRWPK-KPKJPENVSA-N	sofalcone
D01957	ORRZGUBHBVWWOP-UHFFFAOYSA-N	bemegride
D01964	MKPLKVHSHYCHOC-AHTXBMBWSA-N	travoprost
D01966	OLNTVTPDXPETLC-XPWALMASSA-N	ezetimibe
D01975	JIEKMACRVQTPRC-UHFFFAOYSA-N	fentiazac
D01977	XGALLCVXEZPNRQ-UHFFFAOYSA-N	gefitinib
D01980	YTAOBBFIOAEMLL-REQDGWNSSA-N	luliconazole
D02008	WOXKDUGGOYFFRN-IIBYNOLFSA-N	tadalafil
D02027	NZHGWWWHIYHZNX-CSKARUKUSA-N	tranilast
D02061	BKYKPTRYDKTTJY-UHFFFAOYSA-N	cyclopenthiazide
D02130	ZNRGQMMCGHDTEI-ITGUQSILSA-N	tropisetron
D02147	NDAUXUAQIAJITI-UHFFFAOYSA-N	salbutamol
D02287	SXYZQZLHAIHKKY-GSTUPEFVSA-N	clocortolone-pivalate
D02301	KYGZCKSPAKDVKC-UHFFFAOYSA-N	oxolinic-acid
D02302	DPSPPJIUMHPXMA-UHFFFAOYSA-N	flumequine
D02306	FHFYDNQZQSQIAI-UHFFFAOYSA-N	pefloxacin
D02317	WUWFMDMBOJLQIV-UHFFFAOYSA-N	tosufloxacin
D02318	ZEKZLJVOYLTDKK-UHFFFAOYSA-N	lomefloxacin
D02321	XCPGHVQEEXUHNC-UHFFFAOYSA-N	amsacrine
D02332	GVJHHUAWPYXKBD-UHFFFAOYSA-N	alpha-tocopherol
D02335	MJVAVZPDRWSRRC-UHFFFAOYSA-N	menadione
D02336	JGSARLDLIJGVTE-MBNYWOFBSA-N	benzylpenicillin
D02338	GOEMGAFJFRBGGG-UHFFFAOYSA-N	acebutolol
D02340	XJGVXQDUIWGIRW-UHFFFAOYSA-N	loxapine
D02341	SBDNJUWAMKYJOX-UHFFFAOYSA-N	meclofenamic-acid
D02342	VHYCDWMUTMEGQY-UHFFFAOYSA-N	bisoprolol
D02345	WZOZEZRFJCJXNZ-ZBFHGGJFSA-N	cefoxitin
D02347	OZOMQRBLCMDCEG-VIZOYTHASA-N	dantrolene
D02348	YFAGHNZHGGCZAX-JKIFEVAISA-N	dicloxacillin
D02349	OCUJLLGVOUDECM-UHFFFAOYSA-N	dipivefrine
D02351	TYMRLRRVMHJFTF-UHFFFAOYSA-N	mafenide
D02354	XCTYLCDETUVOIP-UHFFFAOYSA-N	thiethylperazine
D02355	UPSPUYADGBWSHF-UHFFFAOYSA-N	tolmetin
D02356	SGTNSNPWRIOYBX-UHFFFAOYSA-N	verapamil
D02357	KPJZHOPZRAFDTN-ZRGWGRIASA-N	methysergide
D02358	IUBSYMUCCVWXPE-UHFFFAOYSA-N	metoprolol
D02359	IOVGROKTTNBUGK-SJCJKPOMSA-N	ritodrine
D02360	VGKDLMBJGBXTGI-SJCJKPOMSA-N	sertraline
D02362	AHOUBRCZNHFOSL-YOEHRIQHSA-N	paroxetine
D02363	FPCCSQOGAWCVBH-UHFFFAOYSA-N	ketanserin
D02364	MXYUKLILVYORSK-HBMCJLEFSA-N	lobeline
D02365	HXNFUBHNUDHIGC-UHFFFAOYSA-N	oxypurinol
D02366	WHTVZRBIWZFKQO-UHFFFAOYSA-N	chloroquine
D02368	SDUQYLNIPVEERB-QPPQHZFASA-N	gemcitabine
D02373	DBVJJBKOTRCVKF-UHFFFAOYSA-N	etidronic-acid
D02375	DOMXUEMWDBAQBQ-WEVVVXLNSA-N	terbinafine
D02377	RUVINXPYWBROJD-ONEGZZNKSA-N	anethole
D02379	MMOXZBCLCQITDF-UHFFFAOYSA-N	diethyltoluamide
D02383	IFFPICMESYHZPQ-UHFFFAOYSA-N	prenylamine
D02385	TVZCRIROJQEVOT-CABCVRRESA-N	levcromakalim
D02386	AGHANLSBXUWXTB-UHFFFAOYSA-N	tienilic-acid
D02393	ZZPKZRHERLGEKA-UHFFFAOYSA-N	resorcinol
D02406	UOCJDOLVGGIYIQ-PBFPGSCMSA-N	cefatrizine
D02430	LLJFMFZYVVLQKT-UHFFFAOYSA-N	gliquidone
D02434	GECHUMIMRBOMGK-UHFFFAOYSA-N	sulfapyridine
D02435	QPPBRPIAZZHUNT-UHFFFAOYSA-N	sulfamerazine
D02436	ASWVTGNCAZCNNR-UHFFFAOYSA-N	sulfadimidine
D02437	BRBKOPJOKNSWSG-UHFFFAOYSA-N	sulfaguanidine
D02439	VLYWMPOKSSWJAL-UHFFFAOYSA-N	sulfamethoxypyridazine
D02440	PBMSWVPMRUJMPE-UHFFFAOYSA-N	phthalylsulfathiazole
D02460	LBXHRAWDUMTPSE-AOOOYVTPSA-N	clopamide
D02473	SPFYMRJSYKOXGV-UHFFFAOYSA-N	enrofloxacin
D02474	NJCJBUHJQLFDSW-UHFFFAOYSA-N	rufloxacin
D02480	BDYYDXJSHYEDGB-UHFFFAOYSA-N	diloxanide
D02483	SXYIRMFQILZOAM-HVNFFKDJSA-N	artemether
D02486	YQNQNVDNTFHQSW-UHFFFAOYSA-N	nitazoxanide
D02500	DOUYETYNHWVLEO-UHFFFAOYSA-N	imiquimod
D02525	TYQXKHPOXXXCTP-CSLYCKPJSA-N	erythromycin-estolate
D02537	ZQTNQVWKHCQYLQ-UHFFFAOYSA-N	dronedarone
D02543	LKCWBDHBTVXHDL-RMDFUYIESA-N	amikacin
D02561	YHXISWVBGDMDLQ-UHFFFAOYSA-N	moclobemide
D02566	QSLMDECMDJKHMQ-UHFFFAOYSA-N	maprotiline
D02575	JICJBGPOMZQUBB-UHFFFAOYSA-N	tianeptine
D02578	YJYPHIXNFHFHND-UHFFFAOYSA-N	agomelatine
D02579	NYMGNSNKLVNMIA-UHFFFAOYSA-N	iproniazid
D02580	XKFPYPQQHFEXRZ-UHFFFAOYSA-N	isocarboxazid
D02582	ZCJYUTQZBAIHBS-UHFFFAOYSA-N	fenticonazole
D02595	JWDYCNIAQWPBHD-UHFFFAOYSA-N	mephenesin
D02601	WJFKNYWRSNBZNX-UHFFFAOYSA-N	phenothiazine
D02613	WFPIAZLQTJBIFN-DVZOWYKESA-N	zuclopenthixol
D02620	XTKDAFGWCDAMPY-UHFFFAOYSA-N	azaperone
D02622	AXKPFOAXAHJUAG-UHFFFAOYSA-N	pipamperone
D02627	FEBOTPHFXYHVPL-UHFFFAOYSA-N	benperidol
D02629	QOYHHIBFXOOADH-UHFFFAOYSA-N	fluspirilene
D02630	MDLAAYDRRZXJIF-UHFFFAOYSA-N	penfluridol
D02640	CBIAWPMZSFFRGN-UHFFFAOYSA-N	indiplon
D02666	XMXHEBAFVSFQEX-UHFFFAOYSA-N	iloperidone
D02671	SLVMESMUVMCQIY-UHFFFAOYSA-N	mesoridazine
D02676	NVDBBGBUTKLRSN-UHFFFAOYSA-N	oxiperomide
D02679	BTFMCMVEUCGQDX-UHFFFAOYSA-N	piperacetazine
D02682	GUJRSXAPGDDABA-NSHDSACASA-N	remoxipride
D02689	YLXDSYKOBKBWJQ-LBPRGKRZSA-N	ramelteon
D02693	NFHRQQKPEBFUJK-HSZRJFAPSA-N	devazepide
D02697	ZOCKGBMQLCSHFP-KQRAQHLDSA-N	valrubicin
D02701	ANMLJLFWUCQGKZ-UHFFFAOYSA-N	talniflumate
D02709	LNPDTQAFDNKSHK-UHFFFAOYSA-N	valdecoxib
D02714	HKVAMNSJSFKALM-GKUWKFKPSA-N	everolimus
D02721	HIFJCPQKFCZDDL-ACWOEMLNSA-N	iloprost
D02750	WRJPSSPFHGNBMG-UHFFFAOYSA-N	aceclidine
D02753	DFDGRKNOFOJBAJ-UHFFFAOYSA-N	acifran
D02754	IHUNBGSDBOWDMA-AQFIFDHZSA-N	acitretin
D02760	PWACSDKDOHSSQD-IUTFFREVSA-N	acrivastine
D02769	UDMBCSSLTHHNCD-KQYNXXCUSA-N	adenosine-phosphate
D02787	FZSPJBYOKQPKCD-UHFFFAOYSA-N	alaproclate
D02804	LFVVNPBBFUSSHL-UHFFFAOYSA-N	alexidine
D02815	SHGAZHPCJJPHSC-ZVCIMWCZSA-N	alitretinoin
D02838	VGLGVJVUHYTIIU-UHFFFAOYSA-N	altizide
D02841	UUVWYPNAQBNQJQ-UHFFFAOYSA-N	altretamine
D02851	MWYHLEQJTQJHSS-UHFFFAOYSA-N	tomelukast
D02888	BWWVAEOLVKTZFQ-ISVUSNJMSA-N	mecillinam
D02889	NPGNOVNWUSPMDP-UTEPHESZSA-N	pivmecillinam
D02910	IYIKLHRQXLHMJQ-UHFFFAOYSA-N	amiodarone
D02922	OVCDSSHSILBFBN-UHFFFAOYSA-N	amodiaquine
D02966	MPHPHYZQRGLTBO-UHFFFAOYSA-N	azapropazone
D02985	GVTLDPJNRVMCAL-UHFFFAOYSA-N	arofylline
D03002	HSWPZIDYAHLZDD-UHFFFAOYSA-N	atipamezole
D03012	PTQXTEKSNBVPQJ-UHFFFAOYSA-N	avasimibe
D03021	NMUSYJAQQFHJEW-KVTDHHQDSA-N	azacitidine
D03034	BDJRBEYXGGNYIS-UHFFFAOYSA-N	azelaic-acid
D03061	XFILPEOLDIKJHX-QYZOEREBSA-N	batimastat
D03082	BNQDCRGUHNALGH-UHFFFAOYSA-N	benserazide
D03092	BHKPHCKISVSDGV-UHFFFAOYSA-N	benzoxiquine
D03106	NAVMQTYZDKMPEU-UHFFFAOYSA-N	bexarotene
D03116	MTHORRSSURHQPZ-UHFFFAOYSA-N	bindarit
D03150	GXJABQQUPOEUTA-RDJZCZTQSA-N	bortezomib
D03155	LWUDDYHYYNNIQI-ZDUSSCGKSA-N	bretazenil
D03182	UZVHFVZFNXBMQJ-UHFFFAOYSA-N	butalbital
D03197	IFKLAQQSCNILHL-QHAWAJNXSA-N	butorphanol-(+)-tartrate
D03208	UXOWGYHJODZGMF-QORCZRPOSA-N	aliskiren
D03213	QNZCBYKSOIHPEH-UHFFFAOYSA-N	apixaban
D03215	YFGHCGITMMYXAQ-LJQANCHMSA-N	armodafinil
D03217	WEAJZXNPAWBCOA-INIZCTEOSA-N	avanafil
D03218	RITAVMQDGBJQJZ-FMIVXFBMSA-N	axitinib
D03248	BTFHLQRNAMSNLC-UHFFFAOYSA-N	clorgiline
D03252	UBPYILGKFZZVDX-UHFFFAOYSA-N	bosutinib
D03365	SNICXCGAKADSCV-JTQLQIEISA-N	nicotine
D03410	PUXBGTOOZJQSKH-UHFFFAOYSA-N	carprofen
D03472	WDFKMLRRRCGAKS-UHFFFAOYSA-N	chloroxine
D03488	SCKYRAXSEDYPSA-UHFFFAOYSA-N	ciclopirox
D03493	YZFWTZACSRHJQD-UHFFFAOYSA-N	ciglitazone
D03497	AMLYAMJWYAIXIA-VWNVYAMZSA-N	cilengitide
D03502	BUXRLJCGHZZYNE-UHFFFAOYSA-N	cimaterol
D03504	VDHAWDNDOKGFTD-MRXNPFEDSA-N	cinacalcet
D03521	KPSRODZRAIWAKH-UHFFFAOYSA-N	ciprofibrate
D03534	BVPWJMCABCPUQY-UHFFFAOYSA-N	clebopride
D03535	YNNUSGIPVFPVBX-NHCUHLMSSA-N	clemastine
D03538	QCDFBFJGMNKBDO-UHFFFAOYSA-N	clioquinol
D03545	ACSIXWWBWUQEHA-UHFFFAOYSA-N	clodronic-acid
D03546	WDDPHFBMKLOVOX-AYQXTPAHSA-N	clofarabine
D03556	WFPIAZLQTJBIFN-DVZOWYKESA-N	zuclopenthixol
D03557	FLNXBVJLPJNOSI-UHFFFAOYSA-N	cloperastine
D03565	QOVTVIYTBRHADL-UHFFFAOYSA-N	clorsulon
D03567	JMPFSEBWVLAJKM-UHFFFAOYSA-N	closantel
D03584	OHCQJHSOBUTRHG-KGGHGJDLSA-N	forskolin
D03621	UVKZSORBKUEBAZ-UHFFFAOYSA-N	cyclizine
D03625	YPHMISFOHDHNIV-FSZOTQKASA-N	cycloheximide
D03650	WDPFJWLDPVQCAJ-UHFFFAOYSA-N	darapladib
D03654	HXGBXQDTNZMWGS-RUZDIDTESA-N	darifenacin
D03656	CJBJHOAVZSMMDJ-HEXNFIEUSA-N	darunavir
D03658	ZBNZXTGUTAYRHI-UHFFFAOYSA-N	dasatinib
D03661	DEQLGSOHGTZKFB-UHFFFAOYSA-N	dazmegrel
D03665	XAUDJQYHKZQPEU-KVQBGUIXSA-N	decitabine
D03669	BOFQWVMAQOTZIW-UHFFFAOYSA-N	deferasirox
D03689	WAZQAZKAZLXFMK-UHFFFAOYSA-N	deracoxib
D03693	JAUOIFJMECXRGI-UHFFFAOYSA-N	desloratadine
D03697	VWVSBHGCDBMOOT-IIEHVVJPSA-N	desoximetasone
D03710	MNJVRJDLRVPLFE-UHFFFAOYSA-N	etoricoxib
D03715	HEFNNWSXXWATRW-JTQLQIEISA-N	ibuprofen-(S)
D03716	TZRHLKRLEZJVIJ-UHFFFAOYSA-N	parecoxib
D03720	PLHJCIYEEKOWNM-HHHXNRCGSA-N	tipifarnib-P2
D03730	BMKDZUISNHGIBY-ZETCQYMHSA-N	dexrazoxane
D03731	MEZLKOACVSPNER-GFCCVEGCSA-N	selegiline
D03736	MVCOAUNKQVWQHZ-UHFFFAOYSA-N	doramapimod
D03742	MKXZASYAUGDDCJ-NJAFHUGGSA-N	dextromethorphan
D03752	JSDRRTOADPPCHY-HSQYWUDLSA-N	quinapril
D03753	IPVQLZZIHOAWMC-QXKUPLGCSA-N	perindopril
D03793	NITYDPDXAAFEIT-DYVFJYSZSA-N	ilomastat
D03795	OCSMOTCMPXTDND-OUAUKWLOSA-N	marimastat
D03798	DOBMPNYZJYQDGZ-UHFFFAOYSA-N	dicoumarol
D03806	LKBFFDOJUKLQNY-UHFFFAOYSA-N	ponalrestat
D03818	FAXGPCHRFPCXOO-LXTPJMTPSA-N	pepstatin
D03822	XSVMFMHYUFZWBK-NSHDSACASA-N	rivastigmine
D03838	JYJFNDQBESEHJQ-UHFFFAOYSA-N	dimethadione
D03846	LDCRTTXIJACKKU-ONEGZZNKSA-N	dimethyl-fumarate
D03853	MEZZCSHVIGVWFI-UHFFFAOYSA-N	dioxybenzone
D03858	OGAKLTJNUQRZJU-UHFFFAOYSA-N	diphenidol
D03865	WLOHNSSYAXHWNR-DWIOZXRMSA-N	dirithromycin
D03879	JRWZLRBJNMZMFE-UHFFFAOYSA-N	dobutamine
D03898	HWXIGFIVGWUZAO-UHFFFAOYSA-N	doxofylline
D03899	AOJJSUZBOXZQNB-TZSSRYMLSA-N	doxorubicin
D03936	LEZWWPYKPKIXLL-UHFFFAOYSA-N	econazole
D03956	XACKNLSZYYIACO-DJLDLDEBSA-N	edoxudine
D03961	BNFRJXLZYUTIII-UHFFFAOYSA-N	efaproxiral
D03997	PZBPKYOVPCNPJY-UHFFFAOYSA-N	enilconazole
D04006	SIQPXVQCUCHWDI-UHFFFAOYSA-N	enprofylline
D04017	SIMWTRCFFSTNMG-AWEZNQCLSA-N	eperezolid
D04025	ZTFBIUXIQYRUNT-MDWZMJQESA-N	mubritinib
D04028	AHLBNYSZXLDEJQ-FWEHEUNISA-N	orlistat
D04040	OROAFUQRIXKEMV-LDADJPATSA-N	eprosartan
D04041	WKRLQDKEXYKHJB-HFTRVMKXSA-N	equilin
D04075	WCDWBPCFGJXFJZ-UHFFFAOYSA-N	etanidazole
D04080	BQJODPIMMWWMFC-UHFFFAOYSA-N	etamivan
D04096	WNIDXAKKFOKNEF-UHFFFAOYSA-N	etifenin
D04102	XILVEPYQJIOVNB-UHFFFAOYSA-N	etofenamate
D04112	PYGWGZALEOIKDF-UHFFFAOYSA-N	etravirine
D04117	RRAFCDWBNXTKKO-UHFFFAOYSA-N	eugenol
D04127	NUKYPUAOHBNCPY-UHFFFAOYSA-N	dalfampridine
D04134	NMUSYJAQQFHJEW-ARQDHWQXSA-N	azacitidine
D04140	HDDSHPAODJUKPD-UHFFFAOYSA-N	fenbendazole
D04157	LSLYOANBFKQKPT-UHFFFAOYSA-N	fenoterol
D04162	AKJHMTWEGVYYSE-FXILSDISSA-N	fenretinide
D04180	GIMSJJHKKXRFGV-BYPJNBLXSA-N	fiacitabine
D04194	AYIRNRDRBQJXIF-NXEZZACHSA-N	florfenicol
D04197	ODKNJVUHOIMIIZ-RRKCRQDMSA-N	floxuridine
D04200	CPEUVMUXAHMANV-UHFFFAOYSA-N	flubendazole
D04208	WXURHACBFYSXBI-GQKYHHCASA-N	flumetasone
D04215	NOOCSNJCXJYGPE-UHFFFAOYSA-N	flunixin
D04234	QWZFVMCWPLMLTL-UHFFFAOYSA-N	flurofamide
D04282	ZXRVKCBLGJOCEE-UHFFFAOYSA-N	gaboxadol
D04292	ASUTZQLVASHGKV-JDFRZJQESA-N	galantamine
D04300	PGTVWKLGGCQMBR-FLBATMFCSA-N	ganaxolone
D04308	WZBNEZWCNKUOSM-VOTSOKGWSA-N	gavestinel
D04317	BJJXHLWLUDYTGC-ANULTFPQSA-N	gestrinone
D04320	AXNGJCOYCMDPQG-UHFFFAOYSA-N	MDL-11939
D04375	WDZVGELJXXEGPV-YIXHJXPBSA-N	guanaben-acetate
D04405	BLCLNMBMMGCOAS-URPVMXJPSA-N	goserelin-acetate
D04441	WFJIVOKAWHGMBH-UHFFFAOYSA-N	hexylresorcinol
D04450	WSSJONWNBBTCMG-UHFFFAOYSA-N	homosalate
D04513	ZCTXEAQXZGPWFG-UHFFFAOYSA-N	imidazolidinyl-urea
D04530	RJMIEHBSYVWVIN-UHFFFAOYSA-N	indoprofen
D04531	JXZZEXZZKAWDSP-UHFFFAOYSA-N	indoramin
D04563	GSVQIUGOUKJHRC-UHFFFAOYSA-N	iocetamic-acid
D04624	MPIPASJGOJYODL-UHFFFAOYSA-N	isoconazole
D04627	ZOCUOMKMBMEYQV-GSLJADNHSA-N	isoflupredone-acetate
D04645	FABUFPQFXZVHFB-PVYNADRNSA-N	ixabepilone
D04657	GKQPCPXONLDCMU-CCEZHUSRSA-N	lacidipine
D04671	BBMULGJBVDDDNI-OWKLGTHSSA-N	lasalocid
D04687	GOTYRUGSSMKFNF-UHFFFAOYSA-N	lenalidomide
D04706	DYDCUQKUCUHJBH-REOHCLBHSA-N	cycloserine
D04720	WHXMKTBCFHIYNQ-SECBINFHSA-N	levosimendan
D04733	ZBIAKUMOEKILTF-UHFFFAOYSA-N	lidoflazine
D04741	YEJCDKJIEMIWRQ-UHFFFAOYSA-N	linopirdine
D04754	OKOVSTKGUBOSTB-UHFFFAOYSA-N	lobendazole
D04768	DHMTURDWPRKSOA-RUZDIDTESA-N	lonafarnib
D04859	KJFBVJALEQWJBS-XUXIUFHCSA-N	maribavir
D04876	FUWUEFKEXZQKKA-UHFFFAOYSA-N	hinokitiol
D04894	HUNIPYLVUPMFCZ-UHFFFAOYSA-N	mefexamide
D04895	XEEQGYMUWCZPDN-DOMZBBRYSA-N	mefloquine
D04931	GLVAUDGFNGKCSF-UHFFFAOYSA-N	mercaptopurine
D04936	JBPUGFODGPKTDW-SFHVURJKSA-N	merimepodib
D04966	XZWYZXLIPXDOLR-UHFFFAOYSA-N	metformin
D05029	BMGQWWVMWDBQGC-IIFHNQTCSA-N	midostaurin
D05030	VQHUQHAPWMNBLP-UHFFFAOYSA-N	mifobate
D05032	UQRORFVVSGFNRO-UTINFBMNSA-N	miglustat
D05039	LDMWSLGGVTVJPG-UHFFFAOYSA-N	minaprine
D05072	VYQNWZOUAUKGHI-UHFFFAOYSA-N	monobenzone
D05077	FUBVWMNBEHXPSU-UHFFFAOYSA-N	moracizine
D05087	WPNJAUFVNXKLIM-UHFFFAOYSA-N	moxonidine
D05096	HPNSFSBZBAHARI-RUDMXATFSA-N	mycophenolic-acid
D05113	DQCKKXVULJGBQN-XFWGSAIBSA-N	naltrexone
D05121	LTRANDSQVZFZDG-SNVBAGLBSA-N	naproxol
D05134	IXOXBSCIXZEQEQ-UHTZMRCNSA-N	nelarabine
D05140	PGBHMTALBVVCIT-VCIWKGPPSA-N	neomycin
D05143	QEFAQIPZVLVERP-UHFFFAOYSA-N	nepafenac
D05152	WAXQNWCZJDTGBU-UHFFFAOYSA-N	netupitant
D05158	MVQVNTPHUGQQHK-UHFFFAOYSA-N	nicotinyl-alcohol-tartrate
D05170	RDXLYGJSWZYTFJ-UHFFFAOYSA-N	niridazole
D05173	ITJNARMNRKSWTA-UHFFFAOYSA-N	nisoxetine
D05197	KYRVNWMVYQXFEU-UHFFFAOYSA-N	nocodazole
D05207	ICTXHFFSOAJUMG-SLHNCBLASA-N	noretynodrel
D05246	VTRAEEWXHOVJFV-UHFFFAOYSA-N	olmesartan
D05259	KWORUUGOSLYAGD-UHFFFAOYSA-N	esomeprazole
D05273	KEEYRKYKLYARHO-UHFFFAOYSA-N	ormetoprim
D05274	IPWKIXLWTCNBKN-UHFFFAOYSA-N	ornidazole
D05291	BEZZFPOZAYTVHN-UHFFFAOYSA-N	oxfendazole
D05293	RAOCRURYZCVHMG-UHFFFAOYSA-N	oxibendazole
D05294	DIVDFFZHCJEHGG-UHFFFAOYSA-N	oxidopamine
D05309	DXGLGDHPHMLXJC-UHFFFAOYSA-N	oxybenzone
D05353	IQPSEEYGBUAQFF-UHFFFAOYSA-N	pantoprazole
D05365	YRWLZFXJFBZBEY-UHFFFAOYSA-N	parbendazole
D05399	WVUNYSQLFKLYNI-AATRIKPKSA-N	pelitinib
D05407	JNTOCHDNEULJHD-UHFFFAOYSA-N	penciclovir
D05411	BPLBGHOLXOTWMN-MBNYWOFBSA-N	penicillin-v-potassium
D05422	QPCDCPDFJACHGM-UHFFFAOYSA-N	pentetic-acid
D05456	KJFMBFZCATUALV-UHFFFAOYSA-N	phenolphthalein
D05457	DQDAYGNAKTZFIW-UHFFFAOYSA-N	phenprocoumon
D05458	DHHVAGZRUROJKS-UHFFFAOYSA-N	phentermine
D05474	RRRUXBQSQLKHEL-UHFFFAOYSA-N	piclamilast
D05495	HXCNRYXBZNHDNE-UHFFFAOYSA-N	pirenperone
D05523	FIADGNVRKBPQEU-UHFFFAOYSA-N	pizotifen
D05529	YJGVMLPVUAXIQN-XVVDYKMHSA-N	podophyllotoxin
D05575	FASDKYOPVNHBLU-ZETCQYMHSA-N	pramipexole
D05587	DURULFYMVIFBIR-UHFFFAOYSA-N	practolol
D05589	OGSBUKJUDHAQEA-WMCAAGNKSA-N	pralatrexate
D05653	RXWNCPJZOCPEPQ-NVWDDTSBSA-N	puromycin
D05688	UCTWMZQNUQWSLP-UHFFFAOYSA-N	epinephrine-(racemic)
D05700	XKLMZUWKNUAPSZ-UHFFFAOYSA-N	ranolazine
D05729	QTTRZHGPGKRAFB-OOKHYKNYSA-N	rimexolone
D05731	JZCPYUJPEARBJL-UHFFFAOYSA-N	rimonabant
D05738	JUQLTPCYUFPYKE-UHFFFAOYSA-N	ritanserin
D05744	MNDBXUUTURYVHR-UHFFFAOYSA-N	roflumilast
D05752	PQFRTXSWDXZRRS-UHFFFAOYSA-N	ronidazole
D05756	SGOOQMRIPALTEL-UHFFFAOYSA-N	roquinimex
D05768	KFQYTPMOWPVWEJ-INIZCTEOSA-N	rotigotine
D05771	XMVJITFPVVRMHC-UHFFFAOYSA-N	roxarsone
D05775	POGQSBRIGCQNEG-UHFFFAOYSA-N	rufinamide
D05792	GIIZNNXWQWCKIB-UHFFFAOYSA-N	salmeterol
D05819	WUWDLXZGHZSWQZ-WQLSENKSSA-N	semaxanib
D05928	IBLNKMRFIPWSOY-FNORWQNLSA-N	stiripentol
D05932	ZSJLQEPLLKMAKR-GKHCUFPYSA-N	streptozotocin
D05938	GGCSSNBKKAUURC-UHFFFAOYSA-N	sufentanil
D05946	PBCZLFBEBARBBI-UHFFFAOYSA-N	sulfabenzamide
D05947	SKIVFJLNDNKQPD-UHFFFAOYSA-N	sulfacetamide
D05948	XOXHILFPRYWFOD-UHFFFAOYSA-N	sulfachlorpyridazine
D05952	NHZLNPMOSADWGC-UHFFFAOYSA-N	sulfaquinoxaline
D05967	BFCDFTHTSVTWOG-YLJYHZDGSA-N	suloctidil
D05988	VAZAPHZUAVEOMC-UHFFFAOYSA-N	tacedinaline
D06003	PYVFWTPEBMRKSR-UHFFFAOYSA-N	tanaproget
D06005	UXXQOJXBIDBUAC-UHFFFAOYSA-N	tandutinib
D06021	SFOVDSLXFUGAIV-UHFFFAOYSA-N	tecastemizole
D06056	IKBKZGMPCYNSLU-RGVLZGJSSA-N	tegaserod
D06062	WWJZWCUNLNYYAU-UHFFFAOYSA-N	temefos
D06067	BPEGJWRSRHCHSN-UHFFFAOYSA-N	temozolomide
D06102	KYAKGJDISSNVPZ-UHFFFAOYSA-N	etofylline-clofibrate
D06157	YDDXVAXDYKBWDX-UHFFFAOYSA-N	tiotidine
D06172	BUJAGSGYPOAWEI-UHFFFAOYSA-N	tocainide
D06182	HJQILFPVRNHTIG-UHFFFAOYSA-N	tolimidone
D06187	OCINXEZVIIVXFU-UHFFFAOYSA-N	toltrazuril
D06200	PCTRYMLLRKWXGF-UHFFFAOYSA-N	tracazolate
D06202	SNKZJIOFVMKAOJ-UHFFFAOYSA-N	tramiprosate
D06213	PAJMKGZZBBTTOY-ZFORQUDYSA-N	MRE-269
D06226	XEFQLINVKFYRCS-UHFFFAOYSA-N	triclosan
D06237	XWVOEFLBOSSYGM-UHFFFAOYSA-N	trimetozine
D06247	VXKHXGOKWPXYNA-PGBVPBMZSA-N	triptorelin
D06285	YCOYDOIWSSHVCK-UHFFFAOYSA-N	vatalanib
D06298	OIRDTQYFTABQOQ-UHTZMRCNSA-N	vidarabine
D06304	HHJUWIANJFBDHT-KOTLKJBCSA-N	vindesine
D06320	WAEXFXRVDQXREF-UHFFFAOYSA-N	vorinostat
D06327	WJJYZXPHLSLMGE-UHFFFAOYSA-N	xaliproden
D06388	YKPUWZUDDOIDPM-VURMDHGXSA-N	capsaicin
D06407	UHTHHESEBZOYNR-UHFFFAOYSA-N	vandetanib
D06543	FPIPGXGPPPQFEQ-OVSJKPMPSA-N	retinol
D06551	TXUZVZSFRXZGTL-QPLCGJKRSA-N	tamoxifen
D06590	YLFZHHDVRSYTKT-NRFANRHFSA-N	firategrast
D06637	OHRURASPPZQGQM-GCCNXGTGSA-N	romidepsin
D06640	SCTZUZTYRMOMKT-UHFFFAOYSA-N	senicapoc
D06650	AYUNIORJHRXIBJ-TXHRRWQRSA-N	tanespimycin
D06675	IQFYYKKMVGJFEH-CSMHCCOUSA-N	telbivudine
D06676	CZFFBEXEKNGXKS-UHFFFAOYSA-N	raltegravir
D06677	JUZYLCPPVHEVSV-LJQANCHMSA-N	elvitegravir
D06678	RAHBGWKEPAQNFF-UHFFFAOYSA-N	motesanib
D06883	JLGKQTAYUIMGRK-UHFFFAOYSA-N	sertaconazole
D06888	CZKPOZZJODAYPZ-UHFFFAOYSA-N	eptifibatide
D06890	HSMNQINEKMPTIC-UHFFFAOYSA-N	aminohippuric-acid
D07058	AFCGFAGUEYAMAO-UHFFFAOYSA-N	acamprosate
D07060	SKVLYVHULOWXTD-UHFFFAOYSA-N	succinylsulfathiazole
D07064	VABCILAOYCMVPS-UHFFFAOYSA-N	acenocoumarol
D07065	NOSIYYJFMPDDSA-UHFFFAOYSA-N	acepromazine
D07068	DTOUUUZOYKYHEP-UHFFFAOYSA-N	hexetidine
D07074	WDSCBUNMANHPFH-UHFFFAOYSA-N	acexamic-acid
D07077	OUJTZYPIHDYQMC-LJQANCHMSA-N	ambrisentan
D07086	KGFYHTZWPPHNLQ-AWEZNQCLSA-N	rivaroxaban
D07102	KSEYRUGYKHXGFW-UHFFFAOYSA-N	alizapride
D07105	NRFJZTXWLKPZAV-UHFFFAOYSA-N	citiolone
D07107	QBPFLULOKWLNNW-UHFFFAOYSA-N	dantron
D07119	OGSPWJRAVKPPFI-UHFFFAOYSA-N	alendronic-acid
D07124	WNMJYKCGWZFFKR-UHFFFAOYSA-N	alfuzosin
D07125	ZZHLYYDVIOPZBE-UHFFFAOYSA-N	alimemazine
D07126	OBDOVFRMEYHSQB-UHFFFAOYSA-N	almitrine
D07129	JSWZEAMFRNKZNL-UHFFFAOYSA-N	alosetron
D07130	LCQLHJZYVOQKHU-VKHMYHEASA-N	carglumic-acid
D07140	KYWCWBXGRWWINE-UHFFFAOYSA-N	picotamide
D07141	AYDXAULLCROVIT-UHFFFAOYSA-N	indobufen
D07142	RMWVZGDJPAKBDE-UHFFFAOYSA-N	triflusal
D07144	KSGXQBZTULBEEQ-UHFFFAOYSA-N	dabigatran-etexilate
D07148	YRCWQPVGYLYSOX-UHFFFAOYSA-N	synephrine
D07156	PAZJSJFMUHDSTF-UHFFFAOYSA-N	alprenolol
D07158	LREQLEBVOXIEOM-UHFFFAOYSA-N	heptaminol
D07161	FKDHHVKWGRFRTG-UHFFFAOYSA-N	linsidomine
D07167	WFTSRDISOMSAQC-ZNFOTRSXSA-N	bietaserpine
D07175	CPZBLNMUGSZIPR-NVXWUHKLSA-N	palonosetron
D07176	OWYLAEYXIQKAOL-UHFFFAOYSA-N	buflomedil
D07184	MXFWWQICDIZSOA-UHFFFAOYSA-N	talinolol
D07185	NMKSAYKQLCHXDK-UHFFFAOYSA-N	fendiline
D07190	DJQOOSBJCLSSEY-UHFFFAOYSA-N	acipimox
D07192	CJAVTWRYCDNHSM-UHFFFAOYSA-N	benfluorex
D07193	QHMWCHQXCUNUAK-UHFFFAOYSA-N	flutrimazole
D07195	ICKFFNBDFNZJSX-UHFFFAOYSA-N	chloropyramine
D07202	GGXMRPUKBWXVHE-MIHLVHIWSA-N	halometasone
D07213	VZCCETWTMQHEPK-QNEBEIHSSA-N	gamma-linolenic-acid
D07214	UOWZUVNAGUAEQC-UHFFFAOYSA-N	tiratricol
D07218	WZHJKEUHNJHDLS-QTGUNEKASA-N	metergoline
D07244	HQVZOORKDNCGCK-UHFFFAOYSA-N	clofoctol
D07250	KJHOZAZQWVKILO-UHFFFAOYSA-N	moroxydine
D07257	WDRYRZXSPDWGEB-UHFFFAOYSA-N	lonidamine
D07261	UUTKICFRNVKFRG-WDSKDSINSA-N	pidotimod
D07269	DKYWVDODHFEZIM-NSHDSACASA-N	dexketoprofen
D07270	TYNLGDBUJLVSMA-UHFFFAOYSA-N	diacerein
D07276	LEQAKWQJCITZNK-AXHKHJLKSA-N	thiocolchicoside
D07282	DUHUCHOQIDJXAT-OLVMNOGESA-N	alfaxalone
D07299	VPPJLAIAVCUEMN-GFCCVEGCSA-N	lacosamide
D07305	OQDPVLVUJFGPGQ-UHFFFAOYSA-N	piribedil
D07306	QIHLUZAFSSMXHQ-UHFFFAOYSA-N	budipine
D07309	DKMFBWQBDIGMHM-UHFFFAOYSA-N	melperone
D07310	NTJOBXMMWNYJFB-UHFFFAOYSA-N	amisulpride
D07312	BGRJTUBHPOOWDU-NSHDSACASA-N	levosulpiride
D07329	NZASCBIBXNPDMH-UHFFFAOYSA-N	pyrithyldione
D07330	PCLITLDOTJTVDJ-UHFFFAOYSA-N	clomethiazole
D07335	ONNOFKFOZAJDHT-UHFFFAOYSA-N	amineptine
D07337	NOIIUHRQUVNIDD-UHFFFAOYSA-N	nialamide
D07345	BFUJHVVEMMWLHC-UHFFFAOYSA-N	fipexide
D07353	KPQZUUQMTUIKBP-UHFFFAOYSA-N	secnidazole
D07364	NQPDXQQQCQDHHW-UHFFFAOYSA-N	triclabendazole
D07377	ANZXOIAKUNOVQU-UHFFFAOYSA-N	bambuterol
D07387	IDCHQQSVJAAUQQ-UHFFFAOYSA-N	oxolamine
D07393	PTVWPYVOOKLBCG-UHFFFAOYSA-N	dropropizine
D07398	SOYKEARSMXGVTM-UHFFFAOYSA-N	chlorphenamine
D07402	ZKLPARSLTMPFCP-OAQYLSRUSA-N	levocetirizine
D07406	NZLVRVYNQYGMAB-UHFFFAOYSA-N	pimethixene
D07407	WUZYKBABMWJHDL-UHFFFAOYSA-N	rupatadine
D07408	NCYVXEGFNDZQCU-UHFFFAOYSA-N	nikethamide
D07409	CWRVKFFCRWGWCS-UHFFFAOYSA-N	pentylenetetrazol
D07416	TZXKOCQBRNJULO-UHFFFAOYSA-N	deferiprone
D07425	XQYZDYMELSJDRZ-UHFFFAOYSA-N	papaverine
D07440	ZPFXAOWNKLFJDN-UHFFFAOYSA-N	alverine
D07441	DKNWSYNQZKUICI-UHFFFAOYSA-N	amantadine
D07444	XXEPPPIWZFICOJ-UHFFFAOYSA-N	amfepramone
D07447	XSDQTOBWRPYKKA-UHFFFAOYSA-N	amiloride
D07448	KRMDCWKBEZIMAB-UHFFFAOYSA-N	amitriptyline
D07450	HTIQEAQVCYTUBX-UHFFFAOYSA-N	amlodipine
D07452	LSQZJLSUYDQPKJ-NJBDSQKTSA-N	amoxicillin
D07453	CWJNMKKMGIAGDK-UHFFFAOYSA-N	amtolmetin-guacil
D07454	FDMBBCOBEAVDAO-UHFFFAOYSA-N	amyleine
D07455	OTBXOEAOVRKTNQ-UHFFFAOYSA-N	anagrelide
D07458	REYFJDPCWQRWAA-UHFFFAOYSA-N	antazoline
D07460	VMWNQDUVQKEIOC-CYBMUJFWSA-N	r(-)-apomorphine
D07468	QTGIAADRBBLJGA-UHFFFAOYSA-N	articaine
D07473	VHGCDTVCOLNTBX-QGZVFWFLSA-N	atomoxetine
D07474	XUKUURHRXDUEBC-KAYWLYCHSA-N	atorvastatin
D07476	HIANJWSAHKJQTH-UHFFFAOYSA-N	pemirolast
D07481	WUKZPHOXUVCQOR-UHFFFAOYSA-N	azasetron
D07483	MBUVEWMHONZEQD-UHFFFAOYSA-N	azelastine
D07498	IVQOFBKHQCTVQV-UHFFFAOYSA-N	benactyzine
D07499	XPCFTKFZXHTYIP-PMACEKPBSA-N	benazepril
D07501	YTKUWDBFDASYHO-UHFFFAOYSA-N	bendamustine
D07511	GIJXKZJWITVLHI-PMOLBWCYSA-N	benzatropine
D07512	JTUQXGZRVLWBCR-UHFFFAOYSA-N	benproperine
D07516	CNBGNNVCVSKAQZ-UHFFFAOYSA-N	benzydamine
D07520	UIEATEWHFDRYRU-UHFFFAOYSA-N	bepridil
D07522	UUQMNUMQCIQDMZ-UHFFFAOYSA-N	betahistine
D07526	NWIUTZDMDHAVTP-UHFFFAOYSA-N	betaxolol
D07528	QSQQPMHPCBLLGX-UHFFFAOYSA-N	bifemelane
D07537	UUOJIACWOAYWEZ-UHFFFAOYSA-N	bopindolol
D07538	GJPICJJJRGTNOD-UHFFFAOYSA-N	bosentan
D07540	XYLJNLCSTIOKRM-UHFFFAOYSA-N	brimonidine
D07541	ZBPLOVFIXSTCRZ-UHFFFAOYSA-N	bromfenac
D07542	OJGDCBLYJGHCIH-UHFFFAOYSA-N	bromhexine
D07543	ZDIGNSYAACHWNL-UHFFFAOYSA-N	brompheniramine
D07546	CJGYSWNGNKCJSB-YVLZZHOMSA-N	bucladesine
D07551	PTGXAUBQBSGPKF-UHFFFAOYSA-N	buphenine
D07552	LEBVLXFERQHONN-UHFFFAOYSA-N	bupivacaine
D07567	ZGXJTSGNIOSYLO-UHFFFAOYSA-N	5-aminolevulinic-acid
D07577	WPYWMXNXEZFMAK-UHFFFAOYSA-N	cinaciguat
D07591	SNPPWIUOZRMYNY-UHFFFAOYSA-N	bupropion
D07593	QWCRAEMEVRGPNT-UHFFFAOYSA-N	buspirone
D07596	ABJKWBDEJIDSJZ-UHFFFAOYSA-N	butenafine
D07598	SWLMUYACZKCSHZ-UHFFFAOYSA-N	butoconazole
D07606	XASIMHXSUQUHLV-UHFFFAOYSA-N	camostat-mesilate
D07613	CVXBEEMKQHEXEN-UHFFFAOYSA-N	carbaryl
D07615	OBZHEBDUNPOCJG-WBXJDKIVSA-N	carbenoxolone
D07616	CFOYWRHIYXMDOT-UHFFFAOYSA-N	carbimazole
D07617	OJFSXZCBGQGRNV-UHFFFAOYSA-N	carbinoxamine
D07624	LWAFSWPYPHEXKX-UHFFFAOYSA-N	carteolol
D07645	GCFBRXLSHGKWDP-XCGNWRKASA-N	cefoperazone
D07648	QYQDKDWGWDOFFU-IUODEOHRSA-N	cefotiam
D07660	JOATXPAWOHTVSZ-UHFFFAOYSA-N	celiprolol
D07661	SEERZIQQUAZTOL-ANMDKAQQSA-N	cerivastatin
D07662	ZKLPARSLTMPFCP-UHFFFAOYSA-N	cetirizine
D07663	FHRSHSOEWXUORL-HDJSIYSDSA-N	cetraxate
D07668	GHXZTYHSJHQHIJ-UHFFFAOYSA-N	chlorhexidine
D07698	DHSUYTOATWAVLW-WFVMDLQDSA-N	cilastatin
D07704	WSEQXVZVJXJVFP-UHFFFAOYSA-N	citalopram
D07713	STJMRWALKKWQGH-UHFFFAOYSA-N	clenbuterol
D07716	KVHHQGIIZCJATJ-UHFFFAOYSA-N	clobutinol
D07723	TXCGAZHTZHNUAI-UHFFFAOYSA-N	clofibric-acid
D07726	GKIRPKYJQBWNGO-OCEACIFDSA-N	clomifene
D07727	GDLIGKIOYRNHDA-UHFFFAOYSA-N	clomipramine
D07729	GKTWGGQPFAXNFI-HNNXBMFYSA-N	clopidogrel
D07741	FJHHZXWJVIEFGJ-UHFFFAOYSA-N	zibotentan
D07748	IKENVDNFQMCRTR-UHFFFAOYSA-N	conivaptan
D07749	MFYSYFVPBJMHGN-ZPOLXVRWSA-N	cortisone
D07751	ZYGHJZDHTFUPRJ-UHFFFAOYSA-N	coumarin
D07753	IMZMKUWMOSJXDT-UHFFFAOYSA-N	cromoglicic-acid
D07758	JURKNVYFZMSNLP-UHFFFAOYSA-N	cyclobenzaprine
D07759	SKYSRIRYMSLOIN-UHFFFAOYSA-N	cyclopentolate
D07760	CMSMOCZEIVJLDB-UHFFFAOYSA-N	cyclophosphamide
D07765	JJCFRYNCJDLXIK-UHFFFAOYSA-N	cyproheptadine
D07776	STQGQHZAVUOBTE-VGBVRHCVSA-N	daunorubicin
D07791	HCYAFALTSJYZDH-UHFFFAOYSA-N	desipramine
D07792	ZESRJSPZRDMNHY-YFWFAHHUSA-N	desoxycortone
D07793	KYYIDSXMWOZKMP-UHFFFAOYSA-N	desvenlafaxine
D07796	AKUJBENLRBOFTD-RPRRAYFGSA-N	dexamethasone
D07803	SOYKEARSMXGVTM-HNNXBMFYSA-N	dexchlorpheniramine
D07805	DBGIVFWFUFKIQN-VIFPVBQESA-N	dexfenfluramine
D07812	QPGGEKPRGVJKQB-UHFFFAOYSA-N	dibenzepin
D07816	DCOPUUMXTXDBNB-UHFFFAOYSA-N	diclofenac
D07820	CURUTKGFNZGFSE-UHFFFAOYSA-N	dicycloverine
D07825	RCKMWOKWVGPNJF-UHFFFAOYSA-N	diethylcarbamazine
D07834	DEQITUUQPICUMR-HJPBWRTMSA-N	dihydroergocristine
D07837	LUZRJRNZXALNLM-JGRZULCMSA-N	dihydroergotamine
D07843	QVZCXCJXTMIDME-UHFFFAOYSA-N	dilazep
D07845	HSUGRBWQSSZJOP-RTWAWAEBSA-N	diltiazem
D07858	GZSOSUNBTXMUFQ-YFAPSIMESA-N	diosmin
D07861	HYPPXZBJBPSRLK-UHFFFAOYSA-N	diphenoxylate
D07862	OWQUZNMMYNAXSL-UHFFFAOYSA-N	diphenylpyraline
D07869	ADEBPBSSDYVVLD-UHFFFAOYSA-N	donepezil
D07870	VYFYYTLLBUKUHU-UHFFFAOYSA-N	dopamine
D07871	IAVUPMFITXYVAF-XPUUQOCRSA-N	dorzolamide
D07873	XFDJYSQDBULQSI-UHFFFAOYSA-N	doxapram
D07874	RUZYUOTYCVRMRZ-UHFFFAOYSA-N	doxazosin
D07875	ODQWQRRAPPTVAG-GZTJUZNOSA-N	doxepin
D07878	HCFDWZZGGLSKEP-UHFFFAOYSA-N	doxylamine
D07880	ZEUITGRIYCTCEM-KRWDZBQOSA-N	duloxetine
D07881	BZEWSEKUUPWQDQ-UHFFFAOYSA-N	dyclonine
D07883	VLCYCQAOQCDTCN-UHFFFAOYSA-N	eflornithine
D07885	IWCWQNVIUXZOMJ-MISYRCLQSA-N	ecabet
D07890	KBUZBQVCBVDWKX-UHFFFAOYSA-N	emedastine
D07892	GBXSMTUPTTWBMN-XIRDDKMYSA-N	enalapril
D07896	QDGZDCVAUDNJFG-FXQIFTODSA-N	entecavir
D07900	WHWZLSFABNNENI-UHFFFAOYSA-N	epinastine
D07901	AOJJSUZBOXZQNB-VTZDEGQISA-N	epirubicin
D07913	WSEQXVZVJXJVFP-FQEVSTJZSA-N	escitalopram
D07916	AQNDDEOPVVGCPG-UHFFFAOYSA-N	esmolol
D07926	ZOWYFYXTIWQBEP-UHFFFAOYSA-N	ethaverine
D07931	SQVIAVUSQAWMKL-UHFFFAOYSA-N	etilefrine
D07933	NWPRCRWQMGIBOT-UHFFFAOYSA-N	etofylline
D07940	CLPFFLWZZBQMAO-UHFFFAOYSA-N	fadrozole
D07941	NGOGFTYYXHNFQH-UHFFFAOYSA-N	fasudil
D07946	TVURRHSHRRELCG-UHFFFAOYSA-N	fenoldopam
D07949	FVNFBBAOMBJTST-UHFFFAOYSA-N	fenspiride
D07958	RWTNPBWLLIMQHL-UHFFFAOYSA-N	fexofenadine
D07961	SPIUTQOUKAMGCX-UHFFFAOYSA-N	flavoxate
D07962	DJBNUMBKLMJRSA-UHFFFAOYSA-N	flecainide
D07966	HBUBKKRHXORPQB-FJFJXFQQSA-N	fludarabine
D07971	SMANXXCATUTDDT-QPJJXVBHSA-N	flunarizine
D07977	PLDUPXSUYLZYBN-UHFFFAOYSA-N	fluphenazine
D07978	JUUFBMODXQKSTD-UHFFFAOYSA-N	flupirtine
D07984	CJOFXWAVKWHTFT-XSFVSMFZSA-N	fluvoxamine
D07991	FFKUDWZICMJVPA-UHFFFAOYSA-N	fosfosal
D07992	BIDNLKIUORFRQP-AJTMIRJTSA-N	fosinopril
D08004	YKGYIDJEEQRWQH-UHFFFAOYSA-N	gabexate
D08009	XQLWNAFCTODIRK-UHFFFAOYSA-N	gallopamil
D08011	XUBOMFCQGDBHNK-UHFFFAOYSA-N	gatifloxacin
D08012	ZRCVYEYHRGVLOC-HYARGMPZSA-N	gemifloxacin
D08024	XZAFZXJXZHRNAQ-STQMWFEESA-N	voreloxin
D08029	HPBNRIOWIXYZFK-UHFFFAOYSA-N	guanadrel
D08030	ACGDKVXYNVEAGU-UHFFFAOYSA-N	guanethidine
D08031	INJOMKTZOLKMBF-UHFFFAOYSA-N	guanfacine
D08033	FOHHNHSLJDZUGQ-UHFFFAOYSA-N	halofantrine
D08040	NTYJJOPFIAHURM-UHFFFAOYSA-N	histamine
D08041	WEUCDJCFJHYFRL-UHFFFAOYSA-N	homochlorcyclizine
D08048	LJOQGZACKSYWCH-NBGVHYBESA-N	hydroquinidine
D08050	XXSMGPRMXLTPCZ-UHFFFAOYSA-N	hydroxychloroquine
D08054	ZQDWXGKKHFNSQK-UHFFFAOYSA-N	hydroxyzine
D08056	MPBVHIBUJCELCL-UHFFFAOYSA-N	ibandronic-acid
D08060	ALOBUEHUHMBRLE-UHFFFAOYSA-N	ibutilide
D08061	JAZBEHYOTPTENJ-JLNKQSITSA-N	icosapent
D08062	XDXDZDZNSLXDNA-TZNDIEGXSA-N	idarubicin
D08064	UYNVMODNBIQBMV-UHFFFAOYSA-N	ifenprodil
D08066	KTUFNOKKBVMGRW-UHFFFAOYSA-N	imatinib
D08070	BCGWQEUPMDMJNV-UHFFFAOYSA-N	imipramine
D08079	CDAISMWEOUEBRE-GPIVLXJGSA-N	inositol
D08086	UWKQSNNFCGGAFS-XIFFEERXSA-N	irinotecan
D08087	ATCGGEJZONJOCL-UHFFFAOYSA-N	irsogladine
D08092	BMUKKTUHUDJSNZ-UHFFFAOYSA-N	isoxsuprine
D08094	QQQIECGTIMUVDS-UHFFFAOYSA-N	itopride
D08096	XEAQIWGXBXCYFX-GUOLPTJISA-N	kawain
D08104	OZWKMVRBQXNZKK-UHFFFAOYSA-N	ketorolac
D08105	ZCVMWBYGMWKGHF-UHFFFAOYSA-N	ketotifen
D08106	SGUAFYQXFOLMHL-UHFFFAOYSA-N	labetalol
D08107	BHLXTPHDSZUFHR-UHFFFAOYSA-N	varespladib
D08108	BCFGMOOMADDAQU-UHFFFAOYSA-N	lapatinib
D08114	HLFSDGLLUJUHTE-SNVBAGLBSA-N	levamisole
D08115	IXHBTMCLRNMKHZ-LBPRGKRZSA-N	levobunolol
D08117	ZCGOMHNNNFPNMX-KYTRFIICSA-N	levocabastine
D08120	GSDSWSVVBLHKDQ-JTQLQIEISA-N	levofloxacin
D08124	NDAUXUAQIAJITI-LBPRGKRZSA-N	levalbuterol
D08125	XUIIKFGFIJCVMT-LBPRGKRZSA-N	levothyroxine
D08126	RRHJHSBDJDZUGL-UHFFFAOYSA-N	lidamidine
D08128	AUYYCJSJGJYCDS-LBPRGKRZSA-N	liothyronine
D08131	RLAWWYSOJDYHDC-BZSNNMDCSA-N	lisinopril
D08139	RVGLGHVJXCETIO-UHFFFAOYSA-N	lodoxamide
D08140	SAPNXPWPAUFAJU-UHFFFAOYSA-N	lofepramine
D08141	KSMAGQUYOIHWFS-UHFFFAOYSA-N	lofexidine
D08143	JAPHQRWPEGVNBT-UTUOFQBUSA-N	loracarbef
D08144	RDOIQAHITMMDAJ-UHFFFAOYSA-N	loperamide
D08146	PSIFNNKUMBGKDQ-UHFFFAOYSA-N	losartan
D08149	YMBXTVYHTMGZDW-UHFFFAOYSA-N	loxoprofen
D08156	BPFYOAJNDMUVBL-UHFFFAOYSA-N	marbofloxacin
D08160	VYVKHNNGDFVQGA-UHFFFAOYSA-N	mebeverine
D08163	OCJYIGYOJCODJL-UHFFFAOYSA-N	meclizine
D08165	CUHVIMMYOGQXCV-UHFFFAOYSA-N	medetomidine
D08166	FRQMUZJSZHZSGN-HBNHAYAOSA-N	medroxyprogesterone
D08170	DRLFMBDRBRZALE-UHFFFAOYSA-N	melatonin
D08174	BUGYDGFZZOZRHP-UHFFFAOYSA-N	memantine
D08179	GPKJTRJOBQGKQK-UHFFFAOYSA-N	mepacrine
D08180	RXQCGGRTAILOIN-UHFFFAOYSA-N	mephentermine
D08181	INWLQCZOYSRPNW-UHFFFAOYSA-N	mepivacaine
D08182	JLICHNCFTLFZJN-UHFFFAOYSA-N	meptazinol
D08183	YECBIJXISLIIDS-UHFFFAOYSA-N	mepyramine
D08185	DMJNNHOOLUXYBV-PQTSNVLCSA-N	meropenem
D08188	LVWZTYCIRDMTEY-UHFFFAOYSA-N	metamizole
D08192	WXFIGDLSSYIKKV-RCOVLWMOSA-N	metaraminol
D08196	WRWBCPJQPDHXTJ-DTMQFJJTSA-N	methandriol
D08201	WJAJPNHVVFWKKL-UHFFFAOYSA-N	methoxamine
D08205	CJCSPKMFHVPWAR-JTQLQIEISA-N	methyldopa
D08207	UNBRKDKAWYKMIV-QWQRMKEZSA-N	methylergometrine
D08209	MJFJKKXQDNNUJF-UHFFFAOYSA-N	metixene
D08215	VLPIATFUUWWMKC-UHFFFAOYSA-N	mexiletine
D08216	UEQUQVLFIPOEMF-UHFFFAOYSA-N	mianserin
D08217	HBNPJJILLOYFJU-VMPREFPWSA-N	mibefradil
D08220	PTKSEFOSCHHMPD-UHFFFAOYSA-N	midodrine
D08222	GJJFMKBJSRMPLA-HIFRSBDPSA-N	milnacipran
D08224	KKZJGLLVHKMTCM-UHFFFAOYSA-N	mitoxantrone
D08225	UWWDHYUMIORJTA-HSQYWUDLSA-N	moexipril
D08226	KLPWJLBORRMFGK-UHFFFAOYSA-N	molindone
D08229	UCHDWCPVSPXUMX-TZIWLTJVSA-N	montelukast
D08236	YPELFRMCRYSPKZ-UHFFFAOYSA-N	mosapride
D08237	FABPRXSRWADJSP-MEDUHNTESA-N	moxifloxacin
D08239	VRYMTAVOXVTQEF-UHFFFAOYSA-N	moxisylyte
D08240	MQQNFDZXWVTQEH-UHFFFAOYSA-N	nafamostat
D08242	GPXLMGHLHQJAGZ-JTDSTZFVSA-N	nafcillin
D08244	KBAFPSLPKGSANY-UHFFFAOYSA-N	naftidrofuryl
D08245	OZGNYLLQHRPOBR-DHZHZOJOSA-N	naftifine
D08246	NETZHAKZCGBWSS-CEDHKZHLSA-N	nalbuphine
D08249	UZHSEJADLWPNLE-GRGSLBFTSA-N	naloxone
D08250	NPAGDVCDWIYMMC-IZPLOLCNSA-N	nandrolone
D08253	CNIIGCLFLJGOGP-UHFFFAOYSA-N	naphazoline
D08257	VRBKIVRKKCLPHA-UHFFFAOYSA-N	nefazodone
D08258	RGPDEAGGEXEMMM-UHFFFAOYSA-N	nefopam
D08259	QAGYKUNXZHXKMR-HKWSIXNMSA-N	nelfinavir
D08261	ALWKGYPQUAPLQC-UHFFFAOYSA-N	neostigmine
D08270	ZBBHBTPTTSWHBA-UHFFFAOYSA-N	nicardipine
D08275	JZFPYUNJRRFVQU-UHFFFAOYSA-N	niflumic-acid
D08277	INASOKQDNHHMRE-UHFFFAOYSA-N	WAY-362450
D08279	GCIKSSRWRFVXBI-UHFFFAOYSA-N	tozasertib
D08280	WZGBZLHGOVJDET-UHFFFAOYSA-N	nizofenone
D08281	IIVBFTNIGYRNQY-YQLZSBIMSA-N	nomegestrol-acetate
D08288	PHVGLTMQBUFIQQ-UHFFFAOYSA-N	nortriptyline
D08293	JBIMVDZLSHOPLA-LSCVHKIXSA-N	olopatadine
D08294	JPAWFIIYTJQOKW-UHFFFAOYSA-N	olprinone
D08297	YNZFUWZUGRBMHL-UHFFFAOYSA-N	opipramol
D08300	LMOINURANNBYCM-UHFFFAOYSA-N	orciprenaline
D08305	QVYRGXJJSLMXQH-UHFFFAOYSA-N	orphenadrine
D08307	UWYHMGVUTGAWSP-JKIFEVAISA-N	oxacillin
D08313	QRJJEGAJXVEBNE-HKOYGPOVSA-N	oxiconazole
D08318	CEMAWMOMDPGJMB-UHFFFAOYSA-N	oxprenolol
D08319	CMHHMUWAYWTMGS-UHFFFAOYSA-N	oxybuprocaine
D08322	WYWIFABBXFUGLM-UHFFFAOYSA-N	oxymetazoline
D08324	HFHZKZSRXITVMK-UHFFFAOYSA-N	oxyphenbutazone
D08327	SHZKQBHERIJWAO-AATRIKPKSA-N	ozagrel
D08328	HXYVTAGFYLMHSO-UHFFFAOYSA-N	palmitoylethanolamide
D08333	XDRYMKDFEDOLFX-UHFFFAOYSA-N	pentamidine
D08334	CFJMRBQWBDQYMK-UHFFFAOYSA-N	pentoxyverine
D08339	YEHCICAEULNIGD-MZMPZRCHSA-N	pergolide
D08340	CYXKNKQEMFBLER-UHFFFAOYSA-N	perhexiline
D08346	QPFYXYFORQJZEC-FOCLMDBBSA-N	phenazopyridine
D08349	RMUCZJUITONUFY-UHFFFAOYSA-N	phenelzine
D08351	ICFJFFQQTFMIBG-UHFFFAOYSA-N	phenformin
D08354	NFBAXHOPROOJAW-UHFFFAOYSA-N	phenindione
D08355	IJHNSHDBIRRJRN-UHFFFAOYSA-N	pheniramine
D08358	QZVCTJOXCFMACW-UHFFFAOYSA-N	phenoxybenzamine
D08362	MRBDMNSDAVCSSF-UHFFFAOYSA-N	phentolamine
D08365	SONNWYBIRXJNDC-VIFPVBQESA-N	phenylephrine
D08374	ASFKKFRSMGBFRO-UHFFFAOYSA-N	piketoprofen
D08378	HYAFETHFCAUJAY-UHFFFAOYSA-N	pioglitazone
D08379	JOHZPMXAZQZXHR-UHFFFAOYSA-N	pipemidic-acid
D08380	IVBHGBMCVLDMKU-GXNBUGAJSA-N	piperacillin
D08382	KTHVBAZBLKXIHZ-UHFFFAOYSA-N	piperidolate
D08389	RMHMFHUVIITRHF-UHFFFAOYSA-N	pirenzepine
D08392	IWVRVEIKCBFZNF-UHFFFAOYSA-N	pirlindole
D08407	DQKXQSGTHWVTAD-UHFFFAOYSA-N	pramocaine
D08408	NBQKINXMPLXUET-UHFFFAOYSA-N	pranlukast
D08410	TUZYXOIXSAXUGO-PZAWKZKUSA-N	pravastatin
D08411	IENZQIKPVFGBNW-UHFFFAOYSA-N	prazosin
D08420	INDBQLZJXZLFIT-UHFFFAOYSA-N	primaquine
D08421	REQCZEXYDRLIBE-UHFFFAOYSA-N	procainamide
D08422	MFDFERRIHVXMIY-UHFFFAOYSA-N	procaine
D08423	CPTBDICYNRMXFX-UHFFFAOYSA-N	procarbazine
D08424	FKNXQNWAXFXVNW-UHFFFAOYSA-N	procaterol
D08425	WYDUSKDSKCASEF-UHFFFAOYSA-N	procyclidine
D08426	CDOZDBSBBXSXLB-UHFFFAOYSA-N	profenamine
D08428	SSOLNOMRVKKSON-UHFFFAOYSA-N	proguanil
D08430	ZGUGWUXLJSTTMA-UHFFFAOYSA-N	promazine
D08435	JWHAUXFOSRPERK-UHFFFAOYSA-N	propafenone
D08443	AQHHHDLHHXJYJD-UHFFFAOYSA-N	propranolol
D08447	BWPIARFWQZKAIA-UHFFFAOYSA-N	protriptyline
D08448	KCLANYCVBBTKTO-UHFFFAOYSA-N	proxymetacaine
D08449	KWGRBVOPPLSCSI-WCBMZHEXSA-N	pseudoephedrine
D08453	DPWPWRLQFGFJFI-UHFFFAOYSA-N	pargyline
D08454	LXNHXLLTXMVWPM-UHFFFAOYSA-N	pyridoxine
D08456	URKOMYMAXPYINW-UHFFFAOYSA-N	quetiapine
D08462	XNMYNYSCEJBRPZ-UHFFFAOYSA-N	quinisocaine
D08463	YREYEVIYCVEVJK-UHFFFAOYSA-N	rabeprazole
D08464	ODUOJXZPIYUATO-UHFFFAOYSA-N	racecadotril
D08465	GZUITABIAKMVPG-UHFFFAOYSA-N	raloxifene
D08469	RUOKEQAAGRXIBM-GFCCVEGCSA-N	rasagiline
D08475	VEMKTZHHVJILDY-UHFFFAOYSA-N	resmethrin
D08482	CQXADFVORZEARL-UHFFFAOYSA-N	rilmenidine
D08483	UBCHPRBFMUDMNC-UHFFFAOYSA-N	rimantadine
D08485	ULFRLSNUDGIQQP-UHFFFAOYSA-N	rizatriptan
D08489	UHSKFQJFRQCDBE-UHFFFAOYSA-N	ropinirole
D08490	ZKMNUMMKYBVTFN-HNNXBMFYSA-N	ropivacaine
D08491	YASAKCUCGLMORW-UHFFFAOYSA-N	rosiglitazone
D08492	BPRHUIZQVSMCRT-VEUZHWNKSA-N	rosuvastatin
D08495	SMTZFNFIKUPEJC-UHFFFAOYSA-N	roxatidine-acetate
D08499	IKGXIBQEEMLURG-NVPNHPEKSA-N	rutin
D08506	XBHBWNFJWIASRO-UHFFFAOYSA-N	sarafloxacin
D08511	GVPIXRLYKVFFMK-UHFFFAOYSA-N	setiptiline
D08513	UNAANXDKBXWMLN-UHFFFAOYSA-N	sibutramine
D08514	BNRNXUUZRGQAQC-UHFFFAOYSA-N	sildenafil
D08516	MFFMDFFZMYYVKS-SECBINFHSA-N	sitagliptin
D08522	FBOUYBDGKBSUES-VXKWHMMOSA-N	solifenacin-succinate
D08524	MLDQJTXFUGDVEO-UHFFFAOYSA-N	sorafenib
D08525	ZBMZVLHSJCTVON-UHFFFAOYSA-N	sotalol
D08526	UNFWWIHTNXNPBV-WXKVUWSESA-N	spectinomycin
D08533	FKENQMMABCRJMK-RITPCOANSA-N	sulbactam
D08535	AFNXATANNDIXLG-UHFFFAOYSA-N	sulconazole
D08552	WINHZLLDWRZWRT-ATVHPVEESA-N	sunitinib
D08554	BJYLYJCXYAMOFT-RSFVBTMBSA-N	tacalcitol
D08555	YLJREFDVOIBQDA-UHFFFAOYSA-N	tacrine
D08556	QJJXYPPXXYFBGM-LFZNUXCKSA-N	tacrolimus
D08557	SOROUYSPFADXSN-SUWVAFIASA-N	talampicillin
D08558	DHSSDEDRBUKTQY-UHFFFAOYSA-N	talipexole
D08559	NKANXQFJJICGDU-QPLCGJKRSA-N	tamoxifen
D08560	DRHKJLXJIQTDTD-OAHLLOKOSA-N	tamsulosin
D08569	VCKUSRYTPJJLNI-UHFFFAOYSA-N	terazosin
D08570	XWTYSIMOBUGWOL-UHFFFAOYSA-N	terbutaline
D08575	MKJIEFSOBYUXJB-UHFFFAOYSA-N	tetrabenazine
D08576	HLFSDGLLUJUHTE-UHFFFAOYSA-N	tetramisole
D08578	BYJAVTDNIXVSPW-UHFFFAOYSA-N	tetrahydrozoline
D08585	VZYCZNZBPPHOFY-UHFFFAOYSA-N	thioproperazine
D08588	PBJUNZJWGZTSKL-MRXNPFEDSA-N	tiagabine
D08590	JTVPZMFULRWINT-UHFFFAOYSA-N	tiapride
D08594	PHWBOXQYWZNQIN-UHFFFAOYSA-N	ticlopidine
D08596	QAXBVGVYDCAVLV-UHFFFAOYSA-N	tiletamine
D08599	DKJJVAGXPKPDRL-UHFFFAOYSA-N	tiludronate
D08600	BLJRIMJGRPQVNF-JTQLQIEISA-N	timolol
D08601	DZLNHFMRPBPULJ-UHFFFAOYSA-N	timonacic
D08603	WYWHKKSPHMUBEB-UHFFFAOYSA-N	thioguanine
D08607	COKMIXFXJJXBQG-NRFANRHFSA-N	tirofiban
D08611	XFYDIVBRZNQMJC-UHFFFAOYSA-N	tizanidine
D08613	WGZDBVOTUVNQFP-UHFFFAOYSA-N	todralazine
D08614	JIVZKJJQOZQXQB-UHFFFAOYSA-N	tolazoline
D08616	WGRQANOPCQRCME-PMACEKPBSA-N	teneligliptin
D08617	FSKFPVLPFLJRQB-UHFFFAOYSA-N	tolperisone
D08618	UCFGDBYHRUNTLO-QHCPKHFHSA-N	topotecan
D08620	XFCLJVABOIYOMF-QPLCGJKRSA-N	toremifene
D08623	TVYLLZQTGLZFBW-ZBFHGGJFSA-N	tramadol
D08626	PHLBKPHSAVXXEF-UHFFFAOYSA-N	trazodone
D08636	ZEWQUBUPAILYHI-UHFFFAOYSA-N	trifluoperazine
D08638	HWHLPVGTWGOCJO-UHFFFAOYSA-N	trihexyphenidyl
D08639	LORDFXWUHHSAQU-UHFFFAOYSA-N	trimebutine
D08642	UHWVSEOVJBQKBE-UHFFFAOYSA-N	trimetazidine
D08643	FEZBIKUBAYAZIU-UHFFFAOYSA-N	trimethobenzamide
D08645	UFLGIAIHIAPJJC-UHFFFAOYSA-N	tripelennamine
D08648	CBEQULMOCCWAQT-WOJGMQOQSA-N	triprolidine
D08654	WVPSKSLAZQPAKQ-CDMJZVDBSA-N	trovafloxacin
D08664	HDOVUKNUBWVHOX-QMMMGPOBSA-N	valaciclovir
D08668	SECKRCOLJRRGGV-UHFFFAOYSA-N	vardenafil
D08669	JQSHBVHOMNKWFT-UHFFFAOYSA-N	varenicline
D08670	PNVNVHUZROJLTJ-UHFFFAOYSA-N	venlafaxine
D08673	YWPHCCPCQOJSGZ-UHFFFAOYSA-N	viloxazine
D08676	WYJAPUKIYAZSEM-MOPGFXCFSA-N	vinburnine
D08677	RXPRRQLKFXBCSJ-GIVPXCGWSA-N	vincamine
D08682	PJVWKTKQMONHTI-UHFFFAOYSA-N	warfarin
D08683	BPICBUSOMSTKRF-UHFFFAOYSA-N	xylazine
D08684	HUCJFAOMUPXHDK-UHFFFAOYSA-N	xylometazoline
D08685	BLGXFZZNTVWLAY-SCYLSFHTSA-N	yohimbine
D08687	MVWVFYHBGMAFLY-UHFFFAOYSA-N	ziprasidone
D08688	IAIDUHCBNLFXEF-MNEFBYGVSA-N	zofenopril-calcium
D08690	ZAFYATHCZYHLPB-UHFFFAOYSA-N	zolpidem
D08860	IMOZEMNVLZVGJZ-QGZVFWFLSA-N	apremilast
D08870	NCNRHFGMJRPRSK-MDZDMXLPSA-N	belinostat
D08873	XHOLNRLADUSQLD-UHFFFAOYSA-N	betrixaban
D08880	BLMPQMFVWMYDKT-NZTKNTHTSA-N	carfilzomib
D08881	XXJWYDDUDKYVKI-UHFFFAOYSA-N	cediranib
D08898	JGDXFQORBMPJGR-YUMQZZPRSA-N	darinaparsin
D08909	BKJIXTWSNXCKJH-UHFFFAOYSA-N	elesclomol
D08910	GKIRPKYJQBWNGO-OCEACIFDSA-N	clomifene
D08932	BIXBBIPTYBJTRY-UHFFFAOYSA-N	imexon
D08940	NXFFJDQHYLNEJK-CYBMUJFWSA-N	laropiprant
D08950	JWNPDZNEKVCWMY-VQHVLOKHSA-N	neratinib
D08951	WTDWVLJJJOTABN-UHFFFAOYSA-N	nesbuvir
D08953	HHZIURLSWUIHRB-UHFFFAOYSA-N	nilotinib
D08955	FWIVDMJALNEADT-SFTDATJTSA-N	odanacatib
D08956	HYFHYPWGAURHIV-JFIAXGOJSA-N	homoharringtonine
D08964	PRMWGUBFXWROHD-UHFFFAOYSA-N	perampanel
D08971	YIQPUIGJQJDJOS-UHFFFAOYSA-N	plerixafor
D08976	UVSMNLNDYGZFPF-UHFFFAOYSA-N	pomalidomide
D08984	KQDRVXQXKZXMHP-LLVKDONJSA-N	reparixin
D08995	WUILNKCFCLNXOK-CFBAGHHKSA-N	salirasib
D09009	QLYKJCMUNUWAGO-GAJHUEQPSA-N	taranabant
D09037	GKIRPKYJQBWNGO-QPLCGJKRSA-N	clomifene
D09318	QZZUEBNBZAPZLX-QFIPXVFZSA-N	indacaterol
D09323	OOUGLTULBSNHNF-UHFFFAOYSA-N	ataluren
D09338	INVTYAOGFAGBOE-UHFFFAOYSA-N	entinostat
D09340	CBQGYUDMJHNJBX-OALUTQOASA-N	reboxetine
D09362	UNAZAADNBYXMIV-UHFFFAOYSA-N	CP-945598
D09365	YTFHCXIPDIHOIA-DHZHZOJOSA-N	palovarotene
D09369	BTTNOGHPGJANSW-IBGZPJMESA-N	radezolid
D09377	PKXWXXPNHIWQHW-RCBQFDQVSA-N	semagacestat
D09381	QNAZTOHXCZPOSA-UHFFFAOYSA-N	sobetirome
D09386	ZMELOYOKMZBMRB-DLBZAZTESA-N	talmapimod
D09391	CGDZXLJGHVKVIE-DNVCBOLYSA-N	telcagepant
D09393	VDJHFHXMUKFKET-WDUFCVPESA-N	ingenol-mebutate
D09537	ZCGNOVWYSGBHAU-UHFFFAOYSA-N	favipiravir
D09566	LTXREWYXXSTFRX-QGZVFWFLSA-N	linagliptin
D09569	PCOBBVZJEWWZFR-UHFFFAOYSA-N	retigabine
D09572	WXXSNCNJFUAIDG-UHFFFAOYSA-N	riociguat
D09582	VKXWOLCNTHXCLF-DXEZIKHYSA-N	balapiravir
D09589	WCWUXEGQKLTGDX-LLVKDONJSA-N	brivanib
D09599	BIZKIHUJGMSVFD-MNOVXSKESA-N	danegaptide
D09604	PIMQWRZWLQKKBJ-SFHVURJKSA-N	dinaciclib
D09618	CXQHYVUVSFXTMY-UHFFFAOYSA-N	foretinib
D09634	MCPUZZJBAHRIPO-UHFFFAOYSA-N	lersivirine
D09635	MPVGZUGXCQEXTM-UHFFFAOYSA-N	linifanib
D09637	MBBCVAKAJPKAKM-UHFFFAOYSA-N	lomitapide
D09639	KKYABQBFGDZVNQ-UHFFFAOYSA-N	losmapimod
D09641	HRNLUBSXIHFDHP-UHFFFAOYSA-N	mocetinostat
D09644	RICZEKWVNZFTNZ-LFGITCQGSA-N	narlaprevir
D09648	RFUBTTPMWSKEIW-UHFFFAOYSA-N	omecamtiv-mecarbil
D09655	UNRCMCRRFYFGFX-TYPNBTCFSA-N	plinabulin
D09664	OUKYUETWWIPKQR-UHFFFAOYSA-N	saracatinib
D09666	CYOHGALHFOKKQC-UHFFFAOYSA-N	selumetinib
D09671	OAVGBZOFDPFGPJ-UHFFFAOYSA-N	sotrastaurin
D09673	TXEIIPDJKFWEEC-UHFFFAOYSA-N	tafamidis-meglumine
D09683	SPMVMDHWKHCIDT-UHFFFAOYSA-N	tivozanib
D09685	XFALPSLJIHVRKE-GFCCVEGCSA-N	tedizolid
D09689	UWXSAYUXVSFDBQ-CYBMUJFWSA-N	ARRY-334543
D09692	JNAHVYVRKWKWKQ-CYBMUJFWSA-N	veliparib
D09698	SGEGOXDYSFKCPT-UHFFFAOYSA-N	vilazodone
D09705	YWGDOWXRIALTES-NRFANRHFSA-N	bepotastine
D09708	YZQLWPMZQVHJED-UHFFFAOYSA-N	dalcetrapib
D09717	DTYWJKSSUANMHD-UHFFFAOYSA-N	preladenant
D09720	YIBOMRUWOWDFLG-ONEGZZNKSA-N	rilpivirine
D09724	ULXXDDBFHOBEHA-CWDCEQMOSA-N	afatinib
D09730	FDLYAMZZIXQODN-UHFFFAOYSA-N	olaparib
D09731	KTEIFNKAUNYNJU-GFCCVEGCSA-N	crizotinib
D09786	UBVZQGOVTLIHLH-UHFFFAOYSA-N	topiroxostat
D09864	FOFDIMHVKGYHRU-UHFFFAOYSA-N	amuvatinib
D09868	BIIVYFLTOXDAOV-YVEFUNNKSA-N	alvocidib
D09869	XEAOPVUAMONVLA-QGZVFWFLSA-N	avagacestat
D09870	BGBVSGSIXIIREO-UHFFFAOYSA-N	bavisant
D09881	ZCIGNRJZKPOIKD-CQXVEOKZSA-N	cobicistat
D09883	LVXJQMNHJWSHET-AATRIKPKSA-N	dacomitinib
D09899	XIESSJVMWNJCGZ-VKJFTORMSA-N	erteberel
D09913	MDOJTZQKHMAPBK-UHFFFAOYSA-N	iniparib
D09916	PURKAOJPTOLRMP-UHFFFAOYSA-N	ivacaftor
D09917	JNODQFNWMXFMEV-UHFFFAOYSA-N	latrepirdine
D09919	WOSKHXYHFSIKNG-UHFFFAOYSA-N	lenvatinib
D09921	FGQFOYHRJSUHMR-UHFFFAOYSA-N	lesinurad
D09925	PKCDDUHJAFVJJB-VLZXCDOPSA-N	linsitinib
D09931	ULRDYYKSPCRXAJ-KRWDZBQOSA-N	mibampator
D09935	JLYAXFNOILIKPP-KXQOOQHDSA-N	navitoclax
D09950	PHXJVRSECIGDHY-UHFFFAOYSA-N	ponatinib
D09955	CVWXJKQAOSCOAB-UHFFFAOYSA-N	quizartinib
D09959	HFNKQEVNSGCOJV-OAHLLOKOSA-N	ruxolitinib
D09964	DKMACHNQISHMDN-RPLLCQBOSA-N	almorexant
D09970	UJLAWZDWDVHWOW-YPMHNXCESA-N	tofacitinib
D09971	XBEQSQDCBSKCHJ-UHFFFAOYSA-N	tegobuvir
D09973	NCLGDOBQAWBXRA-PGRDOPGGSA-N	telotristat
D09992	BPQMGSKTAYIVFO-UHFFFAOYSA-N	vismodegib
D09996	GPXBXXGIAQBQNI-UHFFFAOYSA-N	vemurafenib
D09997	KPWSJANDNDDRMB-QAQDUYKDSA-N	cariprazine
D10001	KKGQTZUTZRNORY-UHFFFAOYSA-N	fingolimod
D10013	SOLIIYNRSAWTSQ-UHFFFAOYSA-N	indibulin
D10026	FWFGIHPGRQZWIW-SQNIBIBYSA-N	tosedostat
D10060	MAUCONCHVWBMHK-UHFFFAOYSA-N	PCI-24781
D10062	ONIQOQHATWINJY-UHFFFAOYSA-N	cabozantinib
D10064	BFSMGDJOXZAERB-UHFFFAOYSA-N	dabrafenib
D10073	MTJHLONVHHPNSI-IBGZPJMESA-N	CYT-997
D10079	HMABYWSNWIZPAG-UHFFFAOYSA-N	rucaparib
D10082	JYTNQNCOQXFQPK-MRXNPFEDSA-N	suvorexant
D10085	ZLHFILGSQDJULK-UHFFFAOYSA-N	alisertib
D10090	UPALIKSFLSVKIS-UHFFFAOYSA-N	amonafide
D10110	SJFBTAPEPRWNKH-CCKFTAQKSA-N	delanzomib
D10119	VZZJRYRQSPEMTK-CALCHBBNSA-N	sonidegib
D10126	RVAQIUULWULRNW-UHFFFAOYSA-N	ganetespib
D10130	MXAYKZJJDUDWDS-LBPRGKRZSA-N	ixazomib
D10134	UFSKUSARDNFIRC-UHFFFAOYSA-N	lumacaftor
D10135	JGCMEBMXRHSZKX-UHFFFAOYSA-N	macitentan
D10138	FNHKPVJBJVTLMP-UHFFFAOYSA-N	regorafenib
D10154	OWBFCJROIKNMGD-BQYQJAHWSA-N	rigosertib
D10158	NEMGRZFTLSKBAP-LBPRGKRZSA-N	safinamide
D10168	IBGLGMOPHJQDJB-IHRRRGAJSA-N	CC-930
D10173	UCEQXRCJXIVODC-PMACEKPBSA-N	tivantinib
D10175	LIRYPHYGHXZJBZ-UHFFFAOYSA-N	trametinib
D10180	FVTWTVQXNAJTQP-UHFFFAOYSA-N	umeclidinium
D10182	SXNJFOWDRLKDSF-STROYTFGSA-N	volasertib
D10184	YQNWZWMKLDQSAC-UHFFFAOYSA-N	vortioxetine
D10186	YUUGYIUSCYNSQR-LBPRGKRZSA-N	bitopertin
D10189	LHNIIDJUOCFXAP-UHFFFAOYSA-N	GDC-0941
D10218	WXCXUHSOUPDCQV-UHFFFAOYSA-N	enzalutamide
D10221	JNGVJMBLXIUVRD-SFHVURJKSA-N	ostarine
D10223	XYFPWWZEPKGCCK-GOSISDBHSA-N	ibrutinib
D10224	UQRCJCNVNUFYDX-UHFFFAOYSA-N	golvatinib
D10225	PYNXFZCZUAOOQC-UTKZUKDTSA-N	sacubitril
D10229	WJEOLQLKVOPQFV-UHFFFAOYSA-N	masitinib
D10308	XUZMWHLSFXCVMG-UHFFFAOYSA-N	baricitinib
D10309	ZKIAIYBUSXZPLP-UHFFFAOYSA-N	brexpiprazole
D10315	ZVHNDZWQTBEVRY-UHFFFAOYSA-N	CYT387
D10319	FPOHNWQLNRZRFC-ZHACJKMWSA-N	panobinostat
D10321	PAWIYAYFNXQGAP-UHFFFAOYSA-N	JNJ-26481585
D10327	RSQGZEAXODVTOL-UHFFFAOYSA-N	tirasemtiv
D10330	RZKDEGZIFSJVNA-IBGZPJMESA-N	camicinal
D10334	WVXNSAVVKYZVOE-UHFFFAOYSA-N	rebastinib
D10336	BZCALJIHZVNMGJ-HSZRJFAPSA-N	TAK-875
D10365	SQSZANZGUXWJEA-UHFFFAOYSA-N	LY-2784544
D10372	AHJRHEGDXFFMBM-UHFFFAOYSA-N	palbociclib
D10381	AFJRDFWMXUECEW-LBPRGKRZSA-N	GSK-2110183
D10397	SYYBDNPGDKKJDU-ZDUSSCGKSA-N	LY-2603618
D10405	BSMCAPRUBJMWDF-KRWDZBQOSA-N	cobimetinib
D10413	MPUQHZXIXSTTDU-QXGSTGNESA-N	pevonedistat
D10417	PKWRMUKBEYJEIX-DXXQBUJASA-N	birinapant
D10426	VIUAUNHCRHHYNE-JTQLQIEISA-N	AS-703026
D10437	IVRXNBXKWIJUQB-UHFFFAOYSA-N	LY-2157299
D10442	VRTWBAAJJOHBQU-KMWAZVGDSA-N	ledipasvir
D10459	OBWASQILIWPZMG-QZMOQZSNSA-N	empagliflozin
D10477	MLESJYFEMSJZLZ-MAAOGQSESA-N	mericitabine
D10481	XZXHXSATPCNXJR-ZIADKAODSA-N	nintedanib
D10542	KDGFLJKFZUIJMX-UHFFFAOYSA-N	alectinib
D10543	YOVVNQKCSKSHKT-HNNXBMFYSA-N	GDC-0980
D10552	JOGKUKXHTYWRGZ-UHFFFAOYSA-N	NVP-BEZ235
D10553	NBRBXGKOEOGLOI-UHFFFAOYSA-N	dasabuvir
D10555	SJVQHLPISAIATJ-ZDUSSCGKSA-N	IPI-145
D10560	IFSDAJWBUCMOAH-HNNXBMFYSA-N	idelalisib
D10584	CWHUFRVAEUJCEF-UHFFFAOYSA-N	buparlisib
D10604	ACWZRVQXLIRSDF-UHFFFAOYSA-N	binimetinib
D10618	FWLMVFUGMHIOAA-UHFFFAOYSA-N	defactinib
D10626	SSRDSYXGYPJKRR-ZDUSSCGKSA-N	EVP-6124
D10630	JOOXLOJCABQBSG-UHFFFAOYSA-N	TG-101348
D10636	SFNSLLSYNZWZQG-VQIMIIECSA-N	glasdegib
D10640	ZADWXFSZEAPBJS-SNVBAGLBSA-N	indoximod
D10641	GRZXWCHAXNAUHY-NSISKUIASA-N	GDC-0068
D10646	NDAZATDQFDPQBD-UHFFFAOYSA-N	NVP-AUY922
D10658	XPPBBJCBDOEXDN-UHFFFAOYSA-N	LY-2228820
D10661	QGZYDVAGYRLSKP-UHFFFAOYSA-N	ACY-1215
D10662	KRNAOFGYEFKHPB-ANJVHQHFSA-N	BMS-927711
D10664	GXALXAKNHIROPE-QAQDUYKDSA-N	LCQ-908
D10671	SZBGQDXLNMELTB-UHFFFAOYSA-N	taladegib
D10679	LQBVNQSMGBZMKD-UHFFFAOYSA-N	venetoclax
D10699	BHQCQFFYRZLCQQ-OELDTZBJSA-N	cholic-acid
D10704	UGJWRPJDTDGERK-UHFFFAOYSA-N	TH-302
D10710	YBAWYTYNMZWMMJ-UHFFFAOYSA-N	idalopirdine
D10719	IFRGXKKQHBVPCQ-UHFFFAOYSA-N	AT-13387
D10722	ZLHZLMOSPGACSZ-NSHDSACASA-N	PA-824
D10730	KXBDTLQSDKGAEB-UHFFFAOYSA-N	AVL-292
D10732	HWGQMRYQVZSGDQ-HZPDHXFCSA-N	talazoparib
D10781	KXGVEGMKQFWNSR-LLQZFEROSA-N	deoxycholic-acid
D10801	FWYSMLBETOMXAG-QHCPKHFHSA-N	letermovir
D10858	HUFOZJXAKZVRNJ-UHFFFAOYSA-N	rociletinib
D10864	UPZWINBEAHDTLA-UHFFFAOYSA-N	basimglurant
D10871	RIJLVEAXPNLDTC-UHFFFAOYSA-N	filgotinib
D10887	JUSFANSTBFGBAF-IRXDYDNUSA-N	AZD-2014
D10938	ANGKOCUUWGHLCE-UHFFFAOYSA-N	glycopyrrolate
D10959	VEPKQEUBKLEPRA-UHFFFAOYSA-N	VX-745
D10960	VFCRKLWBYMDAED-REWPJTCUSA-N	PF-03084014
D10971	HUJXGQILHAUCCV-MOROJQBDSA-N	IB-MECA
D11011	STUWGJZDJHPWGZ-LBPRGKRZSA-N	alpelisib
D11038	KSERXGMCDHOLSS-LJQANCHMSA-N	BVD-523
D11040	HJBWBFZLDZWPHF-UHFFFAOYSA-N	ARN-509
D11041	MJUVRTYWUMPBTR-MRXNPFEDSA-N	VX-661
D11131	NETXMUIMUZJUTB-UHFFFAOYSA-N	apabetalone
D11148	JZCWLJDSIRUGIN-UHFFFAOYSA-N	VE-822
D11171	AZEXWHKOMMASPA-UHFFFAOYSA-N	PF-02545920

## Sheet: drug_responce_genes
entrezID	hgnc_symbol	description	D00002	D00015	D00023	D00028	D00029	D00036	D00038	D00045	D00049	D00050	D00051	D00052	D00059	D00066	D00067	D00070	D00078	D00079	D00081	D00086	D00094	D00095	D00096	D00104	D00105	D00109	D00117	D00118	D00120	D00121	D00125	D00126	D00129	D00130	D00131	D00132	D00133	D00134	D00136	D00139	D00140	D00141	D00142	D00143	D00144	D00145	D00147
10007	GNPDA1	glucosamine-6-phosphate deaminase 1 [Source:HGNC Symbol;Acc:HGNC:4417]	0	0	0	0	0	0	0	0	0	0	0	0	0	1	0	0	0	1	1	0	0	0	0	0	0	0	0	0	0	0	0	0	0	0	0	0	0	1	0	0	0	0	0	0	0	0	0
1001	CDH3	cadherin 3 [Source:HGNC Symbol;Acc:HGNC:1762]	0	0	0	0	0	0	0	0	0	0	0	0	0	0	0	0	0	0	1	0	0	0	0	0	0	0	0	0	0	0	0	0	0	0	0	0	0	0	0	0	0	0	0	0	0	0	0
10013	HDAC6	histone deacetylase 6 [Source:HGNC Symbol;Acc:HGNC:14064]	0	0	0	0	0	0	0	0	0	0	0	1	0	0	0	0	0	0	0	0	0	0	0	0	0	0	0	0	1	0	0	0	0	0	0	0	0	0	0	0	0	0	1	0	0	0	0
10038	PARP2	poly(ADP-ribose) polymerase 2 [Source:HGNC Symbol;Acc:HGNC:272]	0	0	0	0	0	0	0	0	0	0	0	0	0	1	0	0	1	0	1	0	0	0	0	0	0	1	0	0	0	0	0	0	0	0	0	0	0	0	0	0	0	0	0	0	0	1	0
10046	MAMLD1	mastermind like domain containing 1 [Source:HGNC Symbol;Acc:HGNC:2568]	0	0	0	0	0	0	0	0	0	0	0	1	0	1	0	1	0	0	0	0	0	0	0	1	1	0	0	1	0	0	0	1	1	1	0	1	1	0	0	0	1	0	0	1	0	0	0
10049	DNAJB6	DnaJ heat shock protein family (Hsp40) member B6 [Source:HGNC Symbol;Acc:HGNC:14888]	0	0	0	0	0	0	0	0	1	0	0	0	0	0	0	0	0	0	0	1	0	0	1	0	0	0	0	0	0	0	0	1	0	1	0	1	1	0	0	0	1	1	0	1	1	1	0
10051	SMC4	structural maintenance of chromosomes 4 [Source:HGNC Symbol;Acc:HGNC:14013]	0	0	0	0	0	0	0	0	0	0	0	0	0	0	0	0	1	0	0	0	0	0	0	0	0	0	0	0	0	0	1	0	0	0	0	0	0	0	0	0	0	0	1	0	0	0	0
10057	ABCC5	ATP binding cassette subfamily C member 5 [Source:HGNC Symbol;Acc:HGNC:56]	0	0	0	0	0	0	0	0	0	1	1	1	0	0	0	1	0	0	0	1	0	0	0	0	0	0	0	0	0	0	0	1	0	1	1	1	1	0	1	0	1	0	0	0	0	0	0
10058	ABCB6	ATP binding cassette subfamily B member 6 (Langereis blood group) [Source:HGNC Symbol;Acc:HGNC:47]	0	0	0	1	0	0	0	0	0	0	0	0	0	0	0	0	0	0	0	0	0	0	0	0	0	0	0	0	0	0	0	0	0	0	0	0	0	0	0	0	0	0	0	0	0	0	0
10059	DNM1L	dynamin 1 like [Source:HGNC Symbol;Acc:HGNC:2973]	0	0	0	0	0	0	0	0	0	0	0	0	0	0	0	0	1	0	0	1	0	1	1	0	0	0	0	0	0	0	0	0	1	0	0	1	0	0	1	0	0	1	0	0	0	0	0
10099	TSPAN3	tetraspanin 3 [Source:HGNC Symbol;Acc:HGNC:17752]	0	0	0	0	0	0	0	0	0	0	0	0	0	0	0	0	0	0	0	0	0	0	0	0	0	0	0	0	0	0	0	0	0	0	0	0	0	0	0	0	0	0	0	0	0	0	0
10112	KIF20A	kinesin family member 20A [Source:HGNC Symbol;Acc:HGNC:9787]	0	0	0	0	1	0	0	0	0	0	0	0	0	0	0	0	0	0	1	0	0	0	0	0	0	0	0	0	0	1	1	0	0	0	1	1	0	1	0	0	0	0	1	0	0	0	0
10123	ARL4C	ADP ribosylation factor like GTPase 4C [Source:HGNC Symbol;Acc:HGNC:698]	0	0	0	1	0	0	0	0	0	1	0	0	0	0	0	0	0	0	0	0	0	0	0	0	0	0	0	0	0	0	0	0	0	0	0	0	0	0	0	0	0	0	0	0	0	0	0
10131	TRAP1	TNF receptor associated protein 1 [Source:HGNC Symbol;Acc:HGNC:16264]	0	0	0	0	0	0	0	0	0	0	0	0	0	0	0	0	0	0	0	0	0	0	0	0	0	0	0	0	0	1	0	0	0	0	0	0	0	0	0	0	0	0	0	0	0	0	0
10146	G3BP1	G3BP stress granule assembly factor 1 [Source:HGNC Symbol;Acc:HGNC:30292]	0	0	0	0	0	0	0	1	0	0	0	1	0	0	0	0	0	0	0	0	0	0	1	0	0	0	1	1	0	1	1	0	0	0	0	0	1	1	1	0	0	0	0	0	0	0	0
10150	MBNL2	muscleblind like splicing regulator 2 [Source:HGNC Symbol;Acc:HGNC:16746]	0	0	0	1	0	0	0	0	0	0	0	0	0	0	0	0	0	0	0	0	0	0	0	0	0	0	0	0	0	0	0	0	0	0	0	0	0	0	1	0	0	0	0	0	0	0	0
10153	CEBPZ	CCAAT enhancer binding protein zeta [Source:HGNC Symbol;Acc:HGNC:24218]	0	0	0	0	0	0	0	0	1	0	0	0	0	0	0	0	0	0	1	0	0	0	0	0	0	0	0	0	0	0	0	0	0	0	0	0	0	0	0	0	0	0	0	0	0	0	0
10165	SLC25A13	solute carrier family 25 member 13 [Source:HGNC Symbol;Acc:HGNC:10983]	0	0	0	0	0	0	0	0	0	0	0	0	0	0	0	0	0	0	0	0	0	0	0	0	0	0	0	0	0	0	0	0	0	0	0	0	0	0	0	0	0	0	0	0	0	0	0
1017	CDK2	cyclin dependent kinase 2 [Source:HGNC Symbol;Acc:HGNC:1771]	0	0	0	0	0	0	0	0	1	0	0	0	0	0	0	0	0	0	0	0	0	0	0	1	0	0	0	0	0	0	0	0	0	0	0	0	0	0	0	0	0	0	0	0	0	0	0
10174	SORBS3	sorbin and SH3 domain containing 3 [Source:HGNC Symbol;Acc:HGNC:30907]	0	0	0	0	0	0	0	0	0	0	0	0	0	0	0	0	0	0	0	0	0	0	0	0	0	0	0	0	0	0	0	0	0	0	0	0	1	0	0	0	0	0	0	0	0	0	0
10180	RBM6	RNA binding motif protein 6 [Source:HGNC Symbol;Acc:HGNC:9903]	0	0	0	0	0	0	0	1	0	0	0	1	0	0	0	0	0	0	1	0	0	0	0	0	0	0	0	0	0	0	0	0	0	0	0	0	0	1	0	0	0	0	0	0	0	1	0
1019	CDK4	cyclin dependent kinase 4 [Source:HGNC Symbol;Acc:HGNC:1773]	0	0	0	0	0	0	0	0	0	0	0	0	0	0	0	0	0	0	0	0	0	0	0	0	0	0	0	0	0	0	0	0	0	0	0	0	0	1	0	0	0	0	0	0	0	0	0
10190	TXNDC9	thioredoxin domain containing 9 [Source:HGNC Symbol;Acc:HGNC:24110]	0	0	0	1	1	0	1	1	0	0	0	1	0	0	1	0	1	1	0	0	1	0	0	1	0	1	0	1	1	1	0	0	1	1	1	1	0	1	0	1	1	0	0	1	1	0	0
102	ADAM10	ADAM metallopeptidase domain 10 [Source:HGNC Symbol;Acc:HGNC:188]	0	0	0	0	0	0	0	0	0	0	0	0	0	0	0	0	0	0	0	0	0	0	0	1	0	0	0	0	0	0	0	0	0	0	0	0	0	0	0	0	1	0	0	0	0	0	0
10206	TRIM13	tripartite motif containing 13 [Source:HGNC Symbol;Acc:HGNC:9976]	0	0	0	0	0	0	0	0	0	0	0	0	0	0	0	0	0	0	0	0	0	0	0	0	0	0	0	0	0	0	0	0	0	0	0	0	0	0	0	0	0	0	0	0	0	0	0
1021	CDK6	cyclin dependent kinase 6 [Source:HGNC Symbol;Acc:HGNC:1777]	1	1	0	1	0	0	0	0	0	0	0	1	1	1	0	0	1	0	0	0	0	0	0	0	0	0	0	0	1	0	0	0	0	0	0	0	0	0	0	1	0	0	0	1	0	0	0
1022	CDK7	cyclin dependent kinase 7 [Source:HGNC Symbol;Acc:HGNC:1778]	0	0	0	0	0	0	0	1	0	0	0	0	0	0	0	0	0	0	0	0	0	0	0	0	0	0	0	0	0	0	0	0	0	0	0	0	0	1	0	0	0	0	0	0	0	0	0
10221	TRIB1	tribbles pseudokinase 1 [Source:HGNC Symbol;Acc:HGNC:16891]	0	0	0	0	0	0	1	0	0	0	1	0	0	0	0	0	0	0	0	0	0	0	0	0	1	0	1	0	0	0	0	0	0	0	0	0	0	0	0	0	0	0	0	0	0	0	0
10227	MFSD10	major facilitator superfamily domain containing 10 [Source:HGNC Symbol;Acc:HGNC:16894]	0	0	0	0	0	0	0	0	0	0	0	0	0	0	0	0	0	0	1	0	0	0	1	0	0	1	0	1	0	0	0	0	0	0	0	0	1	0	1	0	0	1	0	0	0	0	0
10237	SLC35B1	solute carrier family 35 member B1 [Source:HGNC Symbol;Acc:HGNC:20798]	0	0	0	0	0	0	0	0	0	0	0	0	0	0	0	0	0	0	0	0	0	0	0	0	0	0	0	0	0	0	0	0	0	0	0	0	0	0	0	0	0	0	0	0	0	0	0
10245	TIMM17B	translocase of inner mitochondrial membrane 17B [Source:HGNC Symbol;Acc:HGNC:17310]	0	0	0	0	1	0	0	0	0	0	0	0	0	0	0	0	0	0	0	0	0	0	0	0	0	0	0	0	0	0	0	0	0	0	0	0	0	0	0	0	0	0	0	0	0	0	0
1026	CDKN1A	cyclin dependent kinase inhibitor 1A [Source:HGNC Symbol;Acc:HGNC:1784]	0	0	0	0	0	0	0	0	0	0	0	0	0	0	0	1	0	1	0	0	0	0	0	0	0	1	0	0	0	1	1	0	0	0	0	0	0	0	0	0	0	0	1	0	0	0	0
1027	CDKN1B	cyclin dependent kinase inhibitor 1B [Source:HGNC Symbol;Acc:HGNC:1785]	1	0	0	0	0	0	0	0	0	1	0	0	0	0	0	0	0	0	0	1	0	0	0	0	0	0	0	0	0	1	0	0	0	0	1	0	0	0	0	0	0	0	0	0	1	0	0
10270	AKAP8	A-kinase anchoring protein 8 [Source:HGNC Symbol;Acc:HGNC:378]	0	1	0	0	0	0	0	0	0	0	0	0	0	0	1	1	0	1	0	1	0	0	0	0	0	0	0	0	0	0	0	0	0	0	0	0	0	0	0	0	0	0	0	0	0	0	0
10273	STUB1	STIP1 homology and U-box containing protein 1 [Source:HGNC Symbol;Acc:HGNC:11427]	0	0	0	0	0	0	0	0	1	0	0	1	0	0	0	0	0	0	0	0	1	0	0	1	0	0	1	1	0	0	0	0	1	0	0	1	0	0	0	0	0	0	0	0	0	0	1
10276	NET1	neuroepithelial cell transforming 1 [Source:HGNC Symbol;Acc:HGNC:14592]	0	0	0	0	0	0	0	0	0	0	0	0	0	0	0	0	1	0	0	0	1	0	0	0	0	0	0	0	0	0	0	0	0	0	0	0	0	1	0	0	0	0	0	0	0	0	0
10285	SMNDC1	survival motor neuron domain containing 1 [Source:HGNC Symbol;Acc:HGNC:16900]	0	0	0	0	1	0	0	1	0	0	0	0	0	0	0	0	0	0	0	0	0	0	0	0	0	0	0	0	1	0	0	0	0	0	0	0	0	0	0	0	0	0	0	0	0	0	0
1029	CDKN2A	cyclin dependent kinase inhibitor 2A [Source:HGNC Symbol;Acc:HGNC:1787]	0	0	0	0	0	0	0	0	0	0	0	0	0	0	0	0	0	0	0	1	0	0	0	0	0	0	0	0	0	0	0	0	0	0	0	0	0	0	0	0	0	0	0	1	0	0	0
10298	PAK4	p21 (RAC1) activated kinase 4 [Source:HGNC Symbol;Acc:HGNC:16059]	0	0	0	0	0	0	0	0	0	0	0	0	1	0	0	0	0	0	0	0	0	0	0	0	0	0	0	0	0	0	0	0	0	0	0	0	0	1	0	0	0	0	1	1	0	0	0
10318	TNIP1	TNFAIP3 interacting protein 1 [Source:HGNC Symbol;Acc:HGNC:16903]	1	0	0	0	1	0	0	0	1	0	1	0	0	1	0	0	0	1	1	1	0	0	1	0	0	0	1	0	0	0	0	0	0	1	0	1	0	0	0	1	0	1	0	1	0	0	0
10320	IKZF1	IKAROS family zinc finger 1 [Source:HGNC Symbol;Acc:HGNC:13176]	0	0	1	0	1	1	0	1	1	0	0	0	0	0	0	1	1	0	1	1	0	1	0	0	0	1	0	0	0	1	0	1	0	1	0	1	0	0	0	1	0	1	0	0	1	1	0
10329	RXYLT1	ribitol xylosyltransferase 1 [Source:HGNC Symbol;Acc:HGNC:13530]	0	0	0	0	0	0	0	0	0	0	0	0	0	0	0	0	0	0	0	1	0	0	0	0	0	0	0	0	0	0	0	0	0	0	0	0	0	0	0	0	0	1	0	0	0	0	0
10362	HMG20B	high mobility group 20B [Source:HGNC Symbol;Acc:HGNC:5002]	1	1	0	1	0	0	0	0	1	0	0	0	1	1	1	0	0	0	0	1	1	0	0	0	0	0	0	0	0	0	0	0	0	0	0	1	0	1	1	0	0	0	1	0	0	0	0
10398	MYL9	myosin light chain 9 [Source:HGNC Symbol;Acc:HGNC:15754]	0	0	0	0	0	0	0	0	0	0	0	0	0	0	0	0	0	0	0	0	0	0	0	0	0	0	0	0	0	0	0	0	0	0	0	0	0	0	0	0	0	0	0	0	0	0	0
10434	LYPLA1	lysophospholipase 1 [Source:HGNC Symbol;Acc:HGNC:6737]	0	0	0	0	0	0	0	1	0	0	0	0	0	0	0	0	0	0	0	1	0	0	0	0	0	0	0	1	0	0	1	0	0	1	1	1	0	0	0	0	0	0	0	0	0	1	0
10450	PPIE	peptidylprolyl isomerase E [Source:HGNC Symbol;Acc:HGNC:9258]	0	0	0	0	0	0	0	0	0	0	0	0	0	0	0	0	0	0	0	0	0	0	0	0	0	0	0	0	0	0	0	0	0	0	0	0	0	0	0	0	0	0	0	0	0	0	0
10451	VAV3	vav guanine nucleotide exchange factor 3 [Source:HGNC Symbol;Acc:HGNC:12659]	0	0	0	0	1	0	1	0	0	0	0	0	0	0	0	1	0	1	0	0	0	0	1	0	1	0	0	0	0	0	0	0	0	0	0	1	0	0	0	0	0	0	0	1	0	0	0
10489	LRRC41	leucine rich repeat containing 41 [Source:HGNC Symbol;Acc:HGNC:16917]	0	1	0	0	0	0	0	0	0	0	0	0	0	0	0	0	0	0	0	0	0	0	0	0	0	0	0	0	0	0	0	0	0	0	0	0	0	0	0	0	0	0	0	0	1	0	0
10491	CRTAP	cartilage associated protein [Source:HGNC Symbol;Acc:HGNC:2379]	0	0	0	0	0	0	0	0	0	0	0	0	0	0	0	0	0	0	0	0	0	0	0	0	0	0	0	0	0	0	0	0	0	0	0	0	0	0	0	0	0	0	0	0	0	0	0
10493	VAT1	vesicle amine transport 1 [Source:HGNC Symbol;Acc:HGNC:16919]	0	0	0	0	1	0	0	0	1	1	0	0	0	0	1	0	0	0	0	1	0	1	0	1	1	0	0	1	0	0	0	0	0	0	0	0	0	1	0	0	0	0	0	0	0	0	1
10494	STK25	serine/threonine kinase 25 [Source:HGNC Symbol;Acc:HGNC:11404]	0	0	0	0	0	0	0	0	0	0	0	0	0	0	1	0	0	0	0	0	0	0	0	0	0	0	0	0	0	0	0	0	0	0	0	0	0	0	0	0	0	0	0	0	0	0	0
1050	CEBPA	CCAAT enhancer binding protein alpha [Source:HGNC Symbol;Acc:HGNC:1833]	1	0	1	0	0	1	0	1	0	0	0	0	0	0	0	0	0	0	1	0	0	1	0	0	0	0	1	0	0	0	0	0	1	0	0	0	0	0	0	0	0	0	0	0	0	1	1
10513	APPBP2	amyloid beta precursor protein binding protein 2 [Source:HGNC Symbol;Acc:HGNC:622]	1	0	0	0	0	0	0	0	0	0	0	0	0	0	0	0	0	0	0	0	0	0	0	0	0	0	0	0	0	0	0	0	0	0	0	0	0	0	0	0	0	0	0	0	0	0	0
1052	CEBPD	CCAAT enhancer binding protein delta [Source:HGNC Symbol;Acc:HGNC:1835]	0	0	0	0	0	0	0	0	0	0	0	0	0	0	1	0	0	0	1	0	0	0	0	0	0	0	0	0	0	0	0	0	0	0	0	0	0	0	0	0	0	0	0	0	0	0	0
10523	CHERP	calcium homeostasis endoplasmic reticulum protein [Source:HGNC Symbol;Acc:HGNC:16930]	0	0	0	0	0	0	0	0	0	0	0	0	0	0	0	0	0	0	0	0	0	1	0	0	0	0	0	0	0	0	0	0	0	0	0	0	0	1	0	0	0	0	1	0	0	0	0
10525	HYOU1	hypoxia up-regulated 1 [Source:HGNC Symbol;Acc:HGNC:16931]	1	0	0	0	0	0	0	0	0	0	1	0	0	0	0	0	0	0	0	0	0	0	0	0	0	0	0	0	0	0	0	0	0	0	0	0	0	0	0	0	0	0	0	0	0	0	1
10557	RPP38	ribonuclease P/MRP subunit p38 [Source:HGNC Symbol;Acc:HGNC:30329]	0	0	0	0	0	0	0	0	0	0	1	0	0	0	1	0	0	0	0	1	0	0	0	1	0	0	0	0	0	0	0	0	0	0	0	0	0	0	0	0	0	1	0	0	0	0	1
10559	SLC35A1	solute carrier family 35 member A1 [Source:HGNC Symbol;Acc:HGNC:11021]	0	0	0	0	0	0	0	0	0	0	0	0	0	0	0	0	0	0	0	0	0	0	0	0	0	0	0	0	1	0	0	0	0	0	0	0	0	0	0	0	0	0	0	0	0	0	0
10589	DRAP1	DR1 associated protein 1 [Source:HGNC Symbol;Acc:HGNC:3019]	0	0	0	0	0	0	0	0	1	0	0	0	0	0	0	0	0	0	0	0	0	0	0	0	0	1	0	0	0	0	0	0	0	0	0	0	0	1	0	0	0	0	0	0	0	0	0
10606	PAICS	phosphoribosylaminoimidazole carboxylase and phosphoribosylaminoimidazolesuccinocarboxamide synthase [Source:HGNC Symbol;Acc:HGNC:8587]	0	0	0	0	0	0	0	0	0	0	0	0	0	0	0	0	0	0	0	0	0	0	0	0	0	0	0	0	0	0	1	0	0	0	0	0	0	0	0	0	0	0	0	0	0	0	0
10610	ST6GALNAC2	ST6 N-acetylgalactosaminide alpha-2,6-sialyltransferase 2 [Source:HGNC Symbol;Acc:HGNC:10867]	0	0	0	0	0	0	0	0	1	0	0	0	0	0	1	0	0	1	0	0	0	0	0	1	0	0	0	0	1	0	0	0	1	1	1	0	0	0	0	0	0	0	1	0	0	0	0
10617	STAMBP	STAM binding protein [Source:HGNC Symbol;Acc:HGNC:16950]	0	0	0	0	0	0	0	0	0	0	0	0	0	0	0	0	0	0	0	0	0	0	0	0	0	0	0	0	0	0	0	0	0	0	0	0	0	0	0	0	0	0	0	0	0	0	0
1062	CENPE	centromere protein E [Source:HGNC Symbol;Acc:HGNC:1856]	0	0	0	1	0	0	0	0	0	0	0	0	0	0	0	0	0	1	0	1	0	0	0	0	0	1	0	1	0	0	1	0	0	0	0	0	0	1	0	0	0	0	0	0	1	0	1
10641	NPRL2	NPR2 like, GATOR1 complex subunit [Source:HGNC Symbol;Acc:HGNC:24969]	0	0	0	0	0	0	0	0	0	0	1	0	0	0	0	0	0	0	0	0	0	0	0	0	0	0	0	0	0	0	0	0	0	0	0	0	0	0	0	0	0	0	0	0	0	0	0
10644	IGF2BP2	insulin like growth factor 2 mRNA binding protein 2 [Source:HGNC Symbol;Acc:HGNC:28867]	0	1	0	0	0	0	0	0	0	0	0	0	0	0	0	0	0	0	0	0	0	0	0	0	0	0	0	0	0	0	0	0	0	0	0	0	0	0	0	0	0	0	0	0	0	0	0
10652	YKT6	YKT6 v-SNARE homolog [Source:HGNC Symbol;Acc:HGNC:16959]	0	0	0	0	0	0	0	0	0	0	0	0	0	0	0	0	0	0	0	0	0	0	0	0	0	0	0	0	0	0	1	0	0	0	0	0	0	0	0	0	0	0	0	0	0	0	0
10668	CGRRF1	cell growth regulator with ring finger domain 1 [Source:HGNC Symbol;Acc:HGNC:15528]	0	0	0	1	0	0	0	1	0	0	0	1	0	0	0	0	0	0	0	0	0	0	0	0	0	0	0	0	0	0	0	0	0	0	0	0	0	0	0	0	0	0	0	0	0	0	0
10670	RRAGA	Ras related GTP binding A [Source:HGNC Symbol;Acc:HGNC:16963]	0	0	0	0	0	0	0	0	1	0	0	0	0	0	0	1	0	0	0	0	0	0	0	0	0	0	0	0	0	0	0	0	0	0	0	0	0	0	0	0	0	0	0	0	0	0	0
10681	GNB5	G protein subunit beta 5 [Source:HGNC Symbol;Acc:HGNC:4401]	0	0	0	0	0	0	0	0	0	0	0	0	0	0	0	0	0	0	0	0	1	0	0	0	0	0	0	0	0	1	0	0	0	0	0	0	0	0	0	0	0	0	0	0	0	0	0
10682	EBP	EBP cholestenol delta-isomerase [Source:HGNC Symbol;Acc:HGNC:3133]	0	0	0	0	1	0	1	0	0	0	1	0	0	0	0	0	0	0	0	0	0	0	0	0	0	0	0	0	0	0	0	0	0	0	0	0	0	0	0	0	0	0	0	0	0	0	0
10695	CNPY3	canopy FGF signaling regulator 3 [Source:HGNC Symbol;Acc:HGNC:11968]	1	0	0	0	0	0	0	0	0	0	0	0	0	0	1	0	0	0	1	0	0	0	0	1	1	0	0	0	0	0	0	0	0	0	0	0	0	0	0	0	0	0	0	0	0	1	0
1070	CETN3	centrin 3 [Source:HGNC Symbol;Acc:HGNC:1868]	0	0	0	0	0	1	0	0	0	0	0	0	0	0	0	0	0	0	0	0	0	1	0	0	0	0	0	0	0	0	0	0	0	0	0	0	0	0	0	0	0	0	0	0	0	0	0
10730	YME1L1	YME1 like 1 ATPase [Source:HGNC Symbol;Acc:HGNC:12843]	0	0	0	0	0	0	0	0	0	0	0	0	0	0	1	1	0	0	0	0	0	0	1	1	0	1	1	1	0	0	0	1	0	1	1	0	1	0	0	0	0	1	0	0	0	1	1
10732	TCFL5	transcription factor like 5 [Source:HGNC Symbol;Acc:HGNC:11646]	1	0	0	0	0	0	0	0	0	0	0	0	0	0	0	0	0	0	0	0	0	0	0	0	0	0	0	0	0	0	0	0	0	0	0	0	0	0	0	0	0	0	0	0	0	0	1
10765	KDM5B	lysine demethylase 5B [Source:HGNC Symbol;Acc:HGNC:18039]	0	0	0	0	0	0	0	0	0	0	0	0	0	1	0	0	0	0	0	0	0	0	0	0	0	0	0	0	0	0	0	0	0	0	0	0	0	0	0	0	0	0	0	0	0	0	0
10775	POP4	POP4 homolog, ribonuclease P/MRP subunit [Source:HGNC Symbol;Acc:HGNC:30081]	0	1	0	0	1	0	0	0	0	0	0	0	0	0	0	0	1	0	0	0	0	0	0	0	0	0	0	0	0	0	0	0	0	0	0	0	0	0	0	0	0	0	0	0	0	0	0
10776	ARPP19	cAMP regulated phosphoprotein 19 [Source:HGNC Symbol;Acc:HGNC:16967]	1	0	1	0	1	1	0	1	0	0	0	0	0	0	0	1	0	0	0	0	0	1	0	0	0	1	1	1	0	0	0	1	0	0	0	0	0	0	1	0	0	0	0	0	0	1	0
10782	ZNF274	zinc finger protein 274 [Source:HGNC Symbol;Acc:HGNC:13068]	0	1	0	0	0	0	0	0	0	0	0	0	0	0	0	0	0	0	0	0	0	0	0	0	0	0	0	0	0	0	0	0	0	0	0	0	0	0	0	0	0	0	0	0	0	0	0
10797	MTHFD2	methylenetetrahydrofolate dehydrogenase (NADP+ dependent) 2, methenyltetrahydrofolate cyclohydrolase [Source:HGNC Symbol;Acc:HGNC:7434]	0	0	0	0	0	0	0	0	0	0	0	0	0	0	0	0	0	1	0	0	0	0	0	0	0	0	0	0	0	0	0	0	1	0	0	0	0	1	0	0	0	0	0	0	0	0	0
10810	WASF3	WASP family member 3 [Source:HGNC Symbol;Acc:HGNC:12734]	0	0	0	0	0	0	0	0	0	0	0	0	0	0	0	0	0	0	0	0	0	0	0	0	0	0	0	0	0	0	0	1	0	0	0	0	0	0	0	0	0	0	0	0	1	0	0
10813	UTP14A	UTP14A small subunit processome component [Source:HGNC Symbol;Acc:HGNC:10665]	0	0	0	0	0	0	0	0	0	0	0	0	0	0	1	0	1	0	0	0	0	0	0	0	0	0	0	0	0	0	0	0	0	0	0	0	0	0	0	0	0	0	0	0	0	0	0
10818	FRS2	fibroblast growth factor receptor substrate 2 [Source:HGNC Symbol;Acc:HGNC:16971]	1	0	0	0	0	0	0	0	0	1	1	0	0	0	0	0	0	0	0	0	0	0	0	0	0	0	1	0	0	0	0	0	0	0	0	0	0	0	0	0	0	0	0	0	0	0	0
10845	CLPX	caseinolytic mitochondrial matrix peptidase chaperone subunit X [Source:HGNC Symbol;Acc:HGNC:2088]	0	0	0	1	0	0	0	0	0	0	0	0	0	1	0	0	0	0	1	0	0	0	0	0	0	0	0	0	1	0	0	0	0	0	0	0	0	0	0	0	0	0	0	0	0	0	0
10857	PGRMC1	progesterone receptor membrane component 1 [Source:HGNC Symbol;Acc:HGNC:16090]	0	0	0	1	0	0	1	0	0	0	0	0	0	0	0	0	0	0	0	0	0	0	0	0	0	0	0	0	0	0	0	0	0	0	0	0	0	0	0	0	0	0	0	0	0	0	0
10892	MALT1	MALT1 paracaspase [Source:HGNC Symbol;Acc:HGNC:6819]	0	0	0	0	0	0	0	0	0	0	0	0	0	0	0	0	0	0	0	0	0	0	0	0	0	0	1	0	0	0	0	0	0	0	0	0	0	0	0	0	0	0	0	0	0	0	0
10898	CPSF4	cleavage and polyadenylation specific factor 4 [Source:HGNC Symbol;Acc:HGNC:2327]	0	1	0	1	0	0	0	0	0	0	0	0	0	0	0	0	0	0	0	0	0	0	0	0	0	1	0	0	0	1	0	0	0	0	0	0	0	1	0	0	0	0	0	0	0	0	0
10904	BLCAP	BLCAP apoptosis inducing factor [Source:HGNC Symbol;Acc:HGNC:1055]	0	0	0	0	0	0	0	0	0	1	0	0	1	0	0	0	0	0	0	0	0	0	0	0	0	1	0	0	0	0	1	0	0	0	0	0	0	0	0	0	0	0	0	0	0	0	0
10915	TCERG1	transcription elongation regulator 1 [Source:HGNC Symbol;Acc:HGNC:15630]	0	0	0	0	0	0	0	0	0	0	0	1	0	0	0	0	0	0	0	0	0	1	0	0	0	0	0	0	0	0	1	0	0	0	0	0	0	1	0	0	0	0	1	0	0	0	0
10921	RNPS1	RNA binding protein with serine rich domain 1 [Source:HGNC Symbol;Acc:HGNC:10080]	0	0	0	0	0	0	0	0	0	0	0	0	0	0	0	0	0	0	0	0	0	0	0	0	0	0	0	0	0	0	0	0	0	0	0	0	1	0	0	0	0	0	0	0	0	0	0
10953	TOMM34	translocase of outer mitochondrial membrane 34 [Source:HGNC Symbol;Acc:HGNC:15746]	0	0	0	0	0	0	0	0	0	0	0	0	0	0	0	0	0	0	0	0	0	0	0	0	0	0	0	0	0	1	0	0	0	0	0	0	0	0	0	0	0	0	0	0	0	0	0
10954	PDIA5	protein disulfide isomerase family A member 5 [Source:HGNC Symbol;Acc:HGNC:24811]	0	0	0	0	0	0	0	0	0	0	0	0	0	0	0	0	0	0	0	0	0	0	0	0	0	0	0	0	0	0	0	0	0	0	0	0	0	0	0	0	0	0	0	0	0	0	0
10962	MLLT11	MLLT11 transcription factor 7 cofactor [Source:HGNC Symbol;Acc:HGNC:16997]	1	0	0	0	0	0	0	0	0	0	0	0	0	0	0	0	0	0	0	1	0	0	0	0	0	1	0	0	0	1	0	0	0	1	1	1	1	0	0	0	0	0	1	0	1	0	1
10969	EBNA1BP2	EBNA1 binding protein 2 [Source:HGNC Symbol;Acc:HGNC:15531]	1	0	0	0	0	0	0	0	0	0	0	0	0	0	0	0	0	0	0	0	0	0	0	0	0	0	0	0	0	1	0	0	0	0	0	0	0	0	0	0	0	0	0	0	0	0	0
10972	TMED10	transmembrane p24 trafficking protein 10 [Source:HGNC Symbol;Acc:HGNC:16998]	0	0	1	0	0	0	0	0	0	0	0	0	0	0	0	0	0	0	0	0	1	0	0	0	0	0	0	0	0	0	0	0	0	0	0	0	0	1	0	0	0	0	0	0	0	0	0
10973	ASCC3	activating signal cointegrator 1 complex subunit 3 [Source:HGNC Symbol;Acc:HGNC:18697]	0	0	0	0	0	0	0	0	0	0	0	0	0	0	0	0	0	0	0	0	0	0	0	0	0	0	0	0	0	0	0	0	0	0	0	0	0	0	0	0	0	0	0	0	0	0	0
11000	SLC27A3	solute carrier family 27 member 3 [Source:HGNC Symbol;Acc:HGNC:10997]	0	0	0	1	0	0	1	0	0	0	0	0	0	0	0	0	1	0	0	0	0	0	1	0	0	0	0	0	0	0	1	0	0	0	0	0	0	0	0	0	0	0	0	0	0	0	0
11004	KIF2C	kinesin family member 2C [Source:HGNC Symbol;Acc:HGNC:6393]	0	0	0	0	0	0	0	0	0	0	0	0	0	0	0	0	0	0	0	0	0	0	0	0	0	0	0	0	0	0	1	0	0	0	0	0	0	0	0	0	0	0	1	0	0	0	0
11007	CCDC85B	coiled-coil domain containing 85B [Source:HGNC Symbol;Acc:HGNC:24926]	1	0	0	0	0	0	0	0	0	0	0	0	1	0	0	0	1	0	0	0	1	0	0	0	0	0	0	0	0	0	0	0	0	0	0	0	0	0	0	0	0	0	1	0	0	0	0
11011	TLK2	tousled like kinase 2 [Source:HGNC Symbol;Acc:HGNC:11842]	0	0	1	0	0	0	0	0	0	0	0	0	0	1	0	0	0	0	0	0	0	0	0	1	0	0	1	0	0	0	0	0	0	0	0	0	1	1	0	0	0	1	0	0	1	0	0
11014	KDELR2	KDEL endoplasmic reticulum protein retention receptor 2 [Source:HGNC Symbol;Acc:HGNC:6305]	0	0	0	0	0	0	0	0	0	0	0	0	0	0	0	0	0	0	0	0	0	0	0	0	0	1	0	0	0	0	0	0	0	0	0	0	0	0	0	0	0	0	0	0	0	0	0
11031	RAB31	RAB31, member RAS oncogene family [Source:HGNC Symbol;Acc:HGNC:9771]	0	0	0	1	0	0	0	0	0	1	0	0	0	0	0	0	0	0	1	1	0	0	0	0	0	0	0	0	0	0	0	0	0	0	0	0	0	0	0	0	0	0	0	0	0	0	1
11041	B4GAT1	beta-1,4-glucuronyltransferase 1 [Source:HGNC Symbol;Acc:HGNC:15685]	0	0	0	0	0	0	0	0	0	0	0	0	0	0	0	0	0	0	0	0	0	0	0	0	0	0	0	0	0	0	0	0	0	0	1	0	0	1	0	0	0	0	0	0	0	0	0
11044	TENT4A	terminal nucleotidyltransferase 4A [Source:HGNC Symbol;Acc:HGNC:16705]	0	0	0	0	0	0	1	0	0	0	1	0	0	0	0	0	0	0	1	0	0	0	0	0	0	0	0	0	0	0	0	0	0	0	0	0	0	0	0	0	0	0	0	0	0	0	0
11065	UBE2C	ubiquitin conjugating enzyme E2 C [Source:HGNC Symbol;Acc:HGNC:15937]	0	0	0	0	0	0	0	0	0	0	0	0	0	0	0	0	0	0	0	0	0	0	0	0	0	0	0	0	0	0	1	0	0	0	0	0	0	1	0	0	1	0	1	0	0	0	0
11072	DUSP14	dual specificity phosphatase 14 [Source:HGNC Symbol;Acc:HGNC:17007]	0	0	0	0	0	0	0	0	0	0	0	0	0	0	0	1	0	0	0	0	0	0	0	0	0	1	0	1	0	0	1	0	0	0	0	0	0	0	0	0	0	0	0	1	0	0	0
11073	TOPBP1	DNA topoisomerase II binding protein 1 [Source:HGNC Symbol;Acc:HGNC:17008]	0	0	0	0	0	0	0	0	0	0	0	0	1	0	0	0	0	0	0	0	0	0	0	0	0	0	0	0	0	0	0	0	0	0	0	0	0	1	0	0	0	0	0	0	0	0	0
11098	PRSS23	serine protease 23 [Source:HGNC Symbol;Acc:HGNC:14370]	0	0	0	0	0	0	0	0	0	0	0	0	0	0	0	0	0	1	0	0	0	0	0	0	1	0	0	0	0	0	0	0	0	0	0	0	0	0	0	0	0	0	1	0	0	0	0
1111	CHEK1	checkpoint kinase 1 [Source:HGNC Symbol;Acc:HGNC:1925]	0	0	1	0	0	1	0	0	0	0	0	0	0	0	1	0	0	1	0	0	0	0	0	0	0	0	0	0	1	0	0	0	0	0	0	0	0	0	0	0	0	0	0	0	0	0	0
11137	PWP1	PWP1 homolog, endonuclein [Source:HGNC Symbol;Acc:HGNC:17015]	1	1	0	0	0	0	0	0	0	1	0	0	0	1	0	0	0	0	0	0	0	0	0	0	0	0	0	1	0	0	0	0	0	0	0	0	0	0	0	0	0	0	0	0	0	0	0
11142	PKIG	cAMP-dependent protein kinase inhibitor gamma [Source:HGNC Symbol;Acc:HGNC:9019]	0	0	0	0	0	0	0	0	0	0	0	0	1	0	0	1	1	0	0	0	0	0	0	0	0	0	0	0	0	0	0	0	0	0	0	0	0	0	0	0	0	0	0	0	0	0	0
11151	CORO1A	coronin 1A [Source:HGNC Symbol;Acc:HGNC:2252]	0	0	0	0	0	0	1	1	0	0	0	0	1	0	0	0	0	0	0	0	0	0	0	0	0	0	1	0	0	0	0	0	0	0	0	0	0	0	0	0	0	0	0	0	0	0	0
11157	LSM6	LSM6 homolog, U6 small nuclear RNA and mRNA degradation associated [Source:HGNC Symbol;Acc:HGNC:17017]	0	0	0	0	0	0	0	1	1	0	1	0	0	0	0	0	0	0	0	0	0	0	0	0	0	0	1	0	0	0	0	0	0	0	0	0	1	0	0	0	0	0	0	0	0	0	0
11168	PSIP1	PC4 and SRSF1 interacting protein 1 [Source:HGNC Symbol;Acc:HGNC:9527]	0	0	0	0	0	0	0	0	0	0	0	0	0	0	0	0	1	1	0	0	1	0	0	0	0	0	0	0	0	0	0	0	0	1	1	1	0	0	0	0	0	1	0	0	0	1	0
11182	SLC2A6	solute carrier family 2 member 6 [Source:HGNC Symbol;Acc:HGNC:11011]	0	0	0	0	0	0	1	0	0	0	0	0	0	0	0	0	0	1	0	1	0	0	0	0	0	0	0	0	0	0	1	0	0	0	0	0	0	0	0	0	0	0	0	0	0	0	1
11188	NISCH	nischarin [Source:HGNC Symbol;Acc:HGNC:18006]	0	0	0	0	0	0	0	0	0	0	0	0	0	0	0	0	0	1	0	0	0	0	0	0	0	0	0	0	0	1	0	0	0	0	0	0	0	0	0	0	0	0	0	0	0	0	0
11200	CHEK2	checkpoint kinase 2 [Source:HGNC Symbol;Acc:HGNC:16627]	0	0	1	0	0	0	0	0	0	0	1	0	0	0	0	1	0	0	0	0	1	0	0	0	0	0	1	0	1	0	0	0	0	0	0	0	1	1	0	0	1	1	0	0	0	0	0
1123	CHN1	chimerin 1 [Source:HGNC Symbol;Acc:HGNC:1943]	0	1	0	0	0	0	0	0	0	0	0	0	0	0	0	0	0	0	0	0	0	0	0	0	0	0	0	0	0	0	0	0	0	0	0	0	0	0	0	0	0	0	0	0	0	0	0
11230	PRAF2	PRA1 domain family member 2 [Source:HGNC Symbol;Acc:HGNC:28911]	0	0	0	0	0	0	0	0	0	0	0	0	0	0	0	0	0	0	0	0	0	0	0	0	0	0	0	0	0	0	0	0	0	0	0	0	0	0	0	0	0	0	0	0	0	0	0
11232	POLG2	DNA polymerase gamma 2, accessory subunit [Source:HGNC Symbol;Acc:HGNC:9180]	1	0	1	0	1	1	0	0	0	0	0	0	0	0	0	0	0	0	0	0	1	0	0	0	0	1	0	0	0	1	0	0	0	0	1	0	0	0	0	0	0	0	0	0	0	1	0
11261	CHP1	calcineurin like EF-hand protein 1 [Source:HGNC Symbol;Acc:HGNC:17433]	0	0	0	0	0	0	0	0	0	0	0	0	0	1	0	0	0	0	0	0	0	0	0	0	0	0	0	0	0	0	0	0	0	0	0	0	0	0	1	0	0	0	1	0	0	0	0
11284	PNKP	polynucleotide kinase 3'-phosphatase [Source:HGNC Symbol;Acc:HGNC:9154]	0	0	1	0	0	0	0	1	0	0	0	1	0	0	0	1	0	0	0	1	0	1	0	0	0	1	0	1	1	0	0	1	0	1	1	1	0	0	0	0	0	0	0	0	1	1	0
11319	ECD	ecdysoneless cell cycle regulator [Source:HGNC Symbol;Acc:HGNC:17029]	0	0	0	0	0	0	1	0	0	0	0	0	0	0	0	0	0	0	0	0	0	0	0	0	0	0	0	0	0	0	0	0	0	0	0	0	0	0	0	0	0	0	0	0	0	0	0
11325	DDX42	DEAD-box helicase 42 [Source:HGNC Symbol;Acc:HGNC:18676]	0	0	0	0	0	0	0	0	0	0	1	1	0	0	0	0	0	0	0	0	0	0	1	0	1	1	0	1	0	0	0	0	0	0	0	0	0	0	0	0	0	1	0	0	0	0	0
11344	TWF2	twinfilin actin binding protein 2 [Source:HGNC Symbol;Acc:HGNC:9621]	0	0	0	0	0	0	0	0	0	0	0	0	0	0	0	0	0	0	0	0	0	0	0	0	0	0	0	0	0	0	0	0	0	0	0	0	0	0	0	0	0	0	0	0	0	0	0
1153	CIRBP	cold inducible RNA binding protein [Source:HGNC Symbol;Acc:HGNC:1982]	0	0	0	0	1	0	0	0	0	0	0	1	0	0	0	0	0	0	0	0	0	0	0	0	0	0	0	0	0	1	0	0	0	0	0	0	0	0	0	0	0	0	0	0	0	0	0
116832	RPL39L	ribosomal protein L39 like [Source:HGNC Symbol;Acc:HGNC:17094]	0	1	0	1	0	0	0	0	0	0	0	0	0	0	0	0	0	0	0	0	0	0	1	0	1	0	0	1	0	0	0	0	0	0	0	0	1	0	1	0	1	1	0	0	0	0	1
1212	CLTB	clathrin light chain B [Source:HGNC Symbol;Acc:HGNC:2091]	0	0	0	0	0	1	0	0	1	0	0	0	1	0	1	0	0	0	0	0	1	1	0	0	0	0	1	0	0	0	0	0	0	0	0	0	0	0	0	1	0	0	0	0	0	0	0
1213	CLTC	clathrin heavy chain [Source:HGNC Symbol;Acc:HGNC:2092]	0	0	0	0	0	0	0	0	0	0	0	0	0	0	0	0	0	0	0	0	0	0	0	0	0	1	0	0	0	0	0	0	0	0	0	0	0	0	0	0	0	0	0	0	0	0	0
124583	CANT1	calcium activated nucleotidase 1 [Source:HGNC Symbol;Acc:HGNC:19721]	0	0	1	0	1	1	0	0	1	1	0	0	0	1	1	0	1	0	0	0	0	1	0	1	1	0	1	0	0	0	0	1	0	0	1	1	0	0	1	1	1	1	0	0	0	1	1
1277	COL1A1	collagen type I alpha 1 chain [Source:HGNC Symbol;Acc:HGNC:2197]	1	0	0	0	0	0	0	0	0	0	0	0	0	0	0	0	0	0	0	0	0	0	0	0	0	0	0	0	0	0	0	0	1	0	0	0	0	0	0	0	0	0	0	0	1	0	0
128	ADH5	alcohol dehydrogenase 5 (class III), chi polypeptide [Source:HGNC Symbol;Acc:HGNC:253]	1	0	0	0	0	0	0	1	0	0	0	1	0	0	0	0	0	0	0	0	0	0	0	0	0	0	0	1	0	0	0	0	1	1	1	0	0	1	1	0	0	0	0	0	0	0	0
1282	COL4A1	collagen type IV alpha 1 chain [Source:HGNC Symbol;Acc:HGNC:2202]	0	0	0	0	0	0	0	0	0	0	0	0	0	0	0	0	0	0	0	0	0	0	0	0	0	0	0	0	0	0	0	0	0	0	0	0	0	0	0	0	0	0	0	0	0	0	0
1385	CREB1	cAMP responsive element binding protein 1 [Source:HGNC Symbol;Acc:HGNC:2345]	0	0	0	0	0	0	1	1	0	0	0	0	0	0	0	0	0	0	0	0	0	0	1	1	0	0	1	0	0	0	0	0	0	0	0	1	0	0	1	0	1	0	0	0	0	0	0
1398	CRK	CRK proto-oncogene, adaptor protein [Source:HGNC Symbol;Acc:HGNC:2362]	0	0	0	0	0	0	0	0	1	0	0	0	0	0	0	1	0	1	0	1	0	0	1	0	0	1	0	1	0	0	0	1	0	1	0	0	0	0	0	0	1	0	1	0	1	1	0
1399	CRKL	CRK like proto-oncogene, adaptor protein [Source:HGNC Symbol;Acc:HGNC:2363]	0	0	0	0	0	0	0	0	0	0	0	0	0	0	0	0	0	0	0	0	0	1	0	0	0	0	0	0	0	0	0	0	0	0	0	0	0	0	0	0	0	0	0	0	0	0	0
142	PARP1	poly(ADP-ribose) polymerase 1 [Source:HGNC Symbol;Acc:HGNC:270]	0	0	0	0	0	0	1	0	0	0	0	0	0	0	0	0	0	0	0	0	0	0	0	0	0	0	0	0	0	0	0	0	0	0	0	0	0	0	0	0	0	0	0	0	0	0	0
1429	CRYZ	crystallin zeta [Source:HGNC Symbol;Acc:HGNC:2419]	0	0	1	0	0	0	0	1	0	0	0	0	0	0	0	0	0	0	0	0	0	0	0	0	0	0	0	0	0	0	0	0	0	0	0	0	0	0	0	0	0	0	0	0	0	0	0
1445	CSK	C-terminal Src kinase [Source:HGNC Symbol;Acc:HGNC:2444]	0	0	0	0	0	0	0	0	0	0	0	0	0	0	0	0	0	0	0	0	0	0	0	0	0	0	0	0	0	0	0	0	0	0	0	0	0	0	0	0	0	0	0	0	0	0	0
1452	CSNK1A1	casein kinase 1 alpha 1 [Source:HGNC Symbol;Acc:HGNC:2451]	0	0	0	0	0	0	0	0	0	0	0	0	0	0	0	0	1	0	0	0	0	0	0	0	0	0	0	0	0	0	0	0	0	0	0	0	0	0	0	0	0	0	0	0	0	0	0
1454	CSNK1E	casein kinase 1 epsilon [Source:HGNC Symbol;Acc:HGNC:2453]	0	0	0	0	0	0	0	0	0	0	0	0	0	0	0	0	0	0	0	0	0	0	0	0	0	0	0	0	0	0	0	0	0	0	0	0	0	0	0	0	0	0	0	1	0	0	0
1459	CSNK2A2	casein kinase 2 alpha 2 [Source:HGNC Symbol;Acc:HGNC:2459]	0	0	0	0	0	0	0	0	0	0	0	0	0	0	0	0	0	0	0	0	0	0	0	0	0	0	0	0	0	0	0	0	0	0	0	0	0	0	0	0	0	0	0	0	0	0	0
1465	CSRP1	cysteine and glycine rich protein 1 [Source:HGNC Symbol;Acc:HGNC:2469]	0	0	1	0	0	0	1	0	1	1	0	1	0	0	1	1	1	0	1	1	0	1	1	0	1	1	0	0	0	0	0	1	1	1	1	1	1	0	1	1	1	1	0	0	1	1	0
147179	WIPF2	WAS/WASL interacting protein family member 2 [Source:HGNC Symbol;Acc:HGNC:30923]	1	0	0	0	0	0	0	0	0	0	0	0	0	0	0	0	0	0	0	0	0	0	0	0	0	0	0	0	0	0	0	0	0	0	0	0	0	0	0	0	0	0	0	0	0	0	0
148022	TICAM1	TIR domain containing adaptor molecule 1 [Source:HGNC Symbol;Acc:HGNC:18348]	0	0	0	0	0	0	0	0	0	0	0	0	0	0	0	0	0	0	0	0	0	0	0	0	0	0	0	0	0	0	0	0	0	0	0	0	0	0	0	0	0	0	0	0	0	0	0
1500	CTNND1	catenin delta 1 [Source:HGNC Symbol;Acc:HGNC:2515]	0	0	0	0	0	0	0	1	0	0	1	0	1	0	0	0	0	0	0	0	0	0	0	1	1	0	0	0	0	0	0	1	0	0	0	0	1	0	0	0	0	1	0	0	0	0	0
1509	CTSD	cathepsin D [Source:HGNC Symbol;Acc:HGNC:2529]	0	0	0	0	0	1	0	0	0	0	0	0	0	0	0	0	0	0	0	0	0	0	0	0	0	1	0	0	0	0	0	0	0	0	0	0	1	0	0	0	1	0	0	1	0	0	1
1514	CTSL	cathepsin L [Source:HGNC Symbol;Acc:HGNC:2537]	0	0	0	0	0	0	0	1	1	0	0	0	0	1	1	0	0	0	0	0	0	0	1	0	0	0	0	0	0	0	0	0	0	1	0	0	0	1	0	1	0	0	0	0	0	0	1
1534	CYB561	cytochrome b561 [Source:HGNC Symbol;Acc:HGNC:2571]	0	0	0	1	0	0	0	0	0	0	0	0	0	0	0	0	0	0	0	0	0	0	0	0	0	0	0	0	0	1	0	0	0	0	0	0	0	0	0	0	0	0	0	0	0	0	0
154	ADRB2	adrenoceptor beta 2 [Source:HGNC Symbol;Acc:HGNC:286]	0	0	1	0	0	1	0	0	0	0	0	0	0	0	0	0	0	0	0	0	0	0	0	0	0	0	0	0	0	0	0	0	0	1	0	0	0	0	1	0	0	1	0	0	0	1	1
16	AARS1	alanyl-tRNA synthetase 1 [Source:HGNC Symbol;Acc:HGNC:20]	0	0	0	1	0	0	0	0	0	0	0	0	0	0	0	0	0	0	0	0	0	0	0	0	0	0	0	0	0	0	0	0	0	0	0	0	0	0	0	0	0	0	0	0	0	0	0
1605	DAG1	dystroglycan 1 [Source:HGNC Symbol;Acc:HGNC:2666]	0	0	0	0	0	0	1	0	0	0	0	0	1	0	0	0	0	0	0	0	0	0	0	0	0	0	0	0	0	0	0	0	0	0	0	0	0	0	0	0	0	0	0	0	0	0	0
1616	DAXX	death domain associated protein [Source:HGNC Symbol;Acc:HGNC:2681]	0	1	0	0	0	0	0	0	0	0	0	0	0	0	0	0	0	0	0	0	0	0	0	1	0	0	0	0	0	0	0	0	0	0	0	0	0	0	0	1	0	0	0	0	0	0	1
1633	DCK	deoxycytidine kinase [Source:HGNC Symbol;Acc:HGNC:2704]	0	0	0	0	0	0	0	0	0	0	0	1	0	0	0	0	0	0	0	0	0	0	0	0	0	0	0	0	0	0	0	0	0	0	0	1	0	0	0	0	0	0	0	0	0	0	0
1635	DCTD	dCMP deaminase [Source:HGNC Symbol;Acc:HGNC:2710]	0	0	0	0	0	0	0	0	1	0	0	0	0	0	0	0	0	0	0	0	0	0	0	0	0	0	0	0	0	0	0	0	0	0	0	0	0	0	0	0	0	0	0	0	0	0	0
1643	DDB2	damage specific DNA binding protein 2 [Source:HGNC Symbol;Acc:HGNC:2718]	0	0	0	0	0	0	0	0	0	0	0	0	0	0	0	0	0	1	0	0	0	0	1	0	0	0	0	0	0	0	1	0	0	0	0	0	0	0	0	0	0	0	1	0	0	0	0
1647	GADD45A	growth arrest and DNA damage inducible alpha [Source:HGNC Symbol;Acc:HGNC:4095]	0	1	1	0	0	0	0	0	0	0	0	1	0	0	0	0	0	1	0	0	0	0	0	0	0	0	0	0	0	0	1	0	1	0	1	0	0	1	0	0	0	0	1	0	0	0	0
1662	DDX10	DEAD-box helicase 10 [Source:HGNC Symbol;Acc:HGNC:2735]	0	0	0	0	0	0	0	0	0	0	0	0	0	0	0	0	0	1	0	0	0	0	0	0	0	0	0	0	0	0	0	0	0	0	0	0	0	1	0	0	0	0	0	0	0	0	0
1666	DECR1	2,4-dienoyl-CoA reductase 1 [Source:HGNC Symbol;Acc:HGNC:2753]	0	0	0	0	0	0	0	0	0	0	0	0	0	0	0	0	0	0	0	0	0	0	1	0	0	0	0	0	0	0	0	0	0	0	0	0	0	0	0	0	0	0	0	0	0	0	0
1676	DFFA	DNA fragmentation factor subunit alpha [Source:HGNC Symbol;Acc:HGNC:2772]	0	0	0	0	0	0	0	0	0	0	1	0	1	0	0	0	0	0	0	0	0	0	0	1	0	0	0	0	0	0	0	0	0	0	0	0	0	0	0	0	0	0	0	0	0	0	0
1677	DFFB	DNA fragmentation factor subunit beta [Source:HGNC Symbol;Acc:HGNC:2773]	0	0	0	1	0	0	0	0	0	0	0	0	0	0	0	0	0	0	0	0	0	0	0	0	0	0	0	0	0	0	0	0	0	0	0	0	0	0	0	1	0	0	0	0	0	0	0
1738	DLD	dihydrolipoamide dehydrogenase [Source:HGNC Symbol;Acc:HGNC:2898]	1	0	0	0	0	0	0	0	0	0	0	0	0	0	0	1	0	0	0	0	0	0	0	0	0	0	0	0	1	0	0	1	0	0	0	0	1	0	1	0	1	1	0	0	0	0	0
1759	DNM1	dynamin 1 [Source:HGNC Symbol;Acc:HGNC:2972]	1	0	0	0	0	0	0	0	0	0	0	0	0	0	0	0	0	0	0	0	0	0	0	0	0	0	0	0	0	0	0	0	0	0	0	0	0	0	0	0	0	0	0	1	0	0	0
178	AGL	amylo-alpha-1, 6-glucosidase, 4-alpha-glucanotransferase [Source:HGNC Symbol;Acc:HGNC:321]	0	0	0	0	0	0	0	0	0	1	0	0	0	0	1	0	0	1	1	0	0	1	0	0	0	0	1	0	1	0	0	0	0	0	0	1	0	0	0	0	1	0	0	0	0	0	0
1786	DNMT1	DNA methyltransferase 1 [Source:HGNC Symbol;Acc:HGNC:2976]	0	0	1	1	0	0	0	0	0	0	0	0	0	0	0	0	0	0	1	0	0	1	0	0	0	0	0	0	0	0	0	0	0	0	0	0	0	0	0	0	0	0	0	0	0	0	0
1788	DNMT3A	DNA methyltransferase 3 alpha [Source:HGNC Symbol;Acc:HGNC:2978]	0	0	0	0	0	0	0	0	0	0	0	0	0	0	0	0	0	0	1	0	0	0	1	0	0	0	1	1	0	0	0	0	0	0	0	0	1	0	1	0	1	1	0	0	1	0	0
1802	DPH2	diphthamide biosynthesis 2 [Source:HGNC Symbol;Acc:HGNC:3004]	0	0	0	0	0	0	0	0	0	0	0	0	0	0	0	0	0	0	1	0	0	0	0	0	0	0	0	0	0	0	0	0	0	0	0	0	0	0	0	0	0	0	1	0	0	0	0
1829	DSG2	desmoglein 2 [Source:HGNC Symbol;Acc:HGNC:3049]	0	0	0	0	0	0	0	0	0	0	0	0	0	0	1	0	0	0	0	0	0	0	0	0	0	0	0	0	0	0	0	0	0	0	0	0	0	0	0	0	0	0	0	0	0	0	0
1831	TSC22D3	TSC22 domain family member 3 [Source:HGNC Symbol;Acc:HGNC:3051]	0	0	0	0	0	0	0	0	0	0	0	0	0	0	0	0	0	0	0	0	1	0	0	0	0	0	0	0	0	0	0	0	0	0	0	0	0	0	0	0	0	0	0	0	0	0	0
1845	DUSP3	dual specificity phosphatase 3 [Source:HGNC Symbol;Acc:HGNC:3069]	0	0	1	0	1	0	0	0	0	0	0	0	0	0	0	1	0	0	0	0	0	0	0	0	0	0	0	0	0	0	0	0	1	0	0	0	0	0	0	0	0	0	0	1	0	0	1
1846	DUSP4	dual specificity phosphatase 4 [Source:HGNC Symbol;Acc:HGNC:3070]	0	0	0	0	0	0	0	0	0	0	0	0	0	0	0	0	0	1	0	0	0	0	0	0	0	0	0	0	0	0	0	0	0	0	0	0	0	0	0	0	0	0	1	0	0	0	0
1848	DUSP6	dual specificity phosphatase 6 [Source:HGNC Symbol;Acc:HGNC:3072]	0	0	0	0	0	0	0	0	0	0	0	0	0	0	0	0	0	0	0	0	0	0	0	0	0	0	0	0	0	0	0	0	0	0	0	0	0	0	0	0	0	0	0	0	0	0	0
1861	TOR1A	torsin family 1 member A [Source:HGNC Symbol;Acc:HGNC:3098]	1	0	0	0	0	0	0	0	0	0	1	0	0	0	0	0	0	0	0	0	0	0	0	0	0	0	1	0	0	0	0	0	0	0	1	0	0	0	0	0	0	0	0	1	0	0	1
1870	E2F2	E2F transcription factor 2 [Source:HGNC Symbol;Acc:HGNC:3114]	1	0	1	1	0	1	0	0	1	0	1	0	0	0	1	1	0	0	1	1	0	1	0	0	1	0	0	1	0	0	0	1	0	1	0	1	1	0	1	0	0	1	0	0	0	1	1
1891	ECH1	enoyl-CoA hydratase 1 [Source:HGNC Symbol;Acc:HGNC:3149]	0	0	0	0	0	0	0	0	0	0	1	0	0	0	0	0	0	0	0	0	0	0	0	0	1	0	0	0	0	0	0	0	0	0	0	0	0	0	0	0	1	0	0	0	0	0	0
1906	EDN1	endothelin 1 [Source:HGNC Symbol;Acc:HGNC:3176]	0	1	0	0	0	0	0	0	0	0	1	0	0	0	0	0	0	0	0	0	0	0	0	1	0	0	1	0	0	0	0	0	0	0	0	0	0	0	0	0	0	0	0	0	0	0	0
1950	EGF	epidermal growth factor [Source:HGNC Symbol;Acc:HGNC:3229]	0	0	0	0	0	1	0	0	0	0	0	0	0	0	0	0	0	0	0	0	0	0	0	0	0	1	0	0	0	0	0	0	0	0	0	0	0	0	0	0	0	0	0	0	0	1	0
1956	EGFR	epidermal growth factor receptor [Source:HGNC Symbol;Acc:HGNC:3236]	0	0	0	0	1	0	0	0	0	0	0	0	1	0	0	0	0	0	0	0	0	0	0	0	0	0	0	0	0	0	0	0	0	0	0	0	0	0	0	0	0	0	0	1	0	0	0
1958	EGR1	early growth response 1 [Source:HGNC Symbol;Acc:HGNC:3238]	0	0	0	0	0	0	0	0	0	0	0	0	0	0	0	0	0	0	0	0	0	0	0	0	0	0	0	0	0	0	1	0	0	0	0	1	0	1	0	0	0	0	1	0	0	0	0
1978	EIF4EBP1	eukaryotic translation initiation factor 4E binding protein 1 [Source:HGNC Symbol;Acc:HGNC:3288]	0	0	0	0	0	0	0	0	1	0	0	0	0	0	0	0	0	1	0	1	0	0	0	0	0	0	0	0	0	0	0	0	0	0	0	0	0	0	0	0	0	0	0	0	0	0	0
1981	EIF4G1	eukaryotic translation initiation factor 4 gamma 1 [Source:HGNC Symbol;Acc:HGNC:3296]	0	0	0	0	0	0	0	0	0	0	0	0	1	0	0	0	0	0	0	0	0	0	0	0	0	0	0	0	0	0	0	0	0	0	0	0	0	0	0	0	0	0	0	0	0	0	0
1983	EIF5	eukaryotic translation initiation factor 5 [Source:HGNC Symbol;Acc:HGNC:3299]	0	0	0	0	0	0	0	1	0	1	1	0	0	1	0	1	0	0	1	1	0	0	0	1	0	0	0	0	1	1	0	1	0	1	0	0	1	0	1	1	1	0	1	0	0	1	1
1994	ELAVL1	ELAV like RNA binding protein 1 [Source:HGNC Symbol;Acc:HGNC:3312]	1	0	1	0	0	0	0	0	0	0	0	0	0	0	0	0	0	0	0	0	0	0	0	0	0	0	0	0	0	0	0	0	0	0	0	0	0	0	0	0	0	0	0	0	1	0	0
200081	TXLNA	taxilin alpha [Source:HGNC Symbol;Acc:HGNC:30685]	0	0	0	0	1	0	0	0	0	0	0	1	0	0	0	0	0	0	0	0	0	1	0	0	0	0	0	0	0	0	0	0	0	0	0	0	0	0	0	0	0	0	0	1	0	0	0
200734	SPRED2	sprouty related EVH1 domain containing 2 [Source:HGNC Symbol;Acc:HGNC:17722]	0	0	1	0	0	0	1	0	0	0	1	0	0	0	0	0	0	1	0	0	0	0	0	0	1	0	0	0	0	0	0	0	0	0	0	0	0	0	0	0	0	0	0	0	0	0	0
2017	CTTN	cortactin [Source:HGNC Symbol;Acc:HGNC:3338]	0	0	0	0	0	0	0	0	0	0	0	0	0	0	0	0	1	0	0	0	0	0	0	0	0	0	1	0	1	0	0	0	0	0	0	0	0	0	0	0	0	0	0	0	0	0	0
2037	EPB41L2	erythrocyte membrane protein band 4.1 like 2 [Source:HGNC Symbol;Acc:HGNC:3379]	0	0	0	1	0	0	0	0	0	0	0	0	0	0	0	0	0	0	0	0	0	0	0	0	0	0	0	0	0	0	1	0	0	0	0	0	0	0	0	0	0	0	0	0	0	0	0
2042	EPHA3	EPH receptor A3 [Source:HGNC Symbol;Acc:HGNC:3387]	1	0	0	0	0	0	0	0	1	0	0	0	0	0	1	1	0	0	0	1	1	0	0	1	0	0	0	0	0	0	0	0	0	0	0	0	0	0	0	0	0	0	0	0	0	1	0
2048	EPHB2	EPH receptor B2 [Source:HGNC Symbol;Acc:HGNC:3393]	0	0	0	1	1	0	0	1	0	0	0	0	0	0	1	0	0	0	0	0	1	1	0	0	0	0	0	0	1	0	0	0	1	0	0	0	1	0	0	1	1	0	0	1	0	1	0
2058	EPRS1	glutamyl-prolyl-tRNA synthetase 1 [Source:HGNC Symbol;Acc:HGNC:3418]	0	0	0	0	0	0	0	0	0	0	0	0	0	0	0	1	0	0	0	0	0	0	0	1	0	0	0	0	0	0	0	0	0	0	0	0	0	0	0	0	0	0	0	0	0	0	0
2063	NR2F6	nuclear receptor subfamily 2 group F member 6 [Source:HGNC Symbol;Acc:HGNC:7977]	0	0	0	0	0	1	1	0	0	0	0	0	0	1	0	0	1	0	0	0	0	0	1	0	0	0	0	0	1	1	0	0	1	0	1	0	0	0	0	0	0	0	0	1	0	0	1
2064	ERBB2	erb-b2 receptor tyrosine kinase 2 [Source:HGNC Symbol;Acc:HGNC:3430]	0	0	0	0	0	0	0	0	1	1	0	0	0	0	0	0	0	0	0	0	0	0	1	0	0	0	0	0	0	0	0	0	0	0	0	0	0	0	0	0	1	1	0	0	0	0	0
2065	ERBB3	erb-b2 receptor tyrosine kinase 3 [Source:HGNC Symbol;Acc:HGNC:3431]	0	0	0	0	0	0	0	0	0	0	0	0	0	0	0	0	0	0	0	0	0	0	0	0	0	0	0	0	0	0	0	0	0	0	0	0	0	0	0	1	0	0	0	0	0	0	0
207	AKT1	AKT serine/threonine kinase 1 [Source:HGNC Symbol;Acc:HGNC:391]	0	0	0	0	0	0	0	0	0	0	0	0	0	0	0	0	0	0	0	0	0	0	0	0	0	0	0	0	0	0	0	0	0	0	0	0	0	1	0	0	0	0	0	0	0	0	0
2109	ETFB	electron transfer flavoprotein subunit beta [Source:HGNC Symbol;Acc:HGNC:3482]	0	0	0	0	0	0	0	0	1	0	0	0	0	0	0	0	0	0	0	0	0	0	0	0	0	0	0	0	0	0	0	0	0	0	0	0	0	0	0	0	0	0	0	0	0	0	0
211	ALAS1	5'-aminolevulinate synthase 1 [Source:HGNC Symbol;Acc:HGNC:396]	0	0	0	0	0	0	0	0	0	0	1	0	0	0	0	0	0	0	0	0	1	0	0	0	1	0	1	0	0	0	0	0	0	0	0	0	0	0	0	0	1	0	0	0	0	0	0
2113	ETS1	ETS proto-oncogene 1, transcription factor [Source:HGNC Symbol;Acc:HGNC:3488]	0	0	0	0	0	0	0	0	0	0	1	0	1	0	0	0	0	0	0	1	0	0	0	1	0	0	1	0	0	0	0	0	0	0	0	0	0	0	0	0	0	0	0	0	0	0	0
2115	ETV1	ETS variant transcription factor 1 [Source:HGNC Symbol;Acc:HGNC:3490]	0	0	0	0	0	0	0	0	0	1	0	1	0	0	0	0	0	0	0	0	0	0	0	0	0	1	0	0	0	0	0	0	0	0	0	0	0	0	0	0	0	0	0	0	0	0	0
2131	EXT1	exostosin glycosyltransferase 1 [Source:HGNC Symbol;Acc:HGNC:3512]	0	0	1	1	0	0	1	0	0	0	1	0	0	0	0	0	1	0	0	0	0	0	1	0	1	0	0	0	1	0	0	1	1	0	0	0	1	0	0	0	0	1	0	0	1	0	0
2146	EZH2	enhancer of zeste 2 polycomb repressive complex 2 subunit [Source:HGNC Symbol;Acc:HGNC:3527]	0	0	0	0	0	0	0	0	0	0	0	0	0	0	0	0	0	0	0	0	0	0	0	0	0	0	0	0	0	0	0	0	0	0	0	0	0	0	0	0	0	0	0	0	0	0	0
2184	FAH	fumarylacetoacetate hydrolase [Source:HGNC Symbol;Acc:HGNC:3579]	0	0	0	0	0	0	0	0	0	0	0	0	0	0	0	0	0	0	0	0	0	0	0	0	0	0	0	0	0	0	0	0	0	0	0	0	0	0	0	0	0	0	0	0	0	0	0
2185	PTK2B	protein tyrosine kinase 2 beta [Source:HGNC Symbol;Acc:HGNC:9612]	0	0	0	0	0	0	0	0	0	0	0	0	1	0	0	0	0	0	0	0	0	0	0	0	0	0	0	0	0	0	0	0	0	0	0	0	0	0	0	0	0	0	0	0	0	0	0
2195	FAT1	FAT atypical cadherin 1 [Source:HGNC Symbol;Acc:HGNC:3595]	0	0	0	0	0	1	0	0	0	0	0	0	0	0	0	0	0	0	0	0	0	0	0	0	0	0	0	0	0	0	0	0	0	0	0	0	0	0	0	0	0	0	0	0	0	0	0
2222	FDFT1	farnesyl-diphosphate farnesyltransferase 1 [Source:HGNC Symbol;Acc:HGNC:3629]	0	0	0	0	0	0	0	0	0	0	1	0	0	0	0	0	0	0	0	0	0	0	0	0	0	0	0	0	0	1	0	0	0	0	0	0	0	1	1	0	0	0	0	1	0	0	0
226	ALDOA	aldolase, fructose-bisphosphate A [Source:HGNC Symbol;Acc:HGNC:414]	1	0	0	0	0	0	0	0	1	0	0	0	0	0	0	0	0	0	0	0	0	0	0	0	0	0	0	0	0	0	0	0	0	0	0	0	0	0	0	0	0	0	0	0	0	0	0
2263	FGFR2	fibroblast growth factor receptor 2 [Source:HGNC Symbol;Acc:HGNC:3689]	0	0	0	0	0	0	0	1	1	0	0	0	0	0	0	0	0	0	0	0	0	0	0	0	0	0	1	0	0	0	0	0	0	0	0	0	0	0	0	0	0	0	0	0	0	0	0
2264	FGFR4	fibroblast growth factor receptor 4 [Source:HGNC Symbol;Acc:HGNC:3691]	0	0	0	1	0	1	0	0	0	0	0	0	0	0	0	0	0	0	0	0	0	0	1	0	0	0	0	1	0	0	0	0	0	0	0	0	0	0	0	1	0	0	0	0	1	1	1
2274	FHL2	four and a half LIM domains 2 [Source:HGNC Symbol;Acc:HGNC:3703]	1	0	0	0	0	0	0	0	0	0	0	0	0	0	0	0	0	0	0	0	0	0	0	1	1	0	0	0	0	0	1	0	0	0	1	0	0	1	0	0	0	0	0	0	0	0	0
22794	CASC3	CASC3 exon junction complex subunit [Source:HGNC Symbol;Acc:HGNC:17040]	0	0	0	0	0	0	0	0	0	0	0	0	0	0	0	1	0	0	0	0	0	0	0	0	0	1	0	0	0	1	0	0	0	0	0	0	0	0	0	0	0	0	0	1	0	0	0
22796	COG2	component of oligomeric golgi complex 2 [Source:HGNC Symbol;Acc:HGNC:6546]	0	0	0	1	0	0	1	0	0	0	0	0	0	1	0	0	0	0	0	0	0	0	1	0	0	0	0	0	0	0	0	0	0	0	1	0	0	0	0	0	0	1	0	0	0	0	1
22809	ATF5	activating transcription factor 5 [Source:HGNC Symbol;Acc:HGNC:790]	0	0	0	0	0	0	1	0	0	0	0	0	0	1	0	0	0	0	0	0	0	0	0	0	0	0	0	0	0	0	0	0	0	0	0	0	0	0	0	0	0	0	0	0	0	0	0
22823	MTF2	metal response element binding transcription factor 2 [Source:HGNC Symbol;Acc:HGNC:29535]	0	0	0	0	0	0	0	0	0	0	0	0	0	0	1	0	0	1	0	0	0	0	0	0	0	0	0	1	0	1	0	0	0	0	0	0	0	0	0	0	0	0	0	0	0	0	0
22827	PUF60	poly(U) binding splicing factor 60 [Source:HGNC Symbol;Acc:HGNC:17042]	0	1	0	0	0	1	0	0	1	1	0	0	0	1	0	0	0	0	0	1	0	1	0	0	0	0	0	0	0	0	0	0	0	0	0	0	0	0	0	0	0	0	0	1	0	0	0
22841	RAB11FIP2	RAB11 family interacting protein 2 [Source:HGNC Symbol;Acc:HGNC:29152]	0	0	0	0	0	0	0	0	1	1	0	1	0	1	0	0	0	1	1	1	1	1	1	0	0	0	0	1	0	0	0	0	0	1	0	0	1	0	0	0	1	1	0	0	0	0	0
2288	FKBP4	FKBP prolyl isomerase 4 [Source:HGNC Symbol;Acc:HGNC:3720]	0	0	1	0	0	1	0	0	0	0	0	0	0	0	0	0	0	0	0	0	0	0	0	0	1	0	0	0	0	0	0	1	1	1	0	0	0	0	0	0	0	0	0	0	1	0	0
22883	CLSTN1	calsyntenin 1 [Source:HGNC Symbol;Acc:HGNC:17447]	0	0	0	0	0	0	0	1	0	0	0	0	0	0	1	0	0	0	0	0	0	0	0	0	0	0	0	0	0	0	0	0	0	0	1	0	0	0	0	0	0	0	0	0	0	0	0
22887	FOXJ3	forkhead box J3 [Source:HGNC Symbol;Acc:HGNC:29178]	0	0	0	0	0	0	0	0	0	0	0	0	0	0	0	0	0	0	0	1	0	1	0	0	0	0	0	0	1	0	0	0	0	0	0	0	0	0	0	1	0	0	0	0	0	0	0
22889	KHDC4	KH domain containing 4, pre-mRNA splicing factor [Source:HGNC Symbol;Acc:HGNC:29145]	0	0	0	0	0	0	0	0	0	0	0	1	0	0	0	0	1	0	0	0	0	0	0	0	0	0	0	0	0	0	0	0	0	0	0	0	0	0	0	0	0	0	0	0	0	0	0
22905	EPN2	epsin 2 [Source:HGNC Symbol;Acc:HGNC:18639]	0	0	0	1	0	0	0	0	0	0	0	0	0	0	0	1	0	0	0	0	0	0	0	0	0	0	0	0	0	0	0	0	0	0	0	0	0	0	0	0	0	0	0	0	0	0	0
22908	SACM1L	SAC1 like phosphatidylinositide phosphatase [Source:HGNC Symbol;Acc:HGNC:17059]	0	0	0	1	0	0	0	0	0	0	0	0	0	0	0	0	0	0	0	0	0	0	0	0	0	0	0	0	0	0	0	0	0	0	0	0	0	1	0	0	0	0	1	0	0	0	0
22926	ATF6	activating transcription factor 6 [Source:HGNC Symbol;Acc:HGNC:791]	0	0	0	0	0	0	0	0	0	0	0	0	0	0	0	0	0	0	0	0	0	0	0	0	0	0	0	0	0	0	0	0	0	0	0	0	0	0	0	0	0	0	0	0	0	0	0
22934	RPIA	ribose 5-phosphate isomerase A [Source:HGNC Symbol;Acc:HGNC:10297]	0	0	0	1	0	0	1	0	0	0	0	0	0	0	0	0	0	0	0	0	0	0	0	0	0	0	0	0	0	0	0	0	0	0	1	0	0	0	0	0	0	0	1	0	0	0	0
23	ABCF1	ATP binding cassette subfamily F member 1 [Source:HGNC Symbol;Acc:HGNC:70]	0	1	0	0	0	0	0	0	0	0	0	0	0	0	0	0	0	0	0	0	0	0	0	0	0	0	0	0	0	0	0	0	0	0	0	0	0	0	0	0	0	0	0	0	0	0	0
230	ALDOC	aldolase, fructose-bisphosphate C [Source:HGNC Symbol;Acc:HGNC:418]	0	0	0	0	0	0	0	0	0	0	0	0	0	0	0	0	0	0	0	0	0	0	0	0	0	0	0	0	0	0	0	0	0	0	0	0	0	0	1	0	0	0	0	0	0	0	0
23011	RAB21	RAB21, member RAS oncogene family [Source:HGNC Symbol;Acc:HGNC:18263]	0	0	0	0	0	0	0	0	0	1	0	0	1	0	0	0	0	0	0	0	0	0	0	0	0	0	0	0	0	0	0	0	0	0	0	0	0	0	0	0	0	0	0	0	0	0	0
23013	SPEN	spen family transcriptional repressor [Source:HGNC Symbol;Acc:HGNC:17575]	0	0	0	0	0	0	0	0	0	0	0	0	0	0	0	0	0	0	0	0	0	0	0	0	0	0	0	1	0	0	0	0	0	0	0	0	0	0	0	0	0	0	0	0	0	0	0
23014	FBXO21	F-box protein 21 [Source:HGNC Symbol;Acc:HGNC:13592]	0	0	0	0	1	0	0	0	0	0	0	0	0	0	1	0	0	0	0	1	0	0	1	0	1	0	0	0	0	1	0	1	0	1	0	0	0	0	0	0	0	1	0	1	1	0	1
23029	RBM34	RNA binding motif protein 34 [Source:HGNC Symbol;Acc:HGNC:28965]	0	0	0	0	1	1	0	1	1	0	0	0	0	1	0	0	0	0	1	0	0	1	0	0	0	0	0	0	0	1	0	0	1	1	0	1	0	0	0	1	0	0	0	1	1	1	0
23038	WDTC1	WD and tetratricopeptide repeats 1 [Source:HGNC Symbol;Acc:HGNC:29175]	0	0	0	0	0	0	0	0	0	0	0	0	0	0	0	1	0	0	0	0	0	0	0	1	0	0	1	0	0	0	0	0	0	0	0	0	0	0	0	0	0	0	0	0	0	0	0
23039	XPO7	exportin 7 [Source:HGNC Symbol;Acc:HGNC:14108]	0	0	0	1	0	0	0	0	0	0	0	0	0	0	0	0	0	0	0	0	0	0	0	0	0	0	0	0	0	0	0	0	0	0	0	0	0	0	0	1	0	0	0	0	0	1	0
23061	TBC1D9B	TBC1 domain family member 9B [Source:HGNC Symbol;Acc:HGNC:29097]	0	0	0	0	0	0	0	0	0	0	0	0	0	0	0	0	1	0	0	0	0	0	0	0	0	0	0	0	0	0	0	0	0	0	0	0	0	0	0	0	0	0	0	0	0	0	0
23076	RRP1B	ribosomal RNA processing 1B [Source:HGNC Symbol;Acc:HGNC:23818]	0	0	0	0	0	0	0	0	0	0	0	0	0	0	0	0	0	0	0	0	0	0	0	0	0	0	0	0	0	0	0	0	0	0	0	0	0	0	0	0	0	0	0	0	0	0	0
23077	MYCBP2	MYC binding protein 2 [Source:HGNC Symbol;Acc:HGNC:23386]	0	0	0	0	0	0	0	0	0	0	0	0	0	0	0	0	0	0	0	0	0	0	0	0	0	0	0	0	0	0	0	0	0	0	0	0	0	0	0	0	0	0	0	0	0	0	0
2309	FOXO3	forkhead box O3 [Source:HGNC Symbol;Acc:HGNC:3821]	0	0	0	0	0	0	0	0	0	0	1	1	0	0	0	0	0	0	0	0	0	1	0	0	0	0	0	0	0	0	0	0	0	0	0	0	0	0	0	0	0	0	0	0	0	0	0
23097	CDK19	cyclin dependent kinase 19 [Source:HGNC Symbol;Acc:HGNC:19338]	0	0	0	0	0	0	0	0	1	0	0	0	0	0	0	0	1	0	0	0	0	0	0	0	0	0	0	0	0	0	0	0	0	0	0	0	0	0	0	0	0	0	0	0	0	0	0
23131	GPATCH8	G-patch domain containing 8 [Source:HGNC Symbol;Acc:HGNC:29066]	1	0	0	0	1	1	0	0	0	0	1	0	0	1	0	0	0	0	0	0	0	0	0	0	1	0	1	1	0	1	0	0	0	0	0	1	0	1	0	0	0	0	0	0	1	0	0
23139	MAST2	microtubule associated serine/threonine kinase 2 [Source:HGNC Symbol;Acc:HGNC:19035]	1	0	0	0	0	0	0	0	0	0	0	0	0	1	0	1	0	0	0	0	0	0	0	0	0	0	0	0	0	0	0	0	0	0	0	1	0	1	0	0	0	0	0	0	0	0	0
23142	DCUN1D4	defective in cullin neddylation 1 domain containing 4 [Source:HGNC Symbol;Acc:HGNC:28998]	1	0	0	0	0	0	0	1	0	0	0	1	0	0	0	0	0	0	0	1	0	0	1	0	0	0	0	0	0	0	0	0	0	0	0	0	0	0	0	0	0	0	0	0	0	0	0
23149	FCHO1	FCH and mu domain containing endocytic adaptor 1 [Source:HGNC Symbol;Acc:HGNC:29002]	0	0	0	0	0	0	0	0	0	0	0	0	0	0	0	0	0	0	0	0	0	0	0	0	0	0	0	0	0	0	0	0	0	0	0	0	0	0	0	0	0	0	0	0	0	0	0
23161	SNX13	sorting nexin 13 [Source:HGNC Symbol;Acc:HGNC:21335]	0	0	0	0	0	0	0	0	0	0	0	0	0	0	0	0	0	0	0	0	0	0	0	0	0	0	0	0	0	0	0	0	0	0	0	0	0	0	0	0	0	0	0	0	0	0	0
23200	ATP11B	ATPase phospholipid transporting 11B (putative) [Source:HGNC Symbol;Acc:HGNC:13553]	0	0	0	1	0	0	0	0	0	0	1	0	1	0	0	0	0	0	0	0	0	0	0	0	0	0	0	0	0	0	0	0	0	0	0	0	0	0	0	0	0	0	0	0	0	0	0
23210	JMJD6	jumonji domain containing 6, arginine demethylase and lysine hydroxylase [Source:HGNC Symbol;Acc:HGNC:19355]	0	0	1	0	0	1	0	0	1	0	0	0	0	0	0	0	0	0	0	1	0	1	0	0	0	0	1	0	0	0	0	0	0	0	0	0	0	1	0	1	0	0	1	0	0	0	0
23212	RRS1	ribosome biogenesis regulator 1 homolog [Source:HGNC Symbol;Acc:HGNC:17083]	0	1	0	1	1	0	0	0	1	1	0	0	1	0	1	1	0	1	1	1	1	0	0	0	1	0	0	1	0	0	0	1	0	1	0	1	0	1	0	1	1	0	0	0	1	0	0
23223	RRP12	ribosomal RNA processing 12 homolog [Source:HGNC Symbol;Acc:HGNC:29100]	0	0	0	0	0	0	0	0	0	0	0	0	0	0	0	0	0	1	0	0	0	0	0	0	0	0	0	0	0	0	0	0	0	0	0	0	0	0	0	0	0	0	1	0	0	0	0
23224	SYNE2	spectrin repeat containing nuclear envelope protein 2 [Source:HGNC Symbol;Acc:HGNC:17084]	0	0	0	1	0	0	0	0	1	0	1	1	0	1	0	0	0	0	0	0	0	0	0	1	0	0	0	1	1	0	0	0	0	0	0	0	0	0	1	0	1	0	0	0	0	0	0
23244	PDS5A	PDS5 cohesin associated factor A [Source:HGNC Symbol;Acc:HGNC:29088]	0	0	0	0	0	0	0	0	0	0	0	0	0	0	0	0	0	0	0	0	0	0	0	0	0	1	0	0	0	0	1	0	0	0	0	0	0	0	0	0	0	0	0	0	0	0	0
23271	CAMSAP2	calmodulin regulated spectrin associated protein family member 2 [Source:HGNC Symbol;Acc:HGNC:29188]	0	1	0	0	0	0	0	0	0	0	0	0	0	0	0	0	0	0	0	0	0	1	0	0	0	0	0	0	0	0	0	1	0	0	0	0	0	0	0	0	0	0	0	1	1	0	0
23300	ATMIN	ATM interactor [Source:HGNC Symbol;Acc:HGNC:29034]	0	0	0	0	1	0	0	0	0	0	0	0	0	0	0	0	0	0	0	0	0	0	0	0	0	0	0	0	0	0	0	0	0	0	0	0	0	0	0	0	0	0	0	0	0	0	0
23321	TRIM2	tripartite motif containing 2 [Source:HGNC Symbol;Acc:HGNC:15974]	0	0	0	1	0	0	0	0	0	0	0	0	0	0	0	0	0	0	0	0	0	0	0	0	0	0	0	0	0	0	0	0	0	0	0	0	0	0	0	0	0	0	0	0	0	0	0
23325	WASHC4	WASH complex subunit 4 [Source:HGNC Symbol;Acc:HGNC:29174]	0	0	0	0	1	1	0	1	0	1	0	0	1	0	0	0	0	1	1	0	0	0	1	0	0	0	0	0	1	0	0	0	0	1	0	1	1	0	1	1	1	0	1	1	0	1	0
23326	USP22	ubiquitin specific peptidase 22 [Source:HGNC Symbol;Acc:HGNC:12621]	0	0	0	0	1	0	0	0	0	0	0	0	0	0	0	0	0	0	0	0	0	0	0	0	0	0	0	0	0	0	0	0	0	0	0	0	0	0	0	0	0	0	0	1	0	0	1
23335	WDR7	WD repeat domain 7 [Source:HGNC Symbol;Acc:HGNC:13490]	1	0	0	0	0	0	1	0	1	1	0	0	0	0	0	1	0	0	0	0	0	1	0	0	0	0	0	0	0	1	0	0	0	0	0	0	0	0	0	0	1	0	0	0	0	0	0
23338	JADE2	jade family PHD finger 2 [Source:HGNC Symbol;Acc:HGNC:22984]	0	0	0	0	0	0	0	0	0	0	0	0	0	0	0	0	1	0	0	0	0	0	0	0	1	0	0	0	0	0	0	0	0	0	0	0	0	0	0	0	1	0	0	0	0	0	1
23365	ARHGEF12	Rho guanine nucleotide exchange factor 12 [Source:HGNC Symbol;Acc:HGNC:14193]	0	0	0	0	0	0	0	0	0	0	0	0	0	0	0	0	0	0	0	0	0	0	0	0	0	0	0	0	0	1	0	0	0	0	0	0	0	0	0	0	0	0	0	0	0	0	0
23368	PPP1R13B	protein phosphatase 1 regulatory subunit 13B [Source:HGNC Symbol;Acc:HGNC:14950]	0	0	0	0	0	1	0	1	0	0	0	0	0	0	0	1	0	0	0	0	0	0	0	0	0	0	0	0	0	0	0	0	0	0	0	0	0	0	0	1	0	0	0	0	0	0	0
23378	RRP8	ribosomal RNA processing 8 [Source:HGNC Symbol;Acc:HGNC:29030]	0	0	0	1	0	0	1	0	0	0	0	0	0	1	0	0	0	1	0	0	0	0	0	0	0	0	0	0	0	0	0	0	1	0	0	0	0	0	0	0	1	0	0	1	0	0	1
23386	NUDCD3	NudC domain containing 3 [Source:HGNC Symbol;Acc:HGNC:22208]	0	0	0	0	0	0	0	0	0	0	0	0	0	0	1	0	0	1	0	0	0	0	0	0	0	0	0	0	0	0	0	0	0	0	0	0	0	0	0	0	0	0	0	0	0	0	0
23410	SIRT3	sirtuin 3 [Source:HGNC Symbol;Acc:HGNC:14931]	0	0	1	0	0	1	0	0	0	1	0	0	1	0	0	0	0	0	0	0	0	0	1	0	0	0	0	0	0	1	0	0	0	1	0	0	0	0	0	0	1	1	0	0	0	1	1
23443	SLC35A3	solute carrier family 35 member A3 [Source:HGNC Symbol;Acc:HGNC:11023]	0	0	0	1	0	0	0	0	0	0	0	0	0	0	0	0	0	1	0	1	0	0	0	0	0	0	0	0	0	0	0	0	0	0	0	0	0	0	0	0	0	0	0	0	0	0	0
23463	ICMT	isoprenylcysteine carboxyl methyltransferase [Source:HGNC Symbol;Acc:HGNC:5350]	1	0	0	0	0	0	1	0	0	0	0	1	0	0	0	0	0	0	0	0	0	0	0	0	0	0	0	0	0	0	0	0	0	0	0	0	0	0	0	0	0	0	0	0	0	0	0
23499	MACF1	microtubule actin crosslinking factor 1 [Source:HGNC Symbol;Acc:HGNC:13664]	0	0	0	0	0	0	0	0	0	0	0	1	0	0	1	0	0	0	0	0	0	0	1	0	0	0	0	0	1	0	0	0	0	0	0	0	0	0	0	0	0	0	0	0	0	0	0
23512	SUZ12	SUZ12 polycomb repressive complex 2 subunit [Source:HGNC Symbol;Acc:HGNC:17101]	0	0	0	0	0	0	0	0	0	0	0	0	0	0	0	0	0	0	0	0	0	0	0	0	0	0	0	0	0	0	0	0	0	0	0	0	0	0	0	0	0	0	0	0	0	0	1
23522	KAT6B	lysine acetyltransferase 6B [Source:HGNC Symbol;Acc:HGNC:17582]	0	0	0	0	0	0	0	0	0	0	0	0	0	0	1	0	1	0	0	0	0	0	1	0	1	0	0	0	0	0	0	1	0	0	0	0	0	0	0	0	1	0	0	0	0	0	0
2353	FOS	Fos proto-oncogene, AP-1 transcription factor subunit [Source:HGNC Symbol;Acc:HGNC:3796]	0	0	1	0	0	1	0	0	0	0	0	1	0	0	0	0	0	0	0	0	0	0	0	0	0	0	0	0	1	0	0	0	0	0	0	0	1	0	0	1	0	0	0	0	0	0	0
23530	NNT	nicotinamide nucleotide transhydrogenase [Source:HGNC Symbol;Acc:HGNC:7863]	1	1	0	0	0	0	0	0	0	0	0	0	0	0	0	0	0	0	0	0	0	0	0	0	0	0	1	0	0	0	0	0	0	0	0	0	0	0	0	0	0	0	0	1	0	0	0
23536	ADAT1	adenosine deaminase tRNA specific 1 [Source:HGNC Symbol;Acc:HGNC:228]	0	0	0	0	0	0	0	0	0	0	0	0	0	0	0	0	0	0	0	0	0	1	0	0	0	0	0	0	0	0	0	0	0	0	0	0	0	0	0	0	0	0	0	0	0	0	0
2356	FPGS	folylpolyglutamate synthase [Source:HGNC Symbol;Acc:HGNC:3824]	0	0	0	0	0	0	0	0	0	0	0	0	0	0	0	0	0	0	0	1	0	0	1	0	0	0	0	1	0	0	0	0	0	0	0	0	0	0	0	0	0	0	0	0	0	0	0
23585	TMEM50A	transmembrane protein 50A [Source:HGNC Symbol;Acc:HGNC:30590]	0	0	0	0	0	0	0	0	0	0	0	0	0	0	0	0	0	0	0	0	0	0	0	0	0	0	0	0	0	0	0	0	0	0	0	0	0	0	0	0	0	0	0	0	0	0	0
23588	KLHDC2	kelch domain containing 2 [Source:HGNC Symbol;Acc:HGNC:20231]	0	0	0	0	0	0	0	0	0	0	0	0	0	0	0	0	0	0	0	0	0	0	0	0	0	0	0	0	0	0	0	0	0	0	0	0	0	0	0	0	0	0	0	0	0	1	0
23597	ACOT9	acyl-CoA thioesterase 9 [Source:HGNC Symbol;Acc:HGNC:17152]	0	0	0	0	0	1	0	1	0	0	0	1	0	0	0	1	0	1	0	0	0	1	0	0	0	0	1	1	0	0	0	0	0	0	0	1	0	0	0	0	0	0	0	0	0	1	1
23635	SSBP2	single stranded DNA binding protein 2 [Source:HGNC Symbol;Acc:HGNC:15831]	0	0	1	0	0	1	0	0	0	1	0	0	1	0	0	0	0	0	1	1	0	1	1	0	0	0	0	1	0	0	0	0	0	1	1	0	1	0	1	0	0	1	0	0	0	0	0
23636	NUP62	nucleoporin 62 [Source:HGNC Symbol;Acc:HGNC:8066]	0	0	0	0	0	0	0	0	0	0	0	0	0	0	0	0	0	0	0	0	0	0	0	0	0	0	0	0	1	0	0	0	0	0	0	0	0	0	0	0	0	0	0	0	0	0	0
23647	ARFIP2	ADP ribosylation factor interacting protein 2 [Source:HGNC Symbol;Acc:HGNC:17160]	0	0	0	0	0	0	0	0	0	0	0	0	0	0	0	0	0	0	0	0	0	0	0	0	0	0	0	0	0	0	0	0	0	0	0	0	0	0	0	0	0	0	0	0	0	0	0
23658	LSM5	LSM5 homolog, U6 small nuclear RNA and mRNA degradation associated [Source:HGNC Symbol;Acc:HGNC:17162]	0	0	0	0	1	0	0	1	0	1	0	0	0	1	0	0	0	0	1	1	0	0	0	0	1	1	0	0	0	1	0	0	1	1	1	1	0	0	0	0	1	0	0	1	1	0	1
23659	PLA2G15	phospholipase A2 group XV [Source:HGNC Symbol;Acc:HGNC:17163]	0	0	0	0	0	0	0	0	1	0	0	0	0	0	0	0	0	0	0	0	0	0	0	0	0	0	0	0	0	0	0	0	0	0	0	0	0	0	0	0	0	0	0	0	0	0	0
23670	CEMIP2	cell migration inducing hyaluronidase 2 [Source:HGNC Symbol;Acc:HGNC:11869]	0	0	0	0	0	0	0	0	0	0	0	0	0	0	0	0	0	0	0	0	0	0	0	0	0	0	0	0	0	0	0	0	0	0	0	0	0	0	0	0	0	0	0	0	0	0	0
24149	ZNF318	zinc finger protein 318 [Source:HGNC Symbol;Acc:HGNC:13578]	0	0	0	0	0	0	0	0	0	0	0	0	0	0	0	0	0	0	0	0	0	0	0	0	0	1	0	0	0	0	0	0	0	0	0	0	0	0	0	0	0	0	0	0	0	0	0
25	ABL1	ABL proto-oncogene 1, non-receptor tyrosine kinase [Source:HGNC Symbol;Acc:HGNC:76]	0	0	0	0	0	0	0	0	0	0	0	1	0	0	0	0	0	0	0	0	0	0	0	0	0	0	0	0	0	0	0	0	0	0	0	0	1	0	1	0	0	0	0	0	0	0	0
2523	FUT1	fucosyltransferase 1 (H blood group) [Source:HGNC Symbol;Acc:HGNC:4012]	0	0	1	0	0	0	1	0	0	0	0	0	0	0	0	0	0	0	0	0	0	0	0	0	0	1	0	0	0	0	0	0	0	0	0	0	0	0	0	0	0	0	0	0	1	0	0
2534	FYN	FYN proto-oncogene, Src family tyrosine kinase [Source:HGNC Symbol;Acc:HGNC:4037]	0	0	0	0	0	0	0	0	0	0	0	0	0	0	0	0	1	0	0	0	0	0	0	0	0	0	0	0	0	0	0	0	0	0	0	0	0	0	0	0	0	0	0	0	1	0	0
2542	SLC37A4	solute carrier family 37 member 4 [Source:HGNC Symbol;Acc:HGNC:4061]	0	0	0	0	0	0	0	0	0	0	1	0	0	1	0	0	0	0	0	0	0	0	0	0	0	0	0	0	0	0	0	0	0	0	0	1	0	0	0	1	1	0	0	0	0	0	0
2548	GAA	alpha glucosidase [Source:HGNC Symbol;Acc:HGNC:4065]	0	0	0	0	0	0	0	0	0	0	0	0	0	0	0	0	0	0	0	0	0	0	0	0	0	0	0	0	0	0	0	0	0	0	0	0	0	0	0	0	0	0	0	0	0	0	0
2553	GABPB1	GA binding protein transcription factor subunit beta 1 [Source:HGNC Symbol;Acc:HGNC:4074]	0	0	0	0	0	0	0	0	0	0	0	0	0	0	0	0	0	0	0	1	0	0	0	0	0	0	0	0	0	0	0	0	0	0	0	0	0	0	0	1	0	0	0	0	0	0	0
256364	EML3	EMAP like 3 [Source:HGNC Symbol;Acc:HGNC:26666]	0	1	0	0	1	0	0	0	0	0	0	1	0	0	0	0	0	0	0	0	0	0	0	1	0	0	0	0	0	0	0	0	0	0	0	0	0	0	0	0	0	0	0	1	0	0	0
25793	FBXO7	F-box protein 7 [Source:HGNC Symbol;Acc:HGNC:13586]	0	0	0	0	0	0	0	0	0	0	0	0	0	0	0	0	1	0	0	0	0	1	0	0	0	0	0	0	0	0	0	0	0	0	0	0	0	0	0	0	0	0	0	0	0	0	0
25803	SPDEF	SAM pointed domain containing ETS transcription factor [Source:HGNC Symbol;Acc:HGNC:17257]	0	0	0	0	0	0	1	0	0	0	0	0	0	0	0	0	0	0	0	0	0	0	0	0	0	0	0	0	0	0	0	0	0	0	0	0	0	0	0	0	0	0	0	0	0	0	0
25805	BAMBI	BMP and activin membrane bound inhibitor [Source:HGNC Symbol;Acc:HGNC:30251]	0	0	0	0	0	0	0	0	0	0	0	0	0	0	0	0	0	0	0	0	1	0	0	0	0	0	0	0	0	0	0	0	0	0	0	0	0	0	0	0	0	0	0	0	0	0	0
2582	GALE	UDP-galactose-4-epimerase [Source:HGNC Symbol;Acc:HGNC:4116]	0	0	0	0	0	0	0	0	0	0	0	0	0	0	0	0	0	0	0	0	0	0	0	0	0	1	0	0	0	0	0	0	0	0	0	0	0	0	0	0	0	0	0	0	0	0	0
25825	BACE2	beta-secretase 2 [Source:HGNC Symbol;Acc:HGNC:934]	1	0	0	0	1	0	0	0	0	0	0	0	0	0	0	0	0	0	0	0	0	0	0	0	0	0	0	0	0	0	0	0	0	0	0	0	0	0	0	0	0	0	0	0	0	0	0
25839	COG4	component of oligomeric golgi complex 4 [Source:HGNC Symbol;Acc:HGNC:18620]	0	0	0	0	0	0	0	0	1	0	0	0	0	0	0	0	0	1	0	1	0	0	0	0	0	0	0	0	0	0	0	0	0	0	0	0	0	0	0	0	0	0	0	0	0	0	0
25874	MPC2	mitochondrial pyruvate carrier 2 [Source:HGNC Symbol;Acc:HGNC:24515]	0	0	0	0	0	0	0	1	0	0	0	0	0	0	0	0	0	1	0	0	0	0	0	1	0	0	0	0	0	0	0	0	0	0	0	0	0	0	0	0	0	0	0	0	0	0	1
25932	CLIC4	chloride intracellular channel 4 [Source:HGNC Symbol;Acc:HGNC:13518]	0	1	0	0	0	0	0	0	0	1	0	0	0	0	0	0	0	0	0	0	1	0	0	0	0	0	0	1	0	0	0	0	1	0	0	0	0	0	0	0	0	0	0	0	0	1	0
25966	C2CD2	C2 calcium dependent domain containing 2 [Source:HGNC Symbol;Acc:HGNC:1266]	0	0	0	0	0	0	0	0	0	1	0	0	0	1	0	0	0	1	0	0	0	0	0	1	0	0	0	1	0	0	0	1	1	0	0	0	0	1	0	0	0	0	0	0	1	0	0
2597	GAPDH	glyceraldehyde-3-phosphate dehydrogenase [Source:HGNC Symbol;Acc:HGNC:4141]	0	0	0	0	0	0	0	0	0	0	0	0	0	0	0	1	0	0	0	0	0	0	0	0	0	0	0	1	0	0	0	0	0	0	0	0	0	0	1	0	0	0	0	0	0	0	0
25976	TIPARP	TCDD inducible poly(ADP-ribose) polymerase [Source:HGNC Symbol;Acc:HGNC:23696]	0	0	0	0	0	0	0	0	0	0	0	0	1	0	0	0	0	0	0	1	0	0	0	0	0	0	0	0	1	0	0	0	0	0	0	0	0	0	0	1	0	0	0	0	0	0	0
25987	TSKU	tsukushi, small leucine rich proteoglycan [Source:HGNC Symbol;Acc:HGNC:28850]	0	0	0	0	0	0	0	0	0	0	1	0	0	0	0	0	0	0	0	0	1	0	0	0	0	0	0	0	0	0	0	0	1	0	0	0	0	0	0	0	0	0	0	0	0	0	0
26001	RNF167	ring finger protein 167 [Source:HGNC Symbol;Acc:HGNC:24544]	0	0	0	0	0	0	0	0	0	0	0	0	1	0	0	1	0	0	0	1	0	0	0	0	0	1	0	0	0	0	0	0	0	0	0	1	1	0	0	0	0	0	0	0	0	1	0
26020	LRP10	LDL receptor related protein 10 [Source:HGNC Symbol;Acc:HGNC:14553]	0	0	0	0	0	0	0	0	0	0	1	0	1	0	1	0	0	0	0	0	0	0	0	0	0	0	0	0	0	0	1	0	0	0	0	0	0	0	0	0	0	0	0	0	0	0	0
26036	ZNF451	zinc finger protein 451 [Source:HGNC Symbol;Acc:HGNC:21091]	0	0	0	0	0	0	0	0	0	0	0	0	1	0	0	0	0	0	0	0	0	0	0	0	0	0	0	0	0	0	0	0	0	0	0	0	0	0	0	0	0	0	1	0	0	0	0
26054	SENP6	SUMO specific peptidase 6 [Source:HGNC Symbol;Acc:HGNC:20944]	0	0	0	0	0	0	0	0	0	0	0	0	0	0	0	0	0	0	0	0	0	0	0	0	0	0	1	0	0	0	0	0	0	0	0	0	0	1	0	0	0	0	0	0	0	0	0
26064	RAI14	retinoic acid induced 14 [Source:HGNC Symbol;Acc:HGNC:14873]	0	0	0	0	0	0	0	0	0	0	0	0	0	0	0	0	1	0	0	0	0	0	1	0	0	0	0	0	0	0	0	1	0	0	0	0	0	0	0	0	0	1	0	0	0	0	0
26128	KIFBP	kinesin family binding protein [Source:HGNC Symbol;Acc:HGNC:23419]	0	0	0	0	0	0	0	0	0	0	0	0	0	0	0	0	0	0	0	0	0	0	0	0	0	0	0	0	0	0	0	0	0	0	0	0	0	0	0	0	0	0	0	0	0	0	1
26136	TES	testin LIM domain protein [Source:HGNC Symbol;Acc:HGNC:14620]	1	0	1	0	1	0	0	0	0	0	0	0	1	0	0	0	0	0	0	0	0	0	1	0	1	0	1	1	0	0	0	1	1	0	0	0	1	0	1	0	1	1	0	0	1	0	1
26227	PHGDH	phosphoglycerate dehydrogenase [Source:HGNC Symbol;Acc:HGNC:8923]	1	0	0	0	0	0	0	0	0	0	0	0	0	0	0	0	0	1	1	0	0	1	0	0	0	0	0	0	0	0	0	0	0	0	0	0	0	0	0	0	0	0	0	0	0	0	0
2624	GATA2	GATA binding protein 2 [Source:HGNC Symbol;Acc:HGNC:4171]	0	0	0	0	0	0	0	0	0	0	0	0	0	0	0	0	0	1	1	0	0	0	0	1	0	0	0	0	0	0	0	0	0	0	0	0	0	0	0	0	1	0	0	0	0	0	0
2625	GATA3	GATA binding protein 3 [Source:HGNC Symbol;Acc:HGNC:4172]	1	1	0	0	0	0	0	0	0	1	0	0	0	0	0	0	0	0	0	0	0	0	0	0	0	0	0	0	0	1	0	1	1	0	0	0	0	0	1	0	0	0	0	1	0	0	1
26292	MYCBP	MYC binding protein [Source:HGNC Symbol;Acc:HGNC:7554]	0	0	0	0	0	0	0	0	0	0	0	0	0	0	0	0	0	0	0	0	0	0	0	0	0	0	0	0	0	0	0	0	0	0	0	0	0	0	0	0	0	0	0	0	0	0	0
26511	CHIC2	cysteine rich hydrophobic domain 2 [Source:HGNC Symbol;Acc:HGNC:1935]	0	0	1	1	1	0	0	0	0	0	0	0	0	0	0	0	0	0	0	0	0	1	0	0	0	0	0	0	0	0	0	0	0	0	0	0	0	0	1	0	0	0	0	0	0	0	0
26520	TIMM9	translocase of inner mitochondrial membrane 9 [Source:HGNC Symbol;Acc:HGNC:11819]	1	0	1	1	0	1	0	1	0	0	0	0	0	0	1	0	0	0	1	0	0	0	0	0	0	0	0	0	0	0	0	0	1	1	0	1	1	0	0	0	0	1	0	0	0	0	0
2673	GFPT1	glutamine--fructose-6-phosphate transaminase 1 [Source:HGNC Symbol;Acc:HGNC:4241]	0	0	0	0	0	0	0	0	0	0	0	0	0	0	0	0	0	0	0	0	0	0	0	0	0	0	0	0	0	0	0	0	0	0	0	0	0	0	0	0	0	0	0	0	0	0	0
2690	GHR	growth hormone receptor [Source:HGNC Symbol;Acc:HGNC:4263]	1	0	0	0	0	0	0	1	0	0	1	1	0	0	0	0	0	0	0	0	0	0	0	0	0	0	1	0	0	0	0	0	0	0	0	0	0	0	0	1	0	0	0	0	0	1	0
26993	AKAP8L	A-kinase anchoring protein 8 like [Source:HGNC Symbol;Acc:HGNC:29857]	0	0	0	0	0	0	0	0	0	0	0	0	0	1	0	0	0	0	0	0	0	0	0	0	0	0	0	0	1	0	0	0	0	0	0	0	0	1	0	0	0	0	0	0	0	0	0
27032	ATP2C1	ATPase secretory pathway Ca2+ transporting 1 [Source:HGNC Symbol;Acc:HGNC:13211]	0	0	0	0	0	0	0	0	0	0	0	0	0	0	0	0	0	0	1	0	0	1	0	0	0	0	0	0	0	0	0	0	0	0	0	0	0	0	0	0	0	0	0	0	0	1	0
27095	TRAPPC3	trafficking protein particle complex subunit 3 [Source:HGNC Symbol;Acc:HGNC:19942]	0	1	0	0	0	0	0	1	0	0	1	1	1	0	1	0	0	0	0	0	0	0	0	0	0	0	0	0	0	0	0	0	1	0	1	0	1	0	0	1	0	0	0	0	0	0	0
27109	DMAC2L	distal membrane arm assembly component 2 like [Source:HGNC Symbol;Acc:HGNC:18799]	0	0	0	0	0	0	0	0	0	0	0	0	0	0	0	0	0	0	0	0	0	0	0	0	1	0	1	0	0	0	0	0	0	0	1	0	0	0	0	0	0	1	1	0	0	0	0
27242	TNFRSF21	TNF receptor superfamily member 21 [Source:HGNC Symbol;Acc:HGNC:13469]	0	0	0	0	0	0	1	0	0	0	1	0	0	0	1	1	0	0	0	0	0	0	0	1	1	0	0	0	1	0	0	0	0	0	0	0	0	0	0	0	1	0	0	0	1	1	0
27244	SESN1	sestrin 1 [Source:HGNC Symbol;Acc:HGNC:21595]	0	0	0	0	0	0	0	0	1	0	0	0	0	0	0	0	0	0	0	1	0	0	0	0	0	0	0	0	0	0	1	0	0	0	0	0	1	0	0	0	1	1	1	0	0	0	0
27336	HTATSF1	HIV-1 Tat specific factor 1 [Source:HGNC Symbol;Acc:HGNC:5276]	0	0	0	0	0	0	0	0	0	0	0	0	1	0	0	0	0	0	0	0	0	0	0	0	0	0	0	0	0	0	0	0	0	0	0	0	0	0	0	0	0	0	0	0	1	0	1
27346	TMEM97	transmembrane protein 97 [Source:HGNC Symbol;Acc:HGNC:28106]	0	0	0	0	0	0	0	0	0	0	0	0	0	0	0	0	0	0	0	0	0	0	0	0	0	0	0	0	0	0	0	0	0	0	1	0	0	1	0	0	0	0	0	0	0	0	0
2736	GLI2	GLI family zinc finger 2 [Source:HGNC Symbol;Acc:HGNC:4318]	0	0	0	0	0	0	0	1	0	0	0	0	0	0	0	0	0	0	0	0	0	0	0	0	0	0	0	0	1	0	0	0	0	0	0	0	0	0	0	0	0	0	0	0	0	0	0
2745	GLRX	glutaredoxin [Source:HGNC Symbol;Acc:HGNC:4330]	0	0	0	0	0	0	0	0	0	0	1	0	0	0	0	0	0	0	0	0	0	0	0	0	0	0	0	1	1	0	0	0	0	0	0	0	0	0	0	0	0	0	0	0	0	0	0
2767	GNA11	G protein subunit alpha 11 [Source:HGNC Symbol;Acc:HGNC:4379]	0	1	0	0	0	0	0	0	0	0	0	0	0	0	1	0	0	0	0	0	0	0	0	0	0	0	0	0	0	0	0	0	0	0	0	0	0	0	0	0	0	0	0	0	0	0	0
2769	GNA15	G protein subunit alpha 15 [Source:HGNC Symbol;Acc:HGNC:4383]	0	0	0	0	0	1	0	1	1	0	0	0	0	0	1	0	0	0	1	0	0	0	0	0	0	0	0	0	0	0	0	0	0	0	0	0	1	0	0	1	0	1	0	0	0	0	0
2770	GNAI1	G protein subunit alpha i1 [Source:HGNC Symbol;Acc:HGNC:4384]	0	0	1	0	0	0	0	0	1	1	0	0	0	0	1	0	0	0	1	1	0	1	1	0	0	0	0	1	0	0	0	1	1	0	1	1	0	0	1	0	1	1	0	0	0	1	1
2771	GNAI2	G protein subunit alpha i2 [Source:HGNC Symbol;Acc:HGNC:4385]	0	0	0	0	0	0	1	0	0	0	0	0	0	0	0	0	0	0	0	0	0	0	0	0	0	0	0	0	0	0	0	0	0	0	0	0	0	0	0	0	0	0	0	0	0	0	0
2778	GNAS	GNAS complex locus [Source:HGNC Symbol;Acc:HGNC:4392]	0	1	0	0	0	0	1	0	1	1	0	0	1	0	1	1	1	1	1	1	1	1	0	1	1	1	0	0	0	0	0	1	1	1	1	1	1	0	1	1	1	1	0	1	0	1	0
2810	SFN	stratifin [Source:HGNC Symbol;Acc:HGNC:10773]	0	0	0	0	0	0	0	0	0	0	0	0	0	1	0	0	1	0	0	0	0	0	0	0	0	0	0	0	0	0	0	0	0	0	0	0	1	0	0	0	0	1	0	0	0	0	0
2817	GPC1	glypican 1 [Source:HGNC Symbol;Acc:HGNC:4449]	0	0	0	1	0	0	0	0	0	0	0	0	0	0	0	0	0	0	0	0	0	0	0	0	0	0	0	0	0	0	1	0	0	0	0	0	0	0	0	0	0	0	0	0	0	0	0
2852	GPER1	G protein-coupled estrogen receptor 1 [Source:HGNC Symbol;Acc:HGNC:4485]	1	1	0	0	0	0	0	0	1	0	0	0	0	1	1	1	0	0	0	0	0	1	0	0	1	0	0	0	0	0	0	0	0	0	1	0	1	0	0	0	0	0	0	0	0	0	0
2886	GRB7	growth factor receptor bound protein 7 [Source:HGNC Symbol;Acc:HGNC:4567]	0	0	0	0	0	0	0	0	0	0	0	0	0	0	0	1	0	0	0	0	0	0	0	0	0	0	1	0	0	0	0	1	0	0	0	0	0	0	0	0	0	0	0	0	0	0	0
2887	GRB10	growth factor receptor bound protein 10 [Source:HGNC Symbol;Acc:HGNC:4564]	1	0	0	1	0	0	1	0	0	0	0	0	0	0	0	1	0	0	0	0	0	0	0	0	0	0	0	0	0	1	0	1	0	0	1	0	0	0	0	0	0	0	0	0	1	0	0
2896	GRN	granulin precursor [Source:HGNC Symbol;Acc:HGNC:4601]	0	0	0	0	0	1	0	0	0	1	0	0	0	1	1	0	0	0	0	0	0	0	0	0	1	0	0	0	0	0	0	0	1	0	0	0	1	0	0	0	1	1	0	0	0	1	0
28969	BZW2	basic leucine zipper and W2 domains 2 [Source:HGNC Symbol;Acc:HGNC:18808]	0	0	0	0	0	0	1	0	0	0	0	0	0	0	0	0	0	0	0	1	0	0	0	0	0	0	0	0	0	0	0	0	0	0	0	0	0	0	0	0	0	0	0	0	0	0	0
2908	NR3C1	nuclear receptor subfamily 3 group C member 1 [Source:HGNC Symbol;Acc:HGNC:7978]	1	0	0	0	1	0	0	0	0	0	0	0	0	0	1	0	0	0	0	1	0	0	0	1	1	0	0	0	0	0	0	0	0	1	0	1	0	0	0	0	0	1	0	1	1	0	0
29082	CHMP4A	charged multivesicular body protein 4A [Source:HGNC Symbol;Acc:HGNC:20274]	0	0	0	0	1	0	0	0	0	0	0	0	0	0	0	1	1	1	1	0	0	0	0	0	0	1	0	0	0	0	0	1	0	0	0	1	0	0	1	0	0	1	0	0	0	0	1
29083	GTPBP8	GTP binding protein 8 (putative) [Source:HGNC Symbol;Acc:HGNC:25007]	1	0	0	0	0	1	0	1	0	0	0	0	0	0	0	1	0	0	0	0	0	0	0	0	0	0	0	0	0	0	0	0	0	0	0	1	0	0	0	1	0	0	0	0	1	1	0
291	SLC25A4	solute carrier family 25 member 4 [Source:HGNC Symbol;Acc:HGNC:10990]	0	0	0	0	0	0	0	0	0	0	0	0	0	0	0	0	0	0	0	0	0	0	0	0	0	0	0	0	0	1	1	0	1	0	0	0	0	0	0	0	0	0	0	0	0	0	0
29103	DNAJC15	DnaJ heat shock protein family (Hsp40) member C15 [Source:HGNC Symbol;Acc:HGNC:20325]	0	0	0	1	0	0	0	0	0	0	0	0	0	0	0	0	0	0	0	0	0	0	0	0	0	0	0	0	0	0	0	0	0	0	0	0	0	0	0	0	0	0	0	0	0	0	0
2920	CXCL2	C-X-C motif chemokine ligand 2 [Source:HGNC Symbol;Acc:HGNC:4603]	0	0	1	0	0	1	0	1	1	0	0	0	0	0	0	0	0	0	1	1	0	0	1	0	0	1	0	1	0	0	0	0	0	0	1	0	0	1	1	1	1	1	0	0	0	1	0
2946	GSTM2	glutathione S-transferase mu 2 [Source:HGNC Symbol;Acc:HGNC:4634]	0	0	0	0	0	0	0	0	0	0	0	0	0	0	0	0	1	0	0	0	0	0	0	0	0	0	0	0	0	0	0	0	0	0	0	0	0	0	0	0	0	0	0	0	0	0	0
2954	GSTZ1	glutathione S-transferase zeta 1 [Source:HGNC Symbol;Acc:HGNC:4643]	0	0	0	0	0	0	0	0	0	0	0	0	0	0	0	0	0	0	0	0	0	0	0	1	0	0	0	0	0	0	0	0	0	0	0	0	0	0	0	0	0	0	0	0	0	0	0
2956	MSH6	mutS homolog 6 [Source:HGNC Symbol;Acc:HGNC:7329]	0	0	0	0	0	0	1	0	0	0	0	0	0	0	0	0	0	0	0	0	0	0	0	0	0	0	0	0	0	0	1	0	0	0	0	0	0	1	0	0	0	0	0	0	0	0	0
2958	GTF2A2	general transcription factor IIA subunit 2 [Source:HGNC Symbol;Acc:HGNC:4647]	0	0	0	0	0	0	0	1	0	0	0	1	0	0	0	0	0	0	0	0	1	0	0	1	0	0	0	0	0	0	0	0	0	0	0	0	0	0	0	0	0	0	0	0	0	0	0
2961	GTF2E2	general transcription factor IIE subunit 2 [Source:HGNC Symbol;Acc:HGNC:4651]	0	0	0	0	0	0	0	0	0	0	0	0	0	0	0	0	0	0	0	0	0	0	0	0	0	0	0	0	0	0	0	0	0	0	0	0	0	0	0	0	0	0	0	0	0	0	0
29763	PACSIN3	protein kinase C and casein kinase substrate in neurons 3 [Source:HGNC Symbol;Acc:HGNC:8572]	0	0	0	0	0	0	0	0	0	0	0	0	0	1	0	0	0	0	0	0	0	0	0	0	0	0	0	0	1	0	0	0	1	0	0	0	0	0	0	0	0	0	0	0	0	0	0
29890	RBM15B	RNA binding motif protein 15B [Source:HGNC Symbol;Acc:HGNC:24303]	0	0	0	0	0	0	0	0	0	0	0	0	0	0	0	0	0	0	0	0	0	0	0	0	0	0	0	0	0	0	0	0	0	0	0	0	0	0	0	0	0	0	0	0	0	0	0
29911	HOOK2	hook microtubule tethering protein 2 [Source:HGNC Symbol;Acc:HGNC:19885]	0	0	0	1	1	0	0	0	0	0	0	0	0	0	0	0	0	0	0	0	0	0	0	0	0	0	0	0	0	0	0	0	0	0	0	0	0	0	0	0	0	0	0	0	0	0	0
29916	SNX11	sorting nexin 11 [Source:HGNC Symbol;Acc:HGNC:14975]	0	0	0	0	0	0	0	0	0	0	0	0	0	0	0	0	0	0	0	0	0	0	1	0	1	0	0	0	0	0	0	1	0	0	0	0	0	0	0	0	1	1	0	0	0	0	0
29928	TIMM22	translocase of inner mitochondrial membrane 22 [Source:HGNC Symbol;Acc:HGNC:17317]	0	0	0	0	1	0	0	0	0	0	0	0	0	0	0	0	0	0	0	0	0	0	0	1	0	0	0	0	0	0	0	0	0	0	0	0	0	0	0	0	0	0	0	1	0	0	1
29937	NENF	neudesin neurotrophic factor [Source:HGNC Symbol;Acc:HGNC:30384]	0	0	0	0	0	0	0	0	0	0	0	0	0	0	0	0	0	0	1	0	0	0	0	0	0	0	0	0	0	0	0	0	1	0	0	0	0	0	0	0	0	0	0	0	0	0	0
29978	UBQLN2	ubiquilin 2 [Source:HGNC Symbol;Acc:HGNC:12509]	1	0	0	0	0	0	0	0	1	0	0	0	1	1	0	1	1	0	0	0	0	0	0	1	0	1	0	0	0	0	0	0	0	0	0	0	0	1	0	0	0	0	0	1	0	0	0
30	ACAA1	acetyl-CoA acyltransferase 1 [Source:HGNC Symbol;Acc:HGNC:82]	0	0	0	0	0	0	0	0	0	0	0	0	0	1	0	0	1	0	0	0	0	0	0	0	0	0	0	0	0	0	0	0	0	0	0	0	0	0	0	0	0	0	0	0	0	0	0
30001	ERO1A	endoplasmic reticulum oxidoreductase 1 alpha [Source:HGNC Symbol;Acc:HGNC:13280]	0	0	0	0	0	0	0	0	0	0	1	0	0	0	0	0	0	0	1	0	0	0	0	0	0	0	0	0	0	0	0	0	0	0	0	0	0	0	0	0	0	0	0	0	1	0	0
3028	HSD17B10	hydroxysteroid 17-beta dehydrogenase 10 [Source:HGNC Symbol;Acc:HGNC:4800]	0	0	0	0	0	0	0	0	0	0	0	0	0	0	0	0	0	0	0	0	0	0	0	0	0	0	0	0	0	0	0	0	0	0	0	0	0	0	0	0	0	0	1	0	0	0	0
3033	HADH	hydroxyacyl-CoA dehydrogenase [Source:HGNC Symbol;Acc:HGNC:4799]	0	0	0	0	0	0	0	1	0	0	0	0	0	0	0	0	0	0	0	0	0	0	0	0	0	0	0	0	0	0	0	0	0	0	0	0	0	1	0	0	0	0	0	0	0	0	0
3066	HDAC2	histone deacetylase 2 [Source:HGNC Symbol;Acc:HGNC:4853]	0	0	0	0	0	0	0	0	0	0	0	0	0	0	0	0	0	0	0	0	0	0	0	0	0	0	0	0	0	0	0	0	0	0	0	0	0	0	0	0	0	0	0	0	0	0	0
30836	DNTTIP2	deoxynucleotidyltransferase terminal interacting protein 2 [Source:HGNC Symbol;Acc:HGNC:24013]	0	0	0	1	0	0	0	0	0	0	0	0	0	0	0	0	1	0	0	0	0	0	0	0	0	0	0	0	0	0	0	0	0	0	0	0	0	1	1	0	0	0	1	0	0	0	0
30849	PIK3R4	phosphoinositide-3-kinase regulatory subunit 4 [Source:HGNC Symbol;Acc:HGNC:8982]	0	0	0	0	1	0	1	0	0	0	0	0	0	0	0	0	0	0	0	0	0	0	0	0	0	0	0	0	0	0	0	0	0	0	0	0	0	0	0	0	0	0	0	0	0	0	0
3091	HIF1A	hypoxia inducible factor 1 subunit alpha [Source:HGNC Symbol;Acc:HGNC:4910]	0	0	0	0	0	0	0	0	0	0	0	0	0	0	0	1	0	0	0	0	0	1	0	0	0	0	0	0	0	0	0	0	0	0	0	0	0	0	0	0	0	0	0	1	0	0	0
3098	HK1	hexokinase 1 [Source:HGNC Symbol;Acc:HGNC:4922]	0	0	0	0	0	0	1	0	0	0	0	0	0	0	0	0	0	0	0	0	0	1	0	0	0	0	0	0	0	0	0	0	0	0	0	0	0	0	0	0	0	0	0	0	0	0	0
310	ANXA7	annexin A7 [Source:HGNC Symbol;Acc:HGNC:545]	0	0	0	0	0	0	0	0	0	0	0	0	0	0	0	0	0	0	0	0	0	0	0	0	0	0	0	0	0	0	0	0	0	0	0	0	0	0	0	0	0	0	0	0	0	0	0
3108	HLA-DMA	major histocompatibility complex, class II, DM alpha [Source:HGNC Symbol;Acc:HGNC:4934]	1	0	0	0	1	0	0	0	0	0	0	0	0	0	0	0	0	0	0	0	0	0	0	0	0	0	0	0	0	0	0	0	0	0	0	0	0	0	0	0	0	0	0	1	0	0	0
3122	HLA-DRA	major histocompatibility complex, class II, DR alpha [Source:HGNC Symbol;Acc:HGNC:4947]	1	0	1	0	1	0	0	1	1	0	0	0	0	0	1	0	0	0	0	0	0	0	0	0	0	0	0	0	0	0	0	0	0	1	0	0	1	0	1	1	0	0	0	0	0	1	0
3156	HMGCR	3-hydroxy-3-methylglutaryl-CoA reductase [Source:HGNC Symbol;Acc:HGNC:5006]	0	0	0	0	0	0	0	0	0	0	0	0	0	0	0	0	0	0	0	0	0	0	0	0	0	0	0	0	0	0	0	0	0	0	0	0	0	0	0	0	0	0	0	1	0	0	0
3157	HMGCS1	3-hydroxy-3-methylglutaryl-CoA synthase 1 [Source:HGNC Symbol;Acc:HGNC:5007]	0	0	1	0	0	1	0	0	1	1	1	0	0	1	0	0	0	1	1	1	1	1	0	0	0	0	1	0	0	0	1	0	0	1	0	0	0	0	1	1	0	0	1	1	1	0	0
3162	HMOX1	heme oxygenase 1 [Source:HGNC Symbol;Acc:HGNC:5013]	0	0	1	0	0	0	0	1	0	0	0	0	0	1	0	0	0	0	0	0	0	0	0	0	0	0	0	0	1	0	0	0	0	0	1	0	0	0	0	0	0	0	0	0	0	0	0
3202	HOXA5	homeobox A5 [Source:HGNC Symbol;Acc:HGNC:5106]	0	0	0	0	0	0	0	0	0	0	0	0	0	0	0	0	1	0	0	0	1	0	0	0	0	0	0	0	0	0	0	0	0	0	0	0	0	0	0	0	0	0	0	0	0	0	0
3206	HOXA10	homeobox A10 [Source:HGNC Symbol;Acc:HGNC:5100]	0	0	0	0	0	0	0	0	0	0	0	0	0	0	0	0	0	0	0	0	0	0	0	0	0	0	0	0	0	0	0	0	0	0	0	0	0	0	0	0	0	0	0	0	0	0	0
323	APBB2	amyloid beta precursor protein binding family B member 2 [Source:HGNC Symbol;Acc:HGNC:582]	1	0	0	0	0	0	0	0	1	0	0	0	1	0	0	0	0	0	0	0	0	0	0	0	0	0	0	0	0	0	0	0	0	1	1	1	0	0	0	0	0	0	0	0	0	0	0
3251	HPRT1	hypoxanthine phosphoribosyltransferase 1 [Source:HGNC Symbol;Acc:HGNC:5157]	0	0	0	0	0	0	0	0	0	0	0	1	0	0	0	0	0	0	0	0	0	0	0	0	0	0	0	0	0	0	0	0	0	0	0	0	0	0	0	1	0	0	0	0	0	0	0
3280	HES1	hes family bHLH transcription factor 1 [Source:HGNC Symbol;Acc:HGNC:5192]	0	1	0	1	0	0	0	0	0	0	0	0	0	0	0	0	0	0	0	0	1	0	0	0	0	0	0	0	0	0	0	0	0	0	0	0	0	0	0	0	0	0	0	0	0	0	0
329	BIRC2	baculoviral IAP repeat containing 2 [Source:HGNC Symbol;Acc:HGNC:590]	0	0	1	0	0	0	0	0	0	0	0	0	0	0	0	0	0	0	0	0	0	0	0	0	1	0	0	0	0	0	0	0	0	0	0	0	0	0	0	0	0	0	0	0	0	0	0
3300	DNAJB2	DnaJ heat shock protein family (Hsp40) member B2 [Source:HGNC Symbol;Acc:HGNC:5228]	0	0	0	0	0	0	0	0	0	0	0	0	0	0	0	0	0	0	0	0	0	0	0	0	0	0	0	0	0	0	1	0	0	0	1	0	0	1	0	0	0	0	1	0	0	0	0
3303	HSPA1A	heat shock protein family A (Hsp70) member 1A [Source:HGNC Symbol;Acc:HGNC:5232]	0	0	0	0	0	0	0	0	0	0	0	0	0	0	0	0	0	0	0	1	1	0	0	0	0	1	0	1	0	0	1	1	0	1	1	0	0	0	0	0	1	0	1	0	1	0	0
3308	HSPA4	heat shock protein family A (Hsp70) member 4 [Source:HGNC Symbol;Acc:HGNC:5237]	0	0	0	0	1	0	0	0	0	0	0	0	0	0	0	0	0	0	0	0	0	0	0	0	0	0	0	0	0	0	0	1	0	0	0	0	0	0	0	0	0	0	0	0	1	0	0
3312	HSPA8	heat shock protein family A (Hsp70) member 8 [Source:HGNC Symbol;Acc:HGNC:5241]	0	0	0	0	0	0	0	0	0	0	0	0	0	1	0	0	0	1	0	1	1	1	1	0	0	0	1	1	0	0	0	0	0	0	1	1	1	0	1	0	0	0	0	0	1	1	0
3315	HSPB1	heat shock protein family B (small) member 1 [Source:HGNC Symbol;Acc:HGNC:5246]	0	0	0	0	0	0	0	0	1	0	0	0	0	0	1	0	0	1	0	0	1	0	0	0	0	0	0	0	0	0	0	0	0	0	0	0	0	0	0	0	0	0	0	0	0	0	0
332	BIRC5	baculoviral IAP repeat containing 5 [Source:HGNC Symbol;Acc:HGNC:593]	0	0	0	0	0	0	0	0	0	0	0	0	0	0	0	0	0	0	0	0	0	0	0	0	0	0	0	0	0	1	1	0	0	0	0	0	0	0	0	0	0	0	1	0	1	0	0
3329	HSPD1	heat shock protein family D (Hsp60) member 1 [Source:HGNC Symbol;Acc:HGNC:5261]	0	0	0	0	0	0	1	0	0	0	0	0	0	0	0	0	0	0	0	0	0	0	0	0	0	0	0	0	0	1	0	0	0	0	0	0	0	0	0	0	0	0	0	0	0	1	0
3337	DNAJB1	DnaJ heat shock protein family (Hsp40) member B1 [Source:HGNC Symbol;Acc:HGNC:5270]	0	0	0	0	0	0	0	0	0	0	0	0	0	0	0	0	0	0	0	0	0	0	0	0	0	0	0	0	0	0	0	0	0	0	1	0	0	0	0	0	0	0	0	0	0	0	0
3383	ICAM1	intercellular adhesion molecule 1 [Source:HGNC Symbol;Acc:HGNC:5344]	0	0	0	0	0	0	0	0	0	0	0	0	0	0	0	0	0	0	0	0	1	1	0	0	1	0	0	0	0	0	1	0	0	0	0	0	0	0	0	1	0	0	0	0	0	0	0
3385	ICAM3	intercellular adhesion molecule 3 [Source:HGNC Symbol;Acc:HGNC:5346]	0	0	0	0	0	0	0	0	0	0	0	0	0	0	0	0	1	0	0	0	0	0	1	0	0	0	0	0	0	0	0	1	0	0	0	0	0	0	0	0	0	0	0	0	1	0	0
3398	ID2	inhibitor of DNA binding 2 [Source:HGNC Symbol;Acc:HGNC:5361]	0	0	0	0	0	0	1	0	0	0	0	0	0	0	0	0	0	0	0	0	0	0	0	0	0	0	0	0	0	0	0	0	0	0	1	0	0	0	0	0	0	0	0	0	0	0	0
3416	IDE	insulin degrading enzyme [Source:HGNC Symbol;Acc:HGNC:5381]	0	0	0	0	0	0	0	0	0	0	0	0	0	0	0	0	0	0	0	1	0	0	0	1	0	0	0	0	0	1	0	0	0	0	0	1	0	0	0	0	0	0	0	0	1	0	0
3454	IFNAR1	interferon alpha and beta receptor subunit 1 [Source:HGNC Symbol;Acc:HGNC:5432]	0	0	0	0	0	0	1	0	0	0	0	0	0	0	0	0	0	0	0	0	0	0	0	0	0	0	0	0	0	0	0	0	0	0	0	0	0	0	0	0	0	0	0	0	0	0	0
348	APOE	apolipoprotein E [Source:HGNC Symbol;Acc:HGNC:613]	0	0	1	0	0	1	0	1	0	0	0	0	0	0	0	0	0	0	0	0	0	0	1	0	0	0	0	0	0	0	0	0	0	0	0	0	0	0	1	0	0	0	0	0	0	1	1
3480	IGF1R	insulin like growth factor 1 receptor [Source:HGNC Symbol;Acc:HGNC:5465]	0	0	0	1	0	0	0	0	0	0	0	0	0	0	0	0	0	0	0	0	0	0	0	0	0	0	0	0	0	0	0	0	0	0	0	0	0	0	0	0	0	0	0	1	0	0	0
3482	IGF2R	insulin like growth factor 2 receptor [Source:HGNC Symbol;Acc:HGNC:5467]	0	0	1	0	0	0	0	0	0	0	0	0	0	0	0	0	0	0	0	0	0	0	1	0	1	0	0	0	0	0	0	0	0	0	0	0	0	0	0	0	0	1	0	0	0	0	0
3486	IGFBP3	insulin like growth factor binding protein 3 [Source:HGNC Symbol;Acc:HGNC:5472]	0	0	0	0	0	0	0	1	0	0	0	0	0	0	0	0	0	1	0	0	1	0	0	0	0	0	0	0	0	0	0	0	1	0	0	0	0	0	0	0	0	0	0	0	0	0	0
3508	IGHMBP2	immunoglobulin mu DNA binding protein 2 [Source:HGNC Symbol;Acc:HGNC:5542]	1	1	0	0	1	0	0	0	0	1	0	1	0	0	0	0	0	1	1	0	0	0	0	0	0	0	0	0	0	0	0	0	0	0	0	1	0	0	0	0	0	0	0	1	0	0	1
351	APP	amyloid beta precursor protein [Source:HGNC Symbol;Acc:HGNC:620]	0	1	0	0	0	0	0	0	0	0	0	0	0	0	0	0	0	0	0	0	0	0	0	0	0	0	0	0	0	0	0	0	0	0	0	0	0	0	0	0	0	0	0	0	0	0	0
355	FAS	Fas cell surface death receptor [Source:HGNC Symbol;Acc:HGNC:11920]	0	0	0	0	0	0	0	0	0	0	0	0	0	0	0	0	0	1	0	0	0	0	0	0	0	0	0	0	0	0	1	0	1	0	0	0	0	0	0	0	0	0	0	0	0	0	0
3551	IKBKB	inhibitor of nuclear factor kappa B kinase subunit beta [Source:HGNC Symbol;Acc:HGNC:5960]	0	0	0	0	0	0	0	0	0	0	0	0	0	0	0	0	0	0	0	0	1	0	0	0	0	1	0	0	0	0	0	0	0	0	0	0	0	0	0	0	0	0	1	0	0	0	0
3553	IL1B	interleukin 1 beta [Source:HGNC Symbol;Acc:HGNC:5992]	0	0	0	0	0	0	0	0	0	0	1	0	0	0	0	0	0	0	0	0	0	0	0	0	0	0	1	0	0	0	0	0	0	0	0	0	0	0	0	0	0	0	0	0	0	1	0
3566	IL4R	interleukin 4 receptor [Source:HGNC Symbol;Acc:HGNC:6015]	0	0	0	0	0	0	0	0	0	0	0	0	0	0	0	0	0	0	0	0	0	0	0	0	0	0	0	0	0	0	0	0	0	0	0	0	0	0	0	0	0	0	0	0	0	0	0
3597	IL13RA1	interleukin 13 receptor subunit alpha 1 [Source:HGNC Symbol;Acc:HGNC:5974]	0	0	0	0	0	0	0	0	0	0	0	0	0	0	0	0	0	0	0	0	0	0	0	0	0	0	1	0	0	0	0	0	0	0	0	0	0	0	0	0	0	0	0	0	0	0	0
3611	ILK	integrin linked kinase [Source:HGNC Symbol;Acc:HGNC:6040]	0	0	0	0	0	0	0	0	0	0	0	0	0	0	0	0	0	0	0	0	0	0	0	0	0	0	0	0	0	0	0	0	0	0	0	0	0	0	0	0	0	0	0	0	0	0	0
3628	INPP1	inositol polyphosphate-1-phosphatase [Source:HGNC Symbol;Acc:HGNC:6071]	0	0	0	0	0	0	0	0	0	0	0	0	0	0	0	0	0	0	0	0	0	0	0	0	0	0	0	0	0	0	1	0	0	0	0	0	0	0	0	0	0	0	0	0	0	0	1
3638	INSIG1	insulin induced gene 1 [Source:HGNC Symbol;Acc:HGNC:6083]	0	0	0	0	0	1	0	0	0	0	0	0	0	0	0	0	0	1	0	0	0	0	0	0	0	0	0	0	0	0	0	0	0	0	0	0	0	1	1	0	0	0	0	0	0	0	0
3682	ITGAE	integrin subunit alpha E [Source:HGNC Symbol;Acc:HGNC:6147]	1	1	0	0	1	1	0	1	0	0	0	0	1	0	0	1	0	0	0	0	0	1	0	0	0	0	0	0	1	0	0	1	0	0	0	0	0	0	0	0	0	0	1	0	0	1	0
3693	ITGB5	integrin subunit beta 5 [Source:HGNC Symbol;Acc:HGNC:6160]	0	0	0	0	0	0	0	0	0	0	0	0	0	0	0	0	0	0	0	0	1	0	0	0	0	0	0	0	0	0	1	0	0	0	0	0	0	0	0	0	0	0	0	0	0	0	0
3725	JUN	Jun proto-oncogene, AP-1 transcription factor subunit [Source:HGNC Symbol;Acc:HGNC:6204]	0	0	0	0	0	0	0	0	0	0	0	0	0	0	0	0	0	0	0	0	0	0	0	0	0	0	0	0	0	0	1	0	0	0	0	0	0	0	0	0	0	0	0	0	0	1	0
375346	STIMATE	STIM activating enhancer [Source:HGNC Symbol;Acc:HGNC:30526]	0	0	0	0	1	0	0	0	0	0	0	0	0	0	0	0	1	0	0	0	0	0	0	0	0	0	0	0	0	0	0	0	1	1	0	1	0	0	1	0	0	1	1	1	0	1	1
3775	KCNK1	potassium two pore domain channel subfamily K member 1 [Source:HGNC Symbol;Acc:HGNC:6272]	0	0	0	0	0	0	0	0	0	0	0	0	0	0	1	0	0	0	0	0	0	0	0	0	0	0	0	0	0	0	0	0	0	0	0	0	0	0	0	0	0	0	0	0	0	0	0
3800	KIF5C	kinesin family member 5C [Source:HGNC Symbol;Acc:HGNC:6325]	0	0	0	0	0	0	0	0	0	1	1	0	0	0	0	0	1	0	0	0	0	1	0	0	0	0	0	1	0	0	0	0	1	0	0	0	0	0	1	0	0	0	0	0	0	0	1
3815	KIT	KIT proto-oncogene, receptor tyrosine kinase [Source:HGNC Symbol;Acc:HGNC:6342]	1	1	0	0	1	0	0	0	0	0	0	0	1	0	0	0	0	0	0	0	0	0	0	0	0	0	0	0	0	0	0	0	0	0	0	0	0	0	0	0	0	0	0	0	0	0	0
387	RHOA	ras homolog family member A [Source:HGNC Symbol;Acc:HGNC:667]	0	0	0	0	1	0	0	0	0	0	0	0	0	0	0	0	0	0	0	0	0	0	0	0	0	0	0	0	0	0	0	0	0	0	0	0	0	0	0	0	0	0	0	0	0	0	1
388650	DIPK1A	divergent protein kinase domain 1A [Source:HGNC Symbol;Acc:HGNC:32213]	0	1	0	1	0	1	0	1	0	0	1	1	0	0	0	1	0	0	0	0	0	0	0	0	0	1	0	0	1	0	0	1	0	1	0	0	0	0	0	0	1	1	0	0	1	0	1
3895	KTN1	kinectin 1 [Source:HGNC Symbol;Acc:HGNC:6467]	0	0	0	0	0	0	0	0	0	0	0	0	0	0	0	0	0	0	0	0	0	0	0	0	0	0	0	0	0	0	0	0	0	0	0	0	0	0	0	0	0	1	0	0	0	0	0
39	ACAT2	acetyl-CoA acetyltransferase 2 [Source:HGNC Symbol;Acc:HGNC:94]	0	0	0	0	1	0	0	0	0	0	0	0	0	0	0	0	0	0	0	0	1	0	0	0	1	0	0	0	0	1	0	0	0	0	1	1	0	1	1	0	0	0	0	1	1	0	0
3909	LAMA3	laminin subunit alpha 3 [Source:HGNC Symbol;Acc:HGNC:6483]	0	0	0	0	0	0	0	0	0	0	0	0	0	0	0	0	0	0	0	0	1	0	0	0	1	1	0	0	0	0	0	0	0	0	0	0	0	0	1	0	0	0	0	0	0	0	1
392	ARHGAP1	Rho GTPase activating protein 1 [Source:HGNC Symbol;Acc:HGNC:673]	0	1	0	0	0	0	0	0	0	0	0	0	0	0	0	0	0	0	0	0	0	0	0	0	0	0	0	0	0	0	0	0	0	0	0	0	0	0	0	0	0	0	0	0	0	0	0
3925	STMN1	stathmin 1 [Source:HGNC Symbol;Acc:HGNC:6510]	1	1	0	0	0	0	1	0	0	0	0	0	0	0	0	0	0	0	0	0	0	0	0	0	0	0	0	0	0	0	0	0	0	0	0	0	0	0	0	0	0	0	0	0	0	0	0
3930	LBR	lamin B receptor [Source:HGNC Symbol;Acc:HGNC:6518]	0	0	0	0	0	0	0	0	0	0	0	0	0	0	0	0	0	0	0	0	1	0	0	0	0	0	0	0	0	0	1	0	0	0	0	0	0	0	0	0	0	0	1	0	0	0	0
3964	LGALS8	galectin 8 [Source:HGNC Symbol;Acc:HGNC:6569]	1	0	0	0	1	0	0	0	0	1	0	0	0	0	0	0	0	0	0	0	1	0	0	1	0	0	1	0	0	0	0	0	0	0	0	0	0	0	0	0	0	0	1	1	0	0	0
3978	LIG1	DNA ligase 1 [Source:HGNC Symbol;Acc:HGNC:6598]	0	0	0	0	0	0	0	0	0	0	0	1	1	0	0	0	0	0	0	0	0	0	0	0	0	0	0	0	0	0	1	0	0	0	0	0	0	0	0	0	0	0	0	0	0	0	0
3988	LIPA	lipase A, lysosomal acid type [Source:HGNC Symbol;Acc:HGNC:6617]	0	0	0	0	0	0	0	0	0	0	0	0	0	0	0	0	0	0	0	0	0	0	0	0	0	0	0	0	0	0	0	0	0	0	0	0	0	0	0	0	0	0	0	0	0	0	0
4016	LOXL1	lysyl oxidase like 1 [Source:HGNC Symbol;Acc:HGNC:6665]	0	1	0	1	0	0	0	0	0	0	0	0	0	0	0	0	0	0	0	0	1	0	0	0	0	0	0	0	0	0	0	0	0	0	0	0	0	0	0	0	0	0	0	0	0	0	0
4043	LRPAP1	LDL receptor related protein associated protein 1 [Source:HGNC Symbol;Acc:HGNC:6701]	0	0	0	0	0	0	0	0	0	0	0	0	0	0	0	0	0	0	0	0	0	0	1	0	0	0	0	0	0	0	0	0	0	0	0	0	1	0	0	0	0	0	1	0	0	0	0
4067	LYN	LYN proto-oncogene, Src family tyrosine kinase [Source:HGNC Symbol;Acc:HGNC:6735]	0	0	0	0	0	0	0	0	0	1	0	0	0	1	1	1	0	0	0	0	1	0	1	1	0	1	0	0	0	0	0	0	0	0	0	0	0	0	0	1	0	0	0	0	0	1	1
4088	SMAD3	SMAD family member 3 [Source:HGNC Symbol;Acc:HGNC:6769]	0	0	0	0	0	0	0	0	0	0	0	0	0	0	0	0	0	0	0	0	1	0	0	0	0	0	1	0	0	0	0	0	0	0	0	0	0	0	1	0	0	0	1	0	0	0	0
4125	MAN2B1	mannosidase alpha class 2B member 1 [Source:HGNC Symbol;Acc:HGNC:6826]	0	0	0	0	0	0	0	0	1	0	0	0	0	0	0	0	0	0	0	0	0	0	0	0	0	0	0	0	1	0	0	0	0	0	0	0	0	0	0	0	0	0	0	1	0	0	0
4144	MAT2A	methionine adenosyltransferase 2A [Source:HGNC Symbol;Acc:HGNC:6904]	0	0	0	0	0	0	0	0	0	0	0	1	0	0	0	1	0	0	0	0	0	0	0	0	0	1	0	0	0	1	0	0	0	0	0	0	0	0	0	0	0	0	0	0	0	0	0
4154	MBNL1	muscleblind like splicing regulator 1 [Source:HGNC Symbol;Acc:HGNC:6923]	0	0	0	0	0	0	0	0	0	0	0	0	0	0	0	0	0	1	0	0	0	0	0	0	0	0	0	0	0	0	1	0	0	0	0	0	0	0	0	0	0	0	0	0	0	0	0
4172	MCM3	minichromosome maintenance complex component 3 [Source:HGNC Symbol;Acc:HGNC:6945]	0	0	0	0	0	0	0	1	0	0	0	1	0	0	0	0	0	0	0	0	0	0	0	1	0	0	0	0	0	1	0	0	0	0	0	0	0	0	0	0	0	0	0	0	0	0	0
4200	ME2	malic enzyme 2 [Source:HGNC Symbol;Acc:HGNC:6984]	0	0	0	0	1	0	1	0	0	0	0	0	0	0	0	0	0	0	0	0	0	0	0	0	0	0	0	0	1	0	0	1	1	0	0	0	0	0	0	0	0	0	0	0	0	0	0
4208	MEF2C	myocyte enhancer factor 2C [Source:HGNC Symbol;Acc:HGNC:6996]	0	0	0	0	1	0	0	0	1	1	0	1	0	0	1	0	0	0	1	0	0	1	1	1	0	0	0	1	0	0	0	0	1	0	0	0	1	1	0	1	1	1	0	0	0	0	0
4216	MAP3K4	mitogen-activated protein kinase kinase kinase 4 [Source:HGNC Symbol;Acc:HGNC:6856]	0	0	0	0	0	0	1	0	0	0	0	1	1	0	0	0	0	0	0	0	0	0	0	1	0	0	0	0	0	0	0	0	0	0	0	0	0	0	0	0	0	0	0	0	0	0	0
4232	MEST	mesoderm specific transcript [Source:HGNC Symbol;Acc:HGNC:7028]	0	1	0	0	0	0	0	0	0	0	0	0	0	0	0	0	0	0	0	0	0	0	0	0	0	0	0	0	0	0	0	1	0	1	0	0	0	0	0	0	0	0	0	0	1	0	0
427	ASAH1	N-acylsphingosine amidohydrolase 1 [Source:HGNC Symbol;Acc:HGNC:735]	0	0	0	0	0	0	0	0	0	0	0	0	0	0	0	0	0	0	0	0	0	0	0	0	0	0	0	0	0	0	0	0	0	0	0	0	0	0	0	0	0	0	0	0	0	0	0
4282	MIF	macrophage migration inhibitory factor [Source:HGNC Symbol;Acc:HGNC:7097]	0	1	0	0	0	0	0	1	0	0	0	0	0	0	0	0	0	0	0	0	0	0	0	0	0	1	0	0	0	0	0	0	0	1	1	0	0	0	0	0	0	0	0	1	0	0	0
4303	FOXO4	forkhead box O4 [Source:HGNC Symbol;Acc:HGNC:7139]	0	0	0	0	0	0	0	0	0	0	0	0	0	0	0	0	0	0	0	0	0	0	0	0	0	0	0	0	0	0	0	0	0	0	0	0	0	0	0	0	0	0	0	0	0	0	0
4312	MMP1	matrix metallopeptidase 1 [Source:HGNC Symbol;Acc:HGNC:7155]	0	1	1	1	0	1	0	1	0	0	0	1	0	0	1	0	0	0	0	0	0	1	0	0	0	0	0	0	0	0	0	0	0	0	1	0	0	0	0	1	0	0	1	0	0	1	0
4313	MMP2	matrix metallopeptidase 2 [Source:HGNC Symbol;Acc:HGNC:7166]	0	0	0	0	0	0	1	0	1	0	1	0	1	0	0	0	1	0	0	0	0	1	0	0	0	0	0	0	0	0	0	0	0	0	0	0	0	0	0	0	0	0	0	0	0	0	0
4331	MNAT1	MNAT1 component of CDK activating kinase [Source:HGNC Symbol;Acc:HGNC:7181]	0	0	0	0	0	0	0	0	0	0	0	0	0	0	1	0	1	0	0	0	0	0	1	0	0	0	0	0	0	0	0	0	0	0	1	0	1	0	0	0	0	1	0	0	0	0	0
4482	MSRA	methionine sulfoxide reductase A [Source:HGNC Symbol;Acc:HGNC:7377]	0	0	0	1	0	0	0	0	0	1	0	0	0	1	1	0	0	0	0	1	0	0	0	0	0	0	0	1	0	0	0	0	0	0	0	0	0	0	0	0	1	0	0	1	0	0	0
4582	MUC1	mucin 1, cell surface associated [Source:HGNC Symbol;Acc:HGNC:7508]	0	0	0	0	0	1	0	1	0	0	0	0	0	0	0	0	0	0	0	0	0	0	0	0	0	0	0	0	1	0	0	0	0	0	0	0	0	0	0	0	0	0	0	0	0	1	0
4605	MYBL2	MYB proto-oncogene like 2 [Source:HGNC Symbol;Acc:HGNC:7548]	0	0	0	0	0	0	0	0	0	0	0	0	0	0	0	1	0	1	0	0	0	0	0	0	0	0	0	0	0	0	0	0	0	0	0	0	0	0	0	0	0	0	0	0	0	0	0
4609	MYC	MYC proto-oncogene, bHLH transcription factor [Source:HGNC Symbol;Acc:HGNC:7553]	0	0	0	0	0	0	0	0	0	0	0	0	0	0	0	0	0	0	0	0	1	1	0	0	0	0	0	0	0	0	1	0	1	0	1	0	0	0	0	0	0	0	0	0	0	0	0
4616	GADD45B	growth arrest and DNA damage inducible beta [Source:HGNC Symbol;Acc:HGNC:4096]	0	0	0	0	0	1	0	0	1	0	0	0	0	0	0	0	0	0	1	0	0	1	0	0	0	1	0	1	1	0	0	0	0	0	0	0	1	0	0	0	0	0	0	0	0	0	0
4638	MYLK	myosin light chain kinase [Source:HGNC Symbol;Acc:HGNC:7590]	0	0	1	0	1	1	0	1	1	0	1	0	0	0	1	0	0	0	1	0	1	1	1	0	0	1	0	1	1	1	0	1	0	1	1	0	1	0	1	1	1	1	0	0	1	1	0
4651	MYO10	myosin X [Source:HGNC Symbol;Acc:HGNC:7593]	1	0	0	0	1	0	0	0	0	0	0	0	0	0	0	0	0	0	0	0	0	0	1	0	0	0	0	0	0	1	0	0	0	0	0	0	0	1	0	0	0	0	0	1	0	0	0
466	ATF1	activating transcription factor 1 [Source:HGNC Symbol;Acc:HGNC:783]	0	0	0	0	0	0	0	0	0	0	0	0	0	0	0	0	0	0	0	0	0	0	0	0	0	0	0	0	0	0	0	0	0	0	0	0	0	0	0	0	0	0	0	0	0	0	0
4690	NCK1	NCK adaptor protein 1 [Source:HGNC Symbol;Acc:HGNC:7664]	0	0	0	0	0	0	0	0	0	0	0	0	0	0	0	0	0	0	0	0	0	0	0	0	0	0	0	0	1	0	0	0	0	0	0	0	0	0	0	0	0	0	0	0	0	0	0
47	ACLY	ATP citrate lyase [Source:HGNC Symbol;Acc:HGNC:115]	0	0	0	0	0	0	0	0	0	0	0	0	0	0	0	0	0	0	0	0	0	0	0	0	0	0	0	1	0	0	0	0	0	0	0	0	1	0	1	0	0	0	0	0	0	0	0
4775	NFATC3	nuclear factor of activated T cells 3 [Source:HGNC Symbol;Acc:HGNC:7777]	1	0	0	0	0	1	0	0	0	0	0	1	0	0	0	0	0	1	1	1	0	0	1	1	0	0	1	1	0	0	0	0	0	1	0	0	1	0	0	0	1	0	0	0	1	0	1
4776	NFATC4	nuclear factor of activated T cells 4 [Source:HGNC Symbol;Acc:HGNC:7778]	0	1	1	0	0	1	0	1	0	0	0	0	1	0	0	1	0	0	0	1	0	0	0	0	0	0	0	0	0	0	0	0	0	0	0	0	0	0	0	0	0	0	0	0	0	1	0
4780	NFE2L2	NFE2 like bZIP transcription factor 2 [Source:HGNC Symbol;Acc:HGNC:7782]	0	0	0	0	0	0	0	0	0	0	0	0	0	0	0	0	0	0	0	0	0	0	0	0	0	0	0	0	0	0	0	0	0	0	0	0	0	0	0	0	0	0	0	0	0	0	0
4783	NFIL3	nuclear factor, interleukin 3 regulated [Source:HGNC Symbol;Acc:HGNC:7787]	0	0	0	0	0	0	1	0	0	0	0	0	0	0	0	0	0	0	0	0	0	1	0	0	0	0	0	0	0	0	0	0	0	0	0	0	0	0	0	0	0	0	1	0	0	0	0
4791	NFKB2	nuclear factor kappa B subunit 2 [Source:HGNC Symbol;Acc:HGNC:7795]	0	0	1	0	0	1	0	1	0	0	0	0	1	0	0	0	0	0	0	0	0	0	0	0	0	0	0	0	0	0	1	0	0	0	0	0	0	0	0	0	0	0	0	0	0	1	0
4792	NFKBIA	NFKB inhibitor alpha [Source:HGNC Symbol;Acc:HGNC:7797]	0	0	0	0	0	0	0	0	0	0	1	0	0	0	0	0	0	0	0	1	0	0	0	0	0	0	0	0	0	0	1	0	1	0	0	0	0	0	0	0	0	0	1	0	0	0	0
4793	NFKBIB	NFKB inhibitor beta [Source:HGNC Symbol;Acc:HGNC:7798]	0	0	0	0	0	0	0	0	0	0	1	0	0	0	0	0	0	0	0	0	0	0	0	0	0	0	0	0	0	0	0	0	0	0	0	0	0	0	0	0	0	0	0	0	0	0	0
4794	NFKBIE	NFKB inhibitor epsilon [Source:HGNC Symbol;Acc:HGNC:7799]	0	0	1	0	0	1	0	1	0	1	0	0	0	0	0	0	0	0	0	0	0	1	0	0	0	0	1	0	0	0	0	0	0	0	0	0	0	0	0	1	0	0	0	0	0	1	0
481	ATP1B1	ATPase Na+/K+ transporting subunit beta 1 [Source:HGNC Symbol;Acc:HGNC:804]	0	0	0	0	0	0	1	0	0	0	0	0	0	0	0	0	0	0	0	0	1	0	0	0	1	0	0	0	0	0	0	0	0	0	0	0	0	1	0	0	0	0	1	0	0	0	0
4817	NIT1	nitrilase 1 [Source:HGNC Symbol;Acc:HGNC:7828]	0	0	0	0	0	0	0	0	0	0	0	0	0	0	0	0	0	0	1	0	0	1	0	0	0	0	0	0	0	0	1	0	0	0	0	0	0	0	0	0	0	0	0	0	1	0	0
4836	NMT1	N-myristoyltransferase 1 [Source:HGNC Symbol;Acc:HGNC:7857]	0	0	0	0	0	0	1	0	0	0	0	0	0	0	0	0	0	0	0	0	0	0	0	0	0	0	0	0	0	0	0	0	0	0	0	0	0	0	0	0	0	0	0	0	0	0	0
4846	NOS3	nitric oxide synthase 3 [Source:HGNC Symbol;Acc:HGNC:7876]	0	0	0	0	0	0	0	0	0	0	0	0	0	0	0	0	1	0	0	0	0	0	0	0	0	0	0	0	0	0	0	0	0	0	0	0	0	0	0	1	0	0	0	0	0	1	1
4850	CNOT4	CCR4-NOT transcription complex subunit 4 [Source:HGNC Symbol;Acc:HGNC:7880]	0	0	0	0	0	1	0	0	0	0	0	0	0	0	0	1	0	0	0	0	0	0	0	0	0	0	0	0	0	0	0	1	0	0	0	0	0	0	0	0	1	0	0	0	1	0	0
4851	NOTCH1	notch receptor 1 [Source:HGNC Symbol;Acc:HGNC:7881]	0	0	0	0	0	0	0	0	0	0	0	1	0	0	0	1	0	0	1	0	0	1	0	0	0	0	0	0	0	0	1	0	0	0	0	0	0	1	0	1	0	0	0	0	0	0	0
4860	PNP	purine nucleoside phosphorylase [Source:HGNC Symbol;Acc:HGNC:7892]	0	0	0	0	0	0	0	1	0	0	0	0	0	1	0	0	0	0	0	0	0	0	0	0	0	0	0	0	0	0	0	0	1	0	0	0	0	0	0	0	0	0	0	0	0	0	0
4864	NPC1	NPC intracellular cholesterol transporter 1 [Source:HGNC Symbol;Acc:HGNC:7897]	0	1	0	0	0	0	0	0	0	0	0	0	0	0	0	0	0	0	0	0	1	0	0	0	0	0	0	0	0	0	0	0	0	0	1	0	0	0	0	0	0	0	0	0	0	0	0
4891	SLC11A2	solute carrier family 11 member 2 [Source:HGNC Symbol;Acc:HGNC:10908]	0	1	0	0	1	0	0	0	0	0	0	0	1	0	0	0	0	0	0	0	0	0	0	0	0	0	0	0	0	0	0	0	0	0	0	0	0	0	0	0	0	0	0	1	0	0	0
4893	NRAS	NRAS proto-oncogene, GTPase [Source:HGNC Symbol;Acc:HGNC:7989]	0	0	0	0	0	1	0	0	0	0	0	0	1	0	0	0	0	0	0	0	0	0	0	0	0	0	0	0	0	0	0	0	0	0	0	0	0	0	0	0	0	0	0	0	0	0	0
4925	NUCB2	nucleobindin 2 [Source:HGNC Symbol;Acc:HGNC:8044]	0	0	0	0	0	0	0	0	0	0	0	0	0	0	0	0	0	0	0	0	1	0	0	0	0	1	0	0	0	0	0	0	1	0	0	0	0	0	0	0	0	0	0	0	0	0	0
4927	NUP88	nucleoporin 88 [Source:HGNC Symbol;Acc:HGNC:8067]	0	0	0	0	1	0	0	0	0	0	0	0	0	0	0	0	0	0	0	0	0	0	0	0	0	0	0	0	0	1	0	0	0	0	0	0	0	0	0	0	0	0	1	0	0	0	0
4931	NVL	nuclear VCP like [Source:HGNC Symbol;Acc:HGNC:8070]	1	0	1	0	0	1	1	0	0	1	1	0	0	0	0	0	0	0	0	0	1	0	0	0	1	0	0	0	1	0	0	1	0	0	0	0	0	0	0	0	0	0	0	0	1	0	0
4998	ORC1	origin recognition complex subunit 1 [Source:HGNC Symbol;Acc:HGNC:8487]	0	0	0	0	0	0	0	0	1	0	0	0	1	0	0	0	0	0	0	0	0	1	0	0	0	0	0	0	0	0	0	0	0	0	0	0	0	0	0	0	0	0	0	0	0	0	0
501	ALDH7A1	aldehyde dehydrogenase 7 family member A1 [Source:HGNC Symbol;Acc:HGNC:877]	0	0	0	0	0	0	0	0	0	0	0	0	0	0	0	0	0	0	0	0	0	0	1	0	1	0	0	0	0	0	0	0	0	0	0	0	0	0	0	0	0	0	0	0	0	0	0
5018	OXA1L	OXA1L mitochondrial inner membrane protein [Source:HGNC Symbol;Acc:HGNC:8526]	0	0	0	0	0	0	0	0	1	1	1	0	0	1	1	1	0	0	1	1	1	0	0	0	0	0	0	1	0	0	0	0	0	1	1	0	1	0	0	0	1	0	0	0	0	1	0
5019	OXCT1	3-oxoacid CoA-transferase 1 [Source:HGNC Symbol;Acc:HGNC:8527]	0	0	0	0	0	0	0	0	1	0	0	0	0	0	0	0	0	0	0	0	0	0	0	0	0	0	0	0	0	0	0	0	0	0	0	0	0	0	0	0	0	0	0	0	0	0	0
5048	PAFAH1B1	platelet activating factor acetylhydrolase 1b regulatory subunit 1 [Source:HGNC Symbol;Acc:HGNC:8574]	1	0	0	0	0	0	0	0	0	0	1	0	1	0	0	0	0	0	0	1	0	1	0	0	0	1	1	0	0	0	0	0	0	0	0	0	0	0	0	0	0	0	0	0	0	0	0
5050	PAFAH1B3	platelet activating factor acetylhydrolase 1b catalytic subunit 3 [Source:HGNC Symbol;Acc:HGNC:8576]	0	0	0	0	0	0	0	0	1	0	0	0	0	0	0	0	0	1	0	0	0	0	0	0	0	0	0	0	0	0	0	0	0	0	0	0	0	0	0	0	0	0	0	0	0	0	0
5054	SERPINE1	serpin family E member 1 [Source:HGNC Symbol;Acc:HGNC:8583]	0	0	0	0	0	1	0	1	0	0	0	0	0	0	0	0	0	0	0	0	0	0	0	0	0	0	0	0	0	0	0	0	0	0	0	0	0	0	0	0	0	0	1	0	0	0	0
5058	PAK1	p21 (RAC1) activated kinase 1 [Source:HGNC Symbol;Acc:HGNC:8590]	0	0	1	0	0	1	0	0	0	1	1	1	0	0	0	0	0	0	0	0	0	1	0	1	0	0	1	0	1	0	0	0	0	1	1	0	0	0	1	1	0	0	1	0	0	1	0
50810	HDGFL3	HDGF like 3 [Source:HGNC Symbol;Acc:HGNC:24937]	0	1	0	0	0	0	0	0	0	0	0	0	0	0	0	0	0	0	0	1	0	0	0	0	0	0	1	0	0	1	0	0	0	1	0	0	0	0	0	0	0	0	0	0	0	0	0
50813	COPS7A	COP9 signalosome subunit 7A [Source:HGNC Symbol;Acc:HGNC:16758]	0	0	0	0	0	0	0	0	0	0	0	0	0	0	0	0	0	0	0	0	0	0	0	0	0	0	0	0	1	0	0	1	0	0	0	1	0	0	0	0	0	0	0	0	0	0	0
50814	NSDHL	NAD(P) dependent steroid dehydrogenase-like [Source:HGNC Symbol;Acc:HGNC:13398]	0	0	1	0	0	0	0	0	0	0	1	1	0	0	0	0	0	0	1	1	0	0	0	0	1	0	0	0	0	0	0	0	0	0	0	0	0	0	0	0	0	0	0	0	0	0	0
50865	HEBP1	heme binding protein 1 [Source:HGNC Symbol;Acc:HGNC:17176]	0	0	0	0	0	0	0	0	0	0	0	0	0	0	0	0	0	0	0	0	0	0	0	0	0	0	0	0	0	0	0	0	0	0	0	0	0	0	0	0	0	1	0	0	0	0	0
5092	PCBD1	pterin-4 alpha-carbinolamine dehydratase 1 [Source:HGNC Symbol;Acc:HGNC:8646]	0	0	0	0	1	0	0	0	0	0	0	0	0	0	0	0	0	0	0	0	0	0	0	0	0	0	0	0	0	0	0	0	0	0	0	0	0	0	0	0	0	0	0	0	0	0	1
5096	PCCB	propionyl-CoA carboxylase subunit beta [Source:HGNC Symbol;Acc:HGNC:8654]	0	0	1	0	0	0	0	0	0	1	0	1	0	0	1	0	0	0	0	0	1	0	0	0	0	0	0	1	0	0	0	0	0	0	0	1	0	0	0	0	0	0	0	0	0	0	0
51001	MTERF3	mitochondrial transcription termination factor 3 [Source:HGNC Symbol;Acc:HGNC:24258]	0	1	0	0	1	0	0	0	0	0	0	1	0	0	0	0	0	0	0	0	0	0	0	1	0	0	0	0	0	0	0	0	1	0	0	0	0	0	0	0	0	0	0	0	1	0	0
51005	AMDHD2	amidohydrolase domain containing 2 [Source:HGNC Symbol;Acc:HGNC:24262]	0	0	0	0	0	0	0	0	0	0	0	0	0	1	0	0	1	0	0	0	0	0	0	0	0	0	0	1	0	0	0	0	0	0	0	1	0	0	0	0	0	0	1	1	1	0	0
51015	ISOC1	isochorismatase domain containing 1 [Source:HGNC Symbol;Acc:HGNC:24254]	0	0	1	0	0	0	0	0	0	0	1	0	0	0	0	0	0	0	0	1	0	0	0	0	0	0	1	0	0	0	0	0	0	1	1	0	1	0	0	0	0	0	0	0	1	0	1
51021	MRPS16	mitochondrial ribosomal protein S16 [Source:HGNC Symbol;Acc:HGNC:14048]	1	0	0	0	0	0	0	0	0	0	0	0	1	1	0	0	0	1	0	0	0	0	0	0	0	0	0	0	0	0	0	0	0	0	0	1	0	0	0	0	0	0	0	0	0	0	0
51024	FIS1	fission, mitochondrial 1 [Source:HGNC Symbol;Acc:HGNC:21689]	0	0	1	0	0	0	0	0	1	1	0	0	0	0	1	1	0	0	0	0	0	0	0	0	0	1	0	1	0	0	0	1	0	0	0	0	1	0	1	0	0	0	0	0	0	0	0
51026	GOLT1B	golgi transport 1B [Source:HGNC Symbol;Acc:HGNC:20175]	1	0	0	0	1	0	1	1	0	0	0	1	0	0	0	0	0	0	1	1	1	0	0	0	0	0	0	1	0	1	0	0	1	1	0	0	0	1	0	1	1	0	0	1	1	1	1
51031	GLOD4	glyoxalase domain containing 4 [Source:HGNC Symbol;Acc:HGNC:14111]	0	0	0	0	1	0	0	0	0	0	0	0	0	0	0	0	0	0	0	0	0	0	0	0	0	0	0	0	0	0	0	0	0	0	0	0	0	0	0	0	0	0	0	0	0	0	0
51053	GMNN	geminin DNA replication inhibitor [Source:HGNC Symbol;Acc:HGNC:17493]	0	0	0	0	0	0	0	1	1	0	0	1	0	0	0	0	0	0	0	0	0	0	0	0	0	0	0	0	0	0	0	0	0	0	0	0	0	0	0	0	0	0	0	0	0	0	0
51056	LAP3	leucine aminopeptidase 3 [Source:HGNC Symbol;Acc:HGNC:18449]	0	1	0	0	0	0	0	0	0	0	0	0	0	0	0	0	0	0	0	0	0	0	0	0	0	0	0	0	0	0	0	1	1	1	0	0	0	0	0	0	1	1	0	0	1	0	1
5106	PCK2	phosphoenolpyruvate carboxykinase 2, mitochondrial [Source:HGNC Symbol;Acc:HGNC:8725]	0	0	0	0	0	0	0	0	0	0	1	0	0	0	0	0	1	0	0	0	0	0	0	0	0	0	0	0	0	0	0	0	0	0	1	0	0	0	0	0	0	0	0	0	0	0	0
51070	NOSIP	nitric oxide synthase interacting protein [Source:HGNC Symbol;Acc:HGNC:17946]	0	0	0	0	0	0	0	0	0	0	0	0	0	0	1	0	0	0	0	0	0	0	1	0	0	0	0	0	0	1	0	0	0	0	0	0	0	0	0	0	0	0	1	0	0	0	0
51071	DERA	deoxyribose-phosphate aldolase [Source:HGNC Symbol;Acc:HGNC:24269]	0	0	0	0	0	0	0	1	0	0	0	1	0	1	0	0	0	0	0	0	0	0	0	0	0	0	0	0	1	0	0	0	0	0	0	0	0	0	1	0	0	0	0	0	0	0	0
5108	PCM1	pericentriolar material 1 [Source:HGNC Symbol;Acc:HGNC:8727]	0	0	0	0	0	0	0	0	0	0	0	0	0	0	0	0	0	0	0	0	0	0	0	0	0	1	0	0	0	0	0	0	0	0	0	0	0	0	0	0	0	0	0	0	0	0	0
51097	SCCPDH	saccharopine dehydrogenase (putative) [Source:HGNC Symbol;Acc:HGNC:24275]	0	0	0	0	0	0	0	0	0	0	0	0	0	0	0	0	0	0	0	0	0	0	0	0	0	0	0	0	0	0	0	0	0	0	0	0	0	0	0	0	0	0	1	0	0	0	0
5110	PCMT1	protein-L-isoaspartate (D-aspartate) O-methyltransferase [Source:HGNC Symbol;Acc:HGNC:8728]	0	0	0	0	0	0	0	0	0	0	0	0	0	0	0	0	0	0	0	0	0	0	0	0	0	0	0	0	0	0	0	0	0	0	0	0	0	0	0	0	0	0	0	0	0	0	0
5111	PCNA	proliferating cell nuclear antigen [Source:HGNC Symbol;Acc:HGNC:8729]	0	1	0	1	0	0	0	1	0	1	0	0	1	0	0	1	1	1	1	0	0	1	1	0	0	1	0	1	0	0	0	0	0	0	0	0	1	1	0	0	0	0	0	0	1	0	0
51116	MRPS2	mitochondrial ribosomal protein S2 [Source:HGNC Symbol;Acc:HGNC:14495]	0	0	1	0	0	0	1	0	1	1	0	0	1	0	0	0	1	0	0	0	0	0	0	0	0	0	0	0	0	0	0	0	0	0	0	1	0	0	0	0	0	1	0	0	0	1	0
51160	VPS28	VPS28 subunit of ESCRT-I [Source:HGNC Symbol;Acc:HGNC:18178]	0	0	0	0	0	0	0	0	0	0	0	0	1	0	0	0	0	1	0	0	0	0	0	1	0	1	1	0	0	0	0	0	0	0	0	0	0	0	0	0	0	0	0	0	0	0	0
51170	HSD17B11	hydroxysteroid 17-beta dehydrogenase 11 [Source:HGNC Symbol;Acc:HGNC:22960]	0	0	0	0	1	0	0	0	0	0	0	0	0	0	1	0	0	0	0	1	0	0	0	0	0	0	0	0	0	0	0	0	1	0	0	0	0	0	0	0	0	0	0	0	0	0	0
51203	NUSAP1	nucleolar and spindle associated protein 1 [Source:HGNC Symbol;Acc:HGNC:18538]	0	0	0	0	0	0	1	0	0	0	0	0	0	1	0	1	0	1	0	0	1	0	0	0	0	0	0	1	0	1	1	0	0	0	1	0	0	1	1	0	1	1	1	0	0	0	0
51282	SCAND1	SCAN domain containing 1 [Source:HGNC Symbol;Acc:HGNC:10566]	0	0	0	0	1	0	0	0	0	1	0	0	0	0	1	0	0	0	0	0	0	0	0	0	0	0	0	0	0	0	0	0	1	0	0	0	0	0	0	0	0	0	0	1	0	0	0
51293	CD320	CD320 molecule [Source:HGNC Symbol;Acc:HGNC:16692]	0	0	0	0	0	0	0	0	0	0	0	0	1	1	0	1	0	0	0	1	0	0	1	0	0	0	0	0	0	0	0	0	1	1	1	0	0	0	1	0	0	0	0	0	0	0	0
51335	NGRN	neugrin, neurite outgrowth associated [Source:HGNC Symbol;Acc:HGNC:18077]	0	0	0	0	0	0	0	0	0	0	0	0	0	0	0	0	0	0	0	0	0	0	0	0	0	0	1	0	0	0	0	0	0	0	0	0	0	1	0	0	0	0	0	0	0	0	0
51375	SNX7	sorting nexin 7 [Source:HGNC Symbol;Acc:HGNC:14971]	0	0	1	1	0	0	1	0	0	0	1	0	0	0	0	1	1	0	0	0	0	0	0	1	0	0	0	0	0	0	0	0	0	0	0	0	0	0	0	0	0	0	0	0	0	0	0
51382	ATP6V1D	ATPase H+ transporting V1 subunit D [Source:HGNC Symbol;Acc:HGNC:13527]	1	1	0	1	0	1	0	0	1	1	0	1	1	1	1	1	1	0	0	0	0	0	1	0	0	1	0	1	1	0	0	1	0	1	0	0	1	0	1	1	0	1	0	0	0	0	1
51385	ZNF589	zinc finger protein 589 [Source:HGNC Symbol;Acc:HGNC:16747]	0	0	0	0	0	0	0	0	0	0	0	1	0	0	0	0	0	0	0	0	0	0	0	0	0	0	0	1	0	0	0	0	0	0	0	1	0	0	0	0	0	0	0	0	0	0	1
51422	PRKAG2	protein kinase AMP-activated non-catalytic subunit gamma 2 [Source:HGNC Symbol;Acc:HGNC:9386]	0	0	0	1	0	0	0	0	0	0	1	0	0	0	0	0	0	0	0	0	0	0	0	0	0	0	0	0	0	0	0	0	0	0	0	0	0	1	0	0	0	0	0	0	0	0	0
51465	UBE2J1	ubiquitin conjugating enzyme E2 J1 [Source:HGNC Symbol;Acc:HGNC:17598]	0	0	0	0	0	0	0	0	0	0	0	0	0	0	0	0	0	0	0	0	0	0	0	0	0	0	0	0	0	0	0	0	0	0	0	0	0	0	0	0	0	0	0	0	0	0	0
51466	EVL	Enah/Vasp-like [Source:HGNC Symbol;Acc:HGNC:20234]	0	0	0	0	0	0	0	0	0	0	0	0	0	0	0	0	0	0	0	0	0	0	0	0	0	0	0	0	0	0	0	0	0	1	0	0	0	0	0	0	0	0	0	0	0	0	0
51495	HACD3	3-hydroxyacyl-CoA dehydratase 3 [Source:HGNC Symbol;Acc:HGNC:24175]	0	0	0	0	0	0	0	0	0	0	1	1	0	0	0	1	0	0	0	0	1	0	1	0	1	0	1	0	0	0	0	0	0	0	0	0	0	0	0	1	1	0	0	1	0	0	1
5154	PDGFA	platelet derived growth factor subunit A [Source:HGNC Symbol;Acc:HGNC:8799]	0	0	0	0	0	0	0	0	0	0	0	0	0	0	0	0	0	0	0	0	0	0	0	0	0	0	0	0	0	0	1	0	0	0	0	0	0	0	0	0	0	0	0	0	0	0	0
51569	UFM1	ubiquitin fold modifier 1 [Source:HGNC Symbol;Acc:HGNC:20597]	0	0	0	0	0	0	0	0	0	0	0	0	0	0	0	0	0	0	0	0	0	0	0	0	0	0	1	0	0	0	0	0	0	0	0	0	0	0	1	0	0	0	0	0	0	0	0
51599	LSR	lipolysis stimulated lipoprotein receptor [Source:HGNC Symbol;Acc:HGNC:29572]	0	0	0	0	0	0	0	0	0	0	0	0	0	0	0	0	0	0	0	0	0	0	0	0	0	0	0	0	0	0	0	0	0	0	0	0	0	0	0	0	0	0	0	0	0	0	0
51635	DHRS7	dehydrogenase/reductase 7 [Source:HGNC Symbol;Acc:HGNC:21524]	0	1	0	0	0	0	0	1	1	1	0	1	0	0	0	1	0	0	1	1	0	1	0	0	0	1	0	0	0	0	0	0	0	0	0	1	0	0	0	0	0	1	0	0	0	1	0
51719	CAB39	calcium binding protein 39 [Source:HGNC Symbol;Acc:HGNC:20292]	0	0	1	0	0	0	0	0	0	1	0	0	1	0	0	0	1	0	0	0	0	0	0	0	0	0	1	0	0	0	0	0	0	0	0	0	0	0	0	0	0	0	0	0	0	1	0
51742	ARID4B	AT-rich interaction domain 4B [Source:HGNC Symbol;Acc:HGNC:15550]	0	0	0	0	1	0	0	0	0	0	0	0	0	0	0	0	0	0	0	0	0	1	0	0	0	0	0	0	0	0	0	0	0	0	0	0	0	0	0	1	0	0	0	0	0	0	0
5211	PFKL	phosphofructokinase, liver type [Source:HGNC Symbol;Acc:HGNC:8876]	0	0	0	0	0	0	0	0	0	0	0	1	0	0	0	0	0	0	0	0	0	0	0	0	0	0	0	1	0	0	0	1	0	0	0	0	0	0	0	1	0	0	0	0	1	0	0
5223	PGAM1	phosphoglycerate mutase 1 [Source:HGNC Symbol;Acc:HGNC:8888]	0	0	0	0	0	0	0	0	0	1	0	0	0	1	0	0	0	1	0	0	0	0	0	1	0	1	0	0	0	0	0	0	0	0	1	1	0	0	1	1	0	0	0	0	0	0	0
5236	PGM1	phosphoglucomutase 1 [Source:HGNC Symbol;Acc:HGNC:8905]	0	0	0	0	0	0	0	0	0	0	0	0	0	0	0	0	0	0	0	0	0	0	0	0	0	0	0	0	0	0	0	0	0	0	0	0	0	0	0	0	0	0	0	0	0	0	0
5255	PHKA1	phosphorylase kinase regulatory subunit alpha 1 [Source:HGNC Symbol;Acc:HGNC:8925]	0	0	0	1	0	0	0	0	0	0	0	0	0	0	0	0	1	0	1	0	0	0	0	0	0	0	0	0	0	0	0	0	0	0	0	0	0	0	0	0	0	0	0	0	0	0	0
5257	PHKB	phosphorylase kinase regulatory subunit beta [Source:HGNC Symbol;Acc:HGNC:8927]	0	1	0	0	0	0	0	0	0	0	0	0	0	0	0	0	0	0	0	0	0	0	0	0	0	0	0	0	0	0	0	0	0	0	0	0	0	0	0	0	0	0	0	0	0	0	0
5261	PHKG2	phosphorylase kinase catalytic subunit gamma 2 [Source:HGNC Symbol;Acc:HGNC:8931]	0	0	0	0	0	0	0	0	0	0	0	0	0	0	0	0	0	1	0	0	0	0	0	0	0	0	0	0	0	1	1	0	0	0	0	0	0	0	0	0	0	0	0	1	0	0	0
5287	PIK3C2B	phosphatidylinositol-4-phosphate 3-kinase catalytic subunit type 2 beta [Source:HGNC Symbol;Acc:HGNC:8972]	0	0	0	0	0	0	1	0	0	0	0	0	0	1	0	0	0	0	0	1	0	0	0	0	0	0	0	1	0	0	0	0	0	0	0	0	0	0	0	1	0	0	0	0	0	0	1
5289	PIK3C3	phosphatidylinositol 3-kinase catalytic subunit type 3 [Source:HGNC Symbol;Acc:HGNC:8974]	0	0	0	0	0	0	0	0	0	0	0	0	0	0	0	0	0	0	0	0	0	0	0	0	0	0	0	0	0	0	0	0	0	0	0	0	0	0	0	0	0	0	0	0	0	0	1
5290	PIK3CA	phosphatidylinositol-4,5-bisphosphate 3-kinase catalytic subunit alpha [Source:HGNC Symbol;Acc:HGNC:8975]	0	1	0	0	0	0	0	0	0	0	0	0	0	0	0	0	0	0	0	0	0	0	0	0	0	0	0	0	0	0	0	0	0	0	0	0	0	0	0	0	0	0	0	0	0	0	0
5300	PIN1	peptidylprolyl cis/trans isomerase, NIMA-interacting 1 [Source:HGNC Symbol;Acc:HGNC:8988]	0	1	0	0	0	0	0	0	0	0	0	0	0	1	0	0	0	0	0	0	1	0	0	1	0	1	0	0	0	0	0	0	0	0	0	1	0	0	0	0	0	0	0	0	0	0	0
5321	PLA2G4A	phospholipase A2 group IVA [Source:HGNC Symbol;Acc:HGNC:9035]	0	0	0	0	0	0	0	0	0	0	1	0	0	0	0	0	0	0	0	0	0	1	0	0	1	0	0	0	0	0	0	1	0	0	0	0	0	0	0	0	0	0	0	1	1	0	0
533	ATP6V0B	ATPase H+ transporting V0 subunit b [Source:HGNC Symbol;Acc:HGNC:861]	0	0	0	0	1	1	0	0	0	0	0	0	0	0	0	0	1	0	0	0	0	0	0	0	0	0	0	0	0	1	0	0	0	1	0	0	0	0	0	0	0	0	0	1	0	0	0
5331	PLCB3	phospholipase C beta 3 [Source:HGNC Symbol;Acc:HGNC:9056]	0	0	0	0	0	0	1	0	0	0	0	0	0	0	0	0	1	0	0	0	0	0	0	0	0	0	0	0	0	1	0	0	0	0	0	0	0	1	0	0	0	0	0	0	0	0	0
53343	NUDT9	nudix hydrolase 9 [Source:HGNC Symbol;Acc:HGNC:8056]	0	0	0	0	0	0	0	1	0	0	0	0	0	0	0	0	0	0	0	1	0	0	0	0	0	1	0	0	0	0	0	0	0	1	1	0	0	0	0	0	0	0	0	0	0	0	0
5347	PLK1	polo like kinase 1 [Source:HGNC Symbol;Acc:HGNC:9077]	0	0	0	0	0	0	0	0	0	0	0	0	0	0	0	1	0	0	0	0	0	0	0	0	0	0	0	1	0	0	1	0	0	0	0	0	0	0	0	0	0	0	1	0	0	0	0
5355	PLP2	proteolipid protein 2 [Source:HGNC Symbol;Acc:HGNC:9087]	0	1	0	0	0	0	0	0	0	0	0	0	0	0	0	0	0	0	0	0	0	0	0	0	0	0	0	0	0	0	0	0	0	0	0	0	0	0	0	0	0	0	0	0	0	0	0
5357	PLS1	plastin 1 [Source:HGNC Symbol;Acc:HGNC:9090]	0	0	0	0	0	0	0	0	0	0	0	0	0	0	0	0	0	0	0	0	0	1	0	0	0	0	0	0	0	0	0	0	0	0	0	0	0	0	0	0	0	0	0	1	0	0	1
5359	PLSCR1	phospholipid scramblase 1 [Source:HGNC Symbol;Acc:HGNC:9092]	1	0	1	0	0	0	0	0	1	0	0	0	0	0	0	0	0	0	0	0	1	0	0	0	0	0	1	0	0	0	0	1	0	0	0	0	1	0	0	0	1	1	0	0	0	0	0
5366	PMAIP1	phorbol-12-myristate-13-acetate-induced protein 1 [Source:HGNC Symbol;Acc:HGNC:9108]	0	0	0	0	0	0	0	0	0	0	0	0	0	0	0	0	0	0	0	0	0	0	0	0	0	0	0	0	0	1	1	0	0	0	0	0	0	0	0	0	0	0	0	0	0	0	0
5373	PMM2	phosphomannomutase 2 [Source:HGNC Symbol;Acc:HGNC:9115]	0	0	0	0	0	1	1	0	0	0	1	0	0	0	0	0	1	0	0	0	0	0	0	0	0	0	1	0	0	0	0	0	1	0	0	0	0	0	0	0	0	0	0	0	0	0	0
54205	CYCS	cytochrome c, somatic [Source:HGNC Symbol;Acc:HGNC:19986]	0	0	0	0	1	0	0	1	0	0	0	1	0	0	0	0	1	0	0	0	0	0	0	1	1	0	0	0	1	1	1	0	1	1	0	1	0	0	0	1	0	0	0	0	0	0	0
5423	POLB	DNA polymerase beta [Source:HGNC Symbol;Acc:HGNC:9174]	0	0	0	0	0	0	1	0	0	0	0	1	0	0	0	0	1	0	0	0	0	0	0	0	0	0	0	0	0	0	0	0	0	0	0	0	0	0	0	0	0	0	0	0	0	0	0
5427	POLE2	DNA polymerase epsilon 2, accessory subunit [Source:HGNC Symbol;Acc:HGNC:9178]	0	0	0	0	1	0	1	0	1	0	0	0	0	0	0	0	1	0	0	0	0	0	0	1	0	1	0	0	0	0	0	0	0	0	0	0	0	0	0	0	0	1	0	0	1	0	1
5438	POLR2I	RNA polymerase II subunit I [Source:HGNC Symbol;Acc:HGNC:9196]	0	0	0	0	0	1	0	0	1	1	0	1	1	1	0	0	0	1	0	0	0	0	0	0	0	1	0	0	0	0	0	0	0	0	1	1	0	0	0	0	1	0	0	1	0	0	0
54386	TERF2IP	TERF2 interacting protein [Source:HGNC Symbol;Acc:HGNC:19246]	0	0	0	1	0	0	0	0	0	0	0	0	0	0	0	0	0	0	0	0	0	0	0	0	0	0	0	0	0	0	0	0	1	0	0	0	0	0	0	0	0	0	0	0	0	0	0
5440	POLR2K	RNA polymerase II, I and III subunit K [Source:HGNC Symbol;Acc:HGNC:9198]	0	0	0	0	0	0	0	1	0	0	0	1	0	0	0	0	0	0	0	0	0	0	0	0	0	0	0	0	0	0	0	0	0	0	0	0	0	0	0	0	0	0	0	0	0	0	0
54438	GFOD1	glucose-fructose oxidoreductase domain containing 1 [Source:HGNC Symbol;Acc:HGNC:21096]	0	0	0	0	0	0	1	0	0	0	0	0	0	0	0	0	0	0	0	0	0	0	0	0	0	0	0	0	0	0	0	1	0	1	1	0	0	0	0	0	0	1	0	0	0	0	1
54442	KCTD5	potassium channel tetramerization domain containing 5 [Source:HGNC Symbol;Acc:HGNC:21423]	0	0	0	1	0	0	0	0	0	0	1	0	1	0	0	0	0	1	0	0	1	0	0	0	1	0	0	0	0	0	0	0	0	0	0	0	0	1	0	0	1	0	0	0	1	0	1
54499	TMCO1	transmembrane and coiled-coil domains 1 [Source:HGNC Symbol;Acc:HGNC:18188]	0	0	0	0	0	0	0	0	0	0	0	0	0	0	0	0	0	0	0	0	0	0	0	0	0	0	0	0	0	0	0	0	0	0	0	0	0	0	0	0	0	0	0	0	0	0	0
54505	DHX29	DExH-box helicase 29 [Source:HGNC Symbol;Acc:HGNC:15815]	0	0	0	0	0	0	0	0	0	0	0	0	0	0	0	0	0	0	0	0	0	0	0	0	0	0	0	0	0	0	0	0	0	0	0	0	0	0	0	0	0	0	0	0	0	0	0
54512	EXOSC4	exosome component 4 [Source:HGNC Symbol;Acc:HGNC:18189]	0	0	0	0	0	1	0	0	0	0	0	0	0	0	0	0	0	0	0	0	0	0	0	0	0	0	0	1	0	0	0	0	0	0	0	0	0	0	0	0	0	0	0	0	0	0	0
54541	DDIT4	DNA damage inducible transcript 4 [Source:HGNC Symbol;Acc:HGNC:24944]	0	0	0	0	0	0	0	0	0	0	0	0	1	1	0	0	0	1	1	0	1	0	0	0	0	0	0	0	0	0	0	0	1	0	0	0	0	1	0	0	0	0	0	0	0	0	1
54623	PAF1	PAF1 homolog, Paf1/RNA polymerase II complex component [Source:HGNC Symbol;Acc:HGNC:25459]	0	0	0	0	0	0	0	0	0	0	0	0	0	0	0	0	0	0	0	0	0	0	0	0	0	0	0	0	0	0	0	0	0	0	0	0	0	0	0	0	0	0	0	0	0	0	0
5467	PPARD	peroxisome proliferator activated receptor delta [Source:HGNC Symbol;Acc:HGNC:9235]	0	0	0	0	1	0	0	0	0	0	0	0	0	0	0	0	0	0	0	0	1	0	0	1	0	0	0	0	0	0	0	0	0	0	0	0	0	0	0	1	0	0	0	0	0	0	0
5468	PPARG	peroxisome proliferator activated receptor gamma [Source:HGNC Symbol;Acc:HGNC:9236]	0	0	0	0	0	0	0	0	0	0	0	0	0	0	0	0	1	1	1	0	0	0	0	0	0	0	0	0	0	0	0	0	1	0	0	0	0	0	0	0	0	0	0	0	0	0	0
54681	P4HTM	prolyl 4-hydroxylase, transmembrane [Source:HGNC Symbol;Acc:HGNC:28858]	0	0	0	0	0	0	0	0	0	0	0	0	1	0	0	0	0	0	0	0	0	0	0	1	0	0	0	0	0	0	0	0	0	0	0	0	0	0	0	0	0	0	0	0	0	0	0
54733	SLC35F2	solute carrier family 35 member F2 [Source:HGNC Symbol;Acc:HGNC:23615]	0	0	0	0	0	0	0	0	0	0	0	0	0	0	1	0	0	0	0	1	0	0	0	1	0	0	0	0	1	0	1	0	0	0	0	0	0	0	1	0	0	0	0	0	0	0	1
5480	PPIC	peptidylprolyl isomerase C [Source:HGNC Symbol;Acc:HGNC:9256]	0	0	0	0	0	0	0	0	0	0	0	0	0	0	0	0	0	0	0	0	0	0	0	1	1	0	0	0	0	0	0	0	0	0	0	0	0	0	0	0	0	0	0	0	0	1	0
54807	ZNF586	zinc finger protein 586 [Source:HGNC Symbol;Acc:HGNC:25949]	0	0	0	0	0	0	1	0	0	0	0	0	0	0	0	0	0	0	0	0	0	0	0	0	0	0	0	0	0	0	0	0	0	1	0	1	0	0	0	0	0	0	0	1	1	0	0
54850	FBXL12	F-box and leucine rich repeat protein 12 [Source:HGNC Symbol;Acc:HGNC:13611]	0	0	0	0	0	1	0	0	0	0	0	0	0	0	0	0	0	0	0	0	0	0	0	0	0	0	0	0	0	0	0	0	0	0	0	0	1	0	0	0	0	0	0	0	0	0	0
54881	TEX10	testis expressed 10 [Source:HGNC Symbol;Acc:HGNC:25988]	0	0	0	0	0	0	1	0	0	0	0	0	1	0	0	0	0	0	0	0	0	1	0	0	0	0	0	0	1	1	0	0	0	0	0	0	0	0	0	0	0	0	0	0	0	0	1
54915	YTHDF1	YTH N6-methyladenosine RNA binding protein 1 [Source:HGNC Symbol;Acc:HGNC:15867]	0	0	0	0	0	0	0	0	0	0	0	0	1	0	0	0	0	0	0	0	0	0	0	0	0	0	0	0	0	0	0	0	0	0	0	0	0	0	0	0	0	0	0	0	0	0	0
54957	TXNL4B	thioredoxin like 4B [Source:HGNC Symbol;Acc:HGNC:26041]	0	0	0	0	0	0	0	0	0	0	0	0	0	0	0	0	0	0	0	0	0	0	0	0	0	0	0	0	0	0	0	0	0	0	0	0	0	0	0	0	0	0	0	0	0	0	0
5498	PPOX	protoporphyrinogen oxidase [Source:HGNC Symbol;Acc:HGNC:9280]	0	0	0	0	1	0	1	0	1	0	0	0	1	0	0	0	0	0	0	0	0	0	0	0	0	0	0	0	0	0	0	0	0	0	0	0	0	0	0	0	0	0	0	0	0	1	0
55008	HERC6	HECT and RLD domain containing E3 ubiquitin protein ligase family member 6 [Source:HGNC Symbol;Acc:HGNC:26072]	0	0	0	0	0	0	0	0	0	0	0	0	0	1	0	0	1	0	0	0	0	0	1	1	1	0	0	1	0	0	0	0	0	1	0	0	1	0	0	0	0	0	0	0	0	0	0
55011	PIH1D1	PIH1 domain containing 1 [Source:HGNC Symbol;Acc:HGNC:26075]	0	0	0	0	0	0	0	0	0	0	0	0	0	0	0	0	0	0	0	0	0	0	0	0	0	0	0	0	0	0	0	0	0	0	0	0	0	0	0	0	0	0	0	0	0	0	0
55012	PPP2R3C	protein phosphatase 2 regulatory subunit B''gamma [Source:HGNC Symbol;Acc:HGNC:17485]	0	0	0	0	0	0	0	1	0	0	0	1	0	0	0	0	0	1	0	0	0	0	0	0	0	0	0	1	0	0	0	0	0	0	0	0	0	0	1	0	0	0	0	0	0	0	0
55033	FKBP14	FKBP prolyl isomerase 14 [Source:HGNC Symbol;Acc:HGNC:18625]	0	0	0	1	0	0	0	0	0	0	0	0	0	0	1	0	0	0	0	0	0	0	0	0	1	0	0	0	0	0	0	0	0	0	0	0	0	0	0	0	0	1	0	0	0	0	0
55038	CDCA4	cell division cycle associated 4 [Source:HGNC Symbol;Acc:HGNC:14625]	0	0	1	0	0	0	1	0	0	0	0	0	0	0	0	1	0	1	0	0	0	0	0	0	0	0	0	0	0	0	0	0	0	0	1	0	1	1	0	0	0	1	0	0	0	0	0
55111	PLEKHJ1	pleckstrin homology domain containing J1 [Source:HGNC Symbol;Acc:HGNC:18211]	0	1	0	0	0	0	0	0	0	0	0	0	0	0	0	0	1	0	0	0	0	0	0	0	0	0	0	1	0	0	0	0	0	0	0	0	1	0	0	0	0	0	0	0	0	0	0
55127	HEATR1	HEAT repeat containing 1 [Source:HGNC Symbol;Acc:HGNC:25517]	0	0	0	0	0	0	0	0	1	0	0	0	0	0	0	0	0	0	0	1	0	0	1	0	0	0	0	0	0	0	0	0	0	0	1	0	0	0	0	1	0	0	0	0	0	1	0
55129	ANO10	anoctamin 10 [Source:HGNC Symbol;Acc:HGNC:25519]	0	0	0	0	0	0	0	0	0	0	0	0	0	0	0	0	0	0	0	0	0	0	0	0	0	1	0	0	0	0	0	0	0	0	0	0	0	0	0	0	1	1	0	0	0	0	0
55148	UBR7	ubiquitin protein ligase E3 component n-recognin 7 [Source:HGNC Symbol;Acc:HGNC:20344]	0	0	0	0	0	0	0	0	0	0	0	0	0	0	0	0	0	0	0	0	0	0	0	0	0	0	0	0	0	0	0	0	0	0	0	0	0	1	0	0	0	0	0	0	0	0	0
55179	FAIM	Fas apoptotic inhibitory molecule [Source:HGNC Symbol;Acc:HGNC:18703]	0	0	0	0	0	0	0	0	0	0	0	0	0	0	0	0	0	0	0	0	0	0	0	0	0	0	0	0	0	0	0	0	0	0	0	0	0	0	0	0	0	0	0	0	0	0	0
5525	PPP2R5A	protein phosphatase 2 regulatory subunit B'alpha [Source:HGNC Symbol;Acc:HGNC:9309]	1	0	0	1	0	0	0	1	0	0	0	0	0	0	0	0	0	0	0	0	0	0	0	0	0	0	0	0	0	0	0	0	0	0	0	0	0	0	0	0	0	0	0	0	0	0	0
55256	ADI1	acireductone dioxygenase 1 [Source:HGNC Symbol;Acc:HGNC:30576]	0	0	0	0	0	1	0	1	0	1	0	0	0	1	0	0	0	1	0	0	0	0	0	1	0	0	0	0	0	1	0	0	0	0	0	1	0	1	0	1	0	0	0	0	0	1	0
5529	PPP2R5E	protein phosphatase 2 regulatory subunit B'epsilon [Source:HGNC Symbol;Acc:HGNC:9313]	1	0	1	1	0	0	1	0	0	0	0	0	0	1	0	0	0	1	0	0	0	0	1	0	1	1	1	0	1	0	1	1	1	1	0	1	0	0	1	0	1	1	0	1	1	1	0
55324	ABCF3	ATP binding cassette subfamily F member 3 [Source:HGNC Symbol;Acc:HGNC:72]	0	0	0	0	0	0	0	0	0	0	0	0	0	0	0	0	0	0	0	0	0	1	0	0	0	0	0	0	0	0	0	0	0	0	0	0	0	0	0	0	0	1	0	0	0	0	0
5547	PRCP	prolylcarboxypeptidase [Source:HGNC Symbol;Acc:HGNC:9344]	0	0	1	0	0	0	0	0	0	0	0	0	0	0	0	0	0	0	0	0	0	0	0	0	0	0	0	0	0	0	0	0	0	0	0	0	0	1	0	0	0	0	0	0	0	0	0
55556	ENOSF1	enolase superfamily member 1 [Source:HGNC Symbol;Acc:HGNC:30365]	0	0	0	0	0	0	0	0	0	0	0	1	0	0	0	0	0	0	0	0	0	0	0	0	0	0	0	0	0	0	0	0	0	0	0	0	0	0	0	0	0	0	0	0	0	0	0
55604	CARMIL1	capping protein regulator and myosin 1 linker 1 [Source:HGNC Symbol;Acc:HGNC:21581]	0	0	1	0	0	1	0	0	0	0	0	0	0	0	0	0	0	0	0	0	0	1	0	0	1	1	0	0	0	0	0	0	0	0	0	0	0	0	0	1	0	0	0	0	1	1	0
55608	ANKRD10	ankyrin repeat domain 10 [Source:HGNC Symbol;Acc:HGNC:20265]	1	0	0	0	0	0	0	0	0	0	0	0	0	0	0	0	0	0	0	0	0	0	0	0	0	0	0	0	0	0	0	0	0	0	0	0	0	0	0	0	0	0	0	0	0	0	0
55620	STAP2	signal transducing adaptor family member 2 [Source:HGNC Symbol;Acc:HGNC:30430]	0	0	0	0	0	0	0	0	0	0	0	0	0	0	0	0	0	0	0	0	1	0	0	0	0	0	0	0	0	1	0	0	0	0	0	1	0	0	0	0	0	0	0	0	0	1	0
5566	PRKACA	protein kinase cAMP-activated catalytic subunit alpha [Source:HGNC Symbol;Acc:HGNC:9380]	0	0	0	0	0	0	0	0	0	0	1	0	0	0	0	0	0	0	0	0	0	0	0	0	0	0	0	0	0	0	0	0	0	0	0	0	0	0	0	0	0	1	0	0	0	0	0
55699	IARS2	isoleucyl-tRNA synthetase 2, mitochondrial [Source:HGNC Symbol;Acc:HGNC:29685]	0	0	0	0	1	0	0	0	0	0	0	0	0	0	1	0	0	0	0	0	1	1	0	0	0	0	0	0	0	0	0	0	0	0	0	1	0	1	0	0	0	0	0	0	0	0	0
55746	NUP133	nucleoporin 133 [Source:HGNC Symbol;Acc:HGNC:18016]	0	0	0	0	0	0	0	0	0	0	0	0	0	0	0	0	0	0	0	0	0	0	0	0	0	0	0	0	0	0	0	0	0	0	0	0	0	0	0	0	0	0	0	0	0	0	0
55748	CNDP2	carnosine dipeptidase 2 [Source:HGNC Symbol;Acc:HGNC:24437]	0	0	0	0	0	0	0	0	0	0	0	0	0	0	0	0	0	0	0	1	0	0	0	0	0	0	0	1	0	1	0	0	0	1	1	0	0	0	0	0	0	0	0	0	0	0	0
55793	MINDY1	MINDY lysine 48 deubiquitinase 1 [Source:HGNC Symbol;Acc:HGNC:25648]	0	1	0	0	1	0	0	0	0	0	0	0	0	0	0	1	0	0	0	0	0	0	0	1	0	0	0	0	1	1	0	0	0	0	0	0	0	0	0	0	0	0	1	0	1	0	0
5580	PRKCD	protein kinase C delta [Source:HGNC Symbol;Acc:HGNC:9399]	0	0	0	0	1	0	0	0	0	0	0	0	0	0	0	0	0	0	0	0	0	0	0	0	0	0	0	0	0	0	0	0	0	0	0	0	0	0	0	0	0	0	0	0	0	0	0
55818	KDM3A	lysine demethylase 3A [Source:HGNC Symbol;Acc:HGNC:20815]	0	0	0	0	0	0	1	0	0	0	0	0	0	1	0	0	0	0	1	0	1	1	0	0	0	0	0	0	0	0	0	0	0	0	0	0	0	0	0	0	0	0	0	0	0	1	0
55825	PECR	peroxisomal trans-2-enoyl-CoA reductase [Source:HGNC Symbol;Acc:HGNC:18281]	0	0	0	1	0	0	0	1	0	0	0	0	1	1	1	1	0	0	0	0	0	1	0	0	1	1	0	0	0	0	0	0	0	0	1	1	0	0	0	0	0	1	0	0	0	0	0
5583	PRKCH	protein kinase C eta [Source:HGNC Symbol;Acc:HGNC:9403]	0	1	1	0	0	1	0	0	0	0	0	0	0	0	1	0	0	0	0	0	0	1	1	0	0	0	0	1	0	0	0	0	1	1	0	1	0	0	1	1	1	0	1	0	0	1	0
55837	EAPP	E2F associated phosphoprotein [Source:HGNC Symbol;Acc:HGNC:19312]	0	0	0	0	0	0	0	0	1	0	1	0	0	0	0	0	0	0	0	0	0	0	1	0	0	0	0	0	0	1	0	1	0	0	0	0	0	1	0	0	0	0	0	0	0	0	0
55847	CISD1	CDGSH iron sulfur domain 1 [Source:HGNC Symbol;Acc:HGNC:30880]	0	0	0	0	0	0	1	0	0	0	0	0	0	0	0	0	0	0	0	0	0	0	0	0	0	0	0	0	0	0	0	0	0	0	0	0	0	0	0	0	0	0	0	0	0	0	0
5588	PRKCQ	protein kinase C theta [Source:HGNC Symbol;Acc:HGNC:9410]	0	0	0	0	0	1	0	1	0	1	0	0	0	1	1	0	0	0	0	0	0	0	1	0	0	0	0	0	0	0	0	0	0	0	0	1	0	0	1	1	0	0	0	0	0	0	0
55893	ZNF395	zinc finger protein 395 [Source:HGNC Symbol;Acc:HGNC:18737]	0	0	0	0	0	0	1	0	0	0	1	0	0	0	0	0	0	0	0	0	0	1	0	0	0	0	0	0	0	0	0	0	0	0	0	0	0	0	0	0	0	0	0	0	0	0	0
55958	KLHL9	kelch like family member 9 [Source:HGNC Symbol;Acc:HGNC:18732]	0	1	0	0	0	0	0	0	0	0	0	0	0	0	0	0	0	0	1	0	0	0	0	0	0	0	0	0	0	0	0	0	0	1	0	0	1	0	0	0	1	0	0	1	0	0	0
5601	MAPK9	mitogen-activated protein kinase 9 [Source:HGNC Symbol;Acc:HGNC:6886]	0	0	0	0	0	0	0	0	0	0	0	0	0	0	0	0	0	0	0	0	1	0	0	0	0	0	0	0	0	0	0	0	0	0	0	0	0	0	0	0	0	0	0	0	0	0	0
5603	MAPK13	mitogen-activated protein kinase 13 [Source:HGNC Symbol;Acc:HGNC:6875]	0	0	0	0	0	0	0	1	0	0	0	0	0	0	0	0	0	1	0	0	0	0	0	0	0	0	0	0	0	0	0	0	1	0	0	0	0	0	0	0	0	0	0	0	0	1	0
5607	MAP2K5	mitogen-activated protein kinase kinase 5 [Source:HGNC Symbol;Acc:HGNC:6845]	0	0	0	0	0	0	0	0	0	0	0	0	0	0	0	0	0	0	0	0	0	0	0	0	0	0	0	0	0	0	0	0	0	0	0	1	0	0	1	0	0	0	0	0	0	0	0
5613	PRKX	protein kinase cAMP-dependent X-linked catalytic subunit [Source:HGNC Symbol;Acc:HGNC:9441]	0	0	0	0	0	0	0	1	0	0	0	0	1	0	0	0	0	0	0	0	0	0	0	0	0	0	1	0	0	0	1	0	0	0	0	0	0	0	0	0	0	0	0	0	0	1	0
5627	PROS1	protein S [Source:HGNC Symbol;Acc:HGNC:9456]	0	0	0	0	0	0	0	0	0	0	0	1	0	0	0	0	0	0	0	0	0	0	0	0	0	0	1	0	0	0	0	0	0	0	0	0	0	0	0	1	0	0	0	0	0	0	0
5641	LGMN	legumain [Source:HGNC Symbol;Acc:HGNC:9472]	1	0	0	0	0	0	0	0	0	0	1	0	0	1	0	0	0	0	0	0	0	0	0	0	0	0	1	0	0	0	0	0	0	0	0	0	0	0	0	0	0	0	0	0	0	0	0
5654	HTRA1	HtrA serine peptidase 1 [Source:HGNC Symbol;Acc:HGNC:9476]	0	0	0	0	0	0	1	0	0	0	0	0	1	0	0	0	0	0	0	0	0	0	0	0	0	0	0	0	0	0	0	0	0	0	0	0	0	0	0	0	0	0	0	1	0	0	0
56654	NPDC1	neural proliferation, differentiation and control 1 [Source:HGNC Symbol;Acc:HGNC:7899]	0	0	0	0	0	1	0	1	0	1	0	0	0	0	1	0	1	0	1	0	1	0	1	0	1	0	0	0	0	0	0	0	0	0	0	0	0	0	1	0	1	0	0	1	1	0	1
56889	TM9SF3	transmembrane 9 superfamily member 3 [Source:HGNC Symbol;Acc:HGNC:21529]	0	0	1	0	1	1	0	0	0	0	0	0	0	0	0	0	0	0	0	1	0	0	0	0	0	0	1	0	0	0	0	1	0	0	1	1	0	0	0	0	0	0	0	0	0	0	0
56924	PAK6	p21 (RAC1) activated kinase 6 [Source:HGNC Symbol;Acc:HGNC:16061]	0	0	0	0	1	0	0	0	0	0	0	0	0	0	0	0	0	0	0	0	0	0	0	0	0	0	1	0	0	0	0	0	0	0	0	0	0	0	0	0	0	0	0	0	0	0	1
56940	DUSP22	dual specificity phosphatase 22 [Source:HGNC Symbol;Acc:HGNC:16077]	0	0	1	0	0	0	0	0	0	0	0	0	0	0	0	0	0	0	0	0	0	0	1	0	0	0	0	0	0	0	0	0	0	0	0	0	0	0	0	0	1	0	0	0	1	0	0
5696	PSMB8	proteasome 20S subunit beta 8 [Source:HGNC Symbol;Acc:HGNC:9545]	0	0	0	0	0	0	0	0	1	0	0	0	0	1	0	0	0	0	0	0	0	1	0	0	0	0	0	0	0	0	0	0	0	0	1	0	1	0	0	0	0	0	1	0	0	0	0
5699	PSMB10	proteasome 20S subunit beta 10 [Source:HGNC Symbol;Acc:HGNC:9538]	0	0	0	0	0	0	0	0	0	0	0	0	0	0	0	0	0	0	0	0	1	0	0	0	0	0	0	0	1	1	0	0	0	0	0	0	0	0	0	0	0	0	0	0	0	0	0
56997	COQ8A	coenzyme Q8A [Source:HGNC Symbol;Acc:HGNC:16812]	1	0	0	0	0	0	0	0	0	0	0	0	0	0	0	0	0	1	0	1	0	0	1	0	0	0	0	0	0	0	1	1	0	0	0	1	0	0	0	0	1	1	0	0	0	0	0
57019	CIAPIN1	cytokine induced apoptosis inhibitor 1 [Source:HGNC Symbol;Acc:HGNC:28050]	1	0	0	1	1	0	0	0	0	0	0	0	0	1	0	0	0	0	0	0	0	0	1	0	0	1	0	0	0	1	0	0	0	1	0	0	0	0	0	0	0	0	0	0	0	0	0
57048	PLSCR3	phospholipid scramblase 3 [Source:HGNC Symbol;Acc:HGNC:16495]	0	0	0	1	0	0	0	0	0	0	0	0	0	0	0	1	0	0	0	0	0	0	0	1	0	0	1	0	0	0	1	0	0	0	1	0	0	0	0	0	0	0	0	0	0	0	0
5708	PSMD2	proteasome 26S subunit ubiquitin receptor, non-ATPase 2 [Source:HGNC Symbol;Acc:HGNC:9559]	0	0	0	1	0	0	1	0	0	0	0	0	0	0	0	0	0	0	0	0	0	0	0	0	0	0	0	0	0	0	0	0	0	0	0	0	0	0	0	0	0	0	0	0	0	0	0
5710	PSMD4	proteasome 26S subunit ubiquitin receptor, non-ATPase 4 [Source:HGNC Symbol;Acc:HGNC:9561]	1	0	0	0	0	0	0	0	0	0	0	0	0	0	0	0	0	0	0	0	0	0	0	0	0	1	0	0	0	0	0	0	0	0	1	0	0	0	0	0	0	0	0	0	0	0	0
57147	SCYL3	SCY1 like pseudokinase 3 [Source:HGNC Symbol;Acc:HGNC:19285]	0	1	0	1	0	0	0	0	0	0	0	0	0	0	0	0	1	0	0	0	0	1	0	0	0	1	0	0	0	0	0	0	0	0	0	0	0	0	0	0	0	0	0	0	0	0	0
57149	LYRM1	LYR motif containing 1 [Source:HGNC Symbol;Acc:HGNC:25074]	0	0	0	0	0	0	0	0	0	0	0	0	0	0	0	0	0	0	0	0	0	0	0	0	0	0	0	0	0	0	0	1	0	0	0	0	0	0	0	0	0	0	0	0	0	0	0
5715	PSMD9	proteasome 26S subunit, non-ATPase 9 [Source:HGNC Symbol;Acc:HGNC:9567]	0	0	0	0	0	0	0	0	1	0	0	0	0	0	0	0	0	0	0	0	0	0	0	0	0	0	0	0	0	0	0	0	0	0	0	0	0	1	0	0	0	0	0	0	0	0	0
5716	PSMD10	proteasome 26S subunit, non-ATPase 10 [Source:HGNC Symbol;Acc:HGNC:9555]	0	0	0	0	1	0	0	0	0	0	0	0	0	0	0	0	0	0	0	0	0	0	0	0	0	0	0	0	0	0	0	0	0	0	0	0	0	0	0	0	0	0	0	0	1	0	1
57178	ZMIZ1	zinc finger MIZ-type containing 1 [Source:HGNC Symbol;Acc:HGNC:16493]	0	1	0	0	0	0	0	0	0	0	0	0	0	0	0	0	0	0	0	0	0	0	0	0	0	0	0	1	0	0	0	0	0	0	0	0	0	0	0	0	0	0	0	0	0	0	0
57192	MCOLN1	mucolipin TRP cation channel 1 [Source:HGNC Symbol;Acc:HGNC:13356]	0	1	0	1	1	0	1	0	0	1	1	0	0	1	0	0	1	1	0	0	0	0	0	0	0	0	1	1	1	0	0	1	1	1	0	0	0	0	1	0	0	1	0	1	0	0	1
572	BAD	BCL2 associated agonist of cell death [Source:HGNC Symbol;Acc:HGNC:936]	0	0	0	0	0	0	0	0	0	0	0	0	0	0	0	0	0	0	0	0	1	0	0	0	0	0	0	0	0	0	0	0	0	0	0	0	0	0	0	0	0	0	0	0	0	0	0
5720	PSME1	proteasome activator subunit 1 [Source:HGNC Symbol;Acc:HGNC:9568]	0	0	1	0	0	0	0	0	0	0	0	1	0	0	0	1	0	0	1	1	0	0	0	0	0	0	0	0	0	1	0	0	0	0	0	0	0	1	0	0	0	0	0	0	0	0	0
5721	PSME2	proteasome activator subunit 2 [Source:HGNC Symbol;Acc:HGNC:9569]	1	0	0	0	0	0	0	0	0	1	0	0	0	0	0	0	0	0	0	0	0	0	0	0	0	0	0	0	1	0	0	0	0	0	0	0	0	0	0	0	0	0	0	0	0	0	0
57215	THAP11	THAP domain containing 11 [Source:HGNC Symbol;Acc:HGNC:23194]	0	0	0	1	0	0	0	0	0	0	1	0	1	0	0	0	0	0	0	0	0	0	0	0	0	0	0	0	1	0	0	0	0	0	0	0	0	0	1	0	1	0	0	0	0	0	0
57406	ABHD6	abhydrolase domain containing 6, acylglycerol lipase [Source:HGNC Symbol;Acc:HGNC:21398]	0	0	0	0	0	0	0	0	0	0	0	0	1	0	0	0	0	1	1	0	0	0	0	0	0	0	1	0	0	1	0	0	0	0	1	1	0	0	1	0	0	0	0	0	0	0	0
5743	PTGS2	prostaglandin-endoperoxide synthase 2 [Source:HGNC Symbol;Acc:HGNC:9605]	0	1	1	0	1	0	0	1	0	0	0	0	1	0	0	0	0	1	1	0	0	0	1	0	0	0	0	0	1	0	0	0	0	1	1	0	0	0	0	0	0	0	1	0	0	1	0
5747	PTK2	protein tyrosine kinase 2 [Source:HGNC Symbol;Acc:HGNC:9611]	0	0	0	0	0	0	0	0	0	0	0	0	0	0	0	0	0	0	0	0	0	0	0	0	0	0	0	0	0	0	0	0	0	0	0	0	1	0	0	0	0	0	0	0	1	0	0
5770	PTPN1	protein tyrosine phosphatase non-receptor type 1 [Source:HGNC Symbol;Acc:HGNC:9642]	0	0	0	0	0	0	0	0	0	0	1	0	1	0	0	0	0	0	0	0	0	0	0	1	0	0	0	0	0	0	0	0	0	0	0	0	0	0	0	0	0	0	0	0	0	0	1
57761	TRIB3	tribbles pseudokinase 3 [Source:HGNC Symbol;Acc:HGNC:16228]	0	1	0	1	0	1	0	0	0	0	1	0	0	0	1	0	0	0	0	0	1	0	0	0	1	0	0	0	1	0	0	1	1	0	0	0	0	0	0	0	0	0	0	0	0	0	0
5777	PTPN6	protein tyrosine phosphatase non-receptor type 6 [Source:HGNC Symbol;Acc:HGNC:9658]	0	0	0	0	1	0	0	0	0	0	0	0	0	0	0	0	0	0	0	0	0	0	0	0	0	0	0	0	0	0	0	0	0	0	0	0	0	0	0	0	0	0	0	1	0	0	0
57804	POLD4	DNA polymerase delta 4, accessory subunit [Source:HGNC Symbol;Acc:HGNC:14106]	0	0	0	0	0	0	0	0	0	0	0	0	0	0	0	0	0	0	0	0	0	0	0	0	0	0	0	0	0	0	0	0	1	0	0	0	0	0	0	0	0	0	1	0	1	0	0
5782	PTPN12	protein tyrosine phosphatase non-receptor type 12 [Source:HGNC Symbol;Acc:HGNC:9645]	0	0	0	0	0	0	0	0	0	0	0	0	0	0	0	0	1	0	1	0	0	1	0	0	0	0	0	0	0	0	1	0	0	0	0	0	0	0	0	0	0	0	0	0	0	1	0
5788	PTPRC	protein tyrosine phosphatase receptor type C [Source:HGNC Symbol;Acc:HGNC:9666]	0	0	0	0	0	0	1	0	1	0	0	0	0	0	0	0	0	0	0	0	0	0	0	0	0	0	0	0	0	0	0	0	0	0	0	0	0	0	0	0	0	0	0	0	0	0	0
5792	PTPRF	protein tyrosine phosphatase receptor type F [Source:HGNC Symbol;Acc:HGNC:9670]	0	0	1	0	0	0	0	0	0	0	0	0	0	0	0	0	0	0	0	0	0	0	0	0	0	0	0	0	0	0	0	0	0	0	0	0	0	0	0	0	0	0	0	0	0	0	0
5796	PTPRK	protein tyrosine phosphatase receptor type K [Source:HGNC Symbol;Acc:HGNC:9674]	0	0	1	0	0	0	1	0	0	0	1	0	0	0	0	1	0	0	0	0	0	0	0	0	0	0	0	0	0	0	0	1	0	1	0	0	0	0	0	0	1	0	0	0	0	0	0
581	BAX	BCL2 associated X, apoptosis regulator [Source:HGNC Symbol;Acc:HGNC:959]	0	0	0	0	0	0	0	0	0	0	0	0	1	0	0	0	0	0	0	0	0	0	0	0	0	0	0	0	0	0	1	0	0	0	0	0	0	0	0	0	0	0	1	0	0	0	0
5827	PXMP2	peroxisomal membrane protein 2 [Source:HGNC Symbol;Acc:HGNC:9716]	0	0	0	0	0	0	0	0	0	0	1	0	0	0	0	0	0	0	0	0	0	0	0	0	0	0	0	0	0	0	0	0	0	0	0	0	1	0	0	0	0	0	0	0	1	0	0
5829	PXN	paxillin [Source:HGNC Symbol;Acc:HGNC:9718]	0	0	1	0	0	0	0	0	0	0	0	0	0	0	0	0	0	0	0	0	0	0	0	0	0	0	0	0	0	0	0	0	0	0	0	0	0	1	0	0	0	0	0	0	0	0	0
5831	PYCR1	pyrroline-5-carboxylate reductase 1 [Source:HGNC Symbol;Acc:HGNC:9721]	0	0	0	0	0	0	0	0	0	0	0	0	1	0	0	0	0	0	0	0	0	0	0	0	0	0	0	0	0	0	0	0	0	0	0	0	0	0	0	0	0	0	0	0	0	0	0
5836	PYGL	glycogen phosphorylase L [Source:HGNC Symbol;Acc:HGNC:9725]	0	0	0	0	0	0	0	0	0	0	0	0	0	0	0	0	0	0	0	0	0	0	0	0	0	0	0	0	0	0	0	0	0	0	0	0	0	0	0	0	0	0	0	0	0	0	0
58472	SQOR	sulfide quinone oxidoreductase [Source:HGNC Symbol;Acc:HGNC:20390]	0	0	0	1	0	0	0	0	0	0	1	0	0	0	0	0	0	0	0	0	0	0	1	0	0	0	1	0	0	0	0	0	0	0	0	1	1	0	1	0	0	0	1	0	0	0	0
58478	ENOPH1	enolase-phosphatase 1 [Source:HGNC Symbol;Acc:HGNC:24599]	0	1	0	0	1	0	0	0	0	0	1	0	0	1	0	0	0	0	0	0	0	0	0	1	0	0	1	0	0	1	0	0	1	0	0	1	0	0	0	0	0	0	1	0	1	0	1
58497	PRUNE1	prune exopolyphosphatase 1 [Source:HGNC Symbol;Acc:HGNC:13420]	1	0	0	0	1	0	0	0	0	0	0	0	1	0	0	0	0	0	0	0	0	0	0	0	0	0	0	0	0	0	0	0	0	0	0	0	0	0	0	0	0	0	0	1	0	0	0
58533	SNX6	sorting nexin 6 [Source:HGNC Symbol;Acc:HGNC:14970]	0	0	0	0	0	0	0	0	0	0	0	0	0	0	0	0	0	0	0	0	0	0	0	0	0	0	0	0	0	0	0	0	0	0	0	0	0	0	0	0	0	0	0	0	0	0	1
5867	RAB4A	RAB4A, member RAS oncogene family [Source:HGNC Symbol;Acc:HGNC:9781]	0	0	0	0	0	1	1	0	0	0	1	0	0	1	0	0	0	0	0	0	0	0	1	0	1	0	0	0	0	0	0	1	0	0	0	0	0	0	0	0	0	0	0	0	0	0	0
5873	RAB27A	RAB27A, member RAS oncogene family [Source:HGNC Symbol;Acc:HGNC:9766]	1	0	0	0	0	0	0	0	0	1	0	0	1	0	0	0	0	0	0	1	0	0	0	0	0	0	0	0	0	0	0	0	0	1	0	0	0	0	0	0	0	0	0	0	0	0	0
5880	RAC2	Rac family small GTPase 2 [Source:HGNC Symbol;Acc:HGNC:9802]	0	0	0	0	0	0	0	0	0	1	0	0	0	0	0	0	0	0	0	0	0	0	0	0	0	0	0	0	0	0	0	0	1	0	0	0	0	0	0	0	0	0	1	0	0	0	0
5883	RAD9A	RAD9 checkpoint clamp component A [Source:HGNC Symbol;Acc:HGNC:9827]	0	0	0	0	0	0	0	0	0	0	0	1	0	0	0	0	0	0	0	0	0	0	0	0	0	0	0	0	0	0	0	0	0	0	0	0	0	0	0	0	0	0	0	0	0	0	0
5889	RAD51C	RAD51 paralog C [Source:HGNC Symbol;Acc:HGNC:9820]	0	1	0	0	0	0	0	0	0	1	0	0	0	0	0	1	0	0	0	0	0	0	0	0	0	0	0	0	0	0	0	0	0	0	0	0	0	0	0	0	0	0	0	0	0	0	0
5891	MOK	MOK protein kinase [Source:HGNC Symbol;Acc:HGNC:9833]	0	0	1	0	1	0	0	1	0	0	0	0	0	0	0	0	0	0	0	0	0	0	0	0	0	1	0	0	0	0	0	0	0	0	1	0	1	0	0	0	0	0	1	0	0	0	0
5898	RALA	RAS like proto-oncogene A [Source:HGNC Symbol;Acc:HGNC:9839]	0	0	0	0	0	0	0	0	0	0	0	0	0	0	0	0	0	0	0	0	1	0	0	0	0	0	0	0	0	0	0	0	0	0	0	0	0	0	0	0	0	0	0	0	0	0	0
5899	RALB	RAS like proto-oncogene B [Source:HGNC Symbol;Acc:HGNC:9840]	0	0	0	0	0	1	0	0	0	0	0	0	0	0	0	1	0	0	0	0	0	0	0	0	0	0	0	0	0	0	0	0	0	0	0	0	0	0	0	0	0	0	0	0	0	0	0
5900	RALGDS	ral guanine nucleotide dissociation stimulator [Source:HGNC Symbol;Acc:HGNC:9842]	0	0	0	0	0	0	0	0	0	0	0	0	0	0	0	0	0	0	0	0	0	0	0	0	0	0	0	0	0	0	1	0	0	0	0	0	0	0	0	0	0	0	0	0	0	0	0
5909	RAP1GAP	RAP1 GTPase activating protein [Source:HGNC Symbol;Acc:HGNC:9858]	0	0	0	0	0	1	0	0	0	0	0	0	0	0	0	0	0	0	0	0	0	0	0	0	1	0	0	0	0	0	0	0	0	0	0	0	0	0	0	1	0	0	0	0	0	0	0
5921	RASA1	RAS p21 protein activator 1 [Source:HGNC Symbol;Acc:HGNC:9871]	0	0	0	0	0	0	0	0	1	0	0	0	0	0	0	0	0	0	1	0	0	1	0	0	0	0	1	0	0	1	0	0	0	0	0	0	0	0	0	1	0	0	0	0	0	0	0
5925	RB1	RB transcriptional corepressor 1 [Source:HGNC Symbol;Acc:HGNC:9884]	0	0	0	0	0	0	0	0	0	0	0	0	1	0	0	0	0	0	0	0	0	0	0	0	0	0	0	0	0	0	0	0	0	0	0	0	0	0	0	0	0	0	0	0	0	0	0
5927	KDM5A	lysine demethylase 5A [Source:HGNC Symbol;Acc:HGNC:9886]	0	0	0	0	0	0	0	0	0	0	0	1	0	1	0	0	0	0	0	0	0	0	0	0	0	0	0	0	0	0	0	1	0	0	0	1	0	0	1	0	1	0	1	0	0	0	0
595	CCND1	cyclin D1 [Source:HGNC Symbol;Acc:HGNC:1582]	0	0	0	0	0	0	0	0	0	0	0	0	0	0	0	0	0	0	0	0	0	1	0	0	0	0	0	0	0	0	0	0	0	0	0	0	0	0	0	0	0	0	0	0	0	0	0
596	BCL2	BCL2 apoptosis regulator [Source:HGNC Symbol;Acc:HGNC:990]	0	0	0	0	0	0	0	0	0	0	0	0	0	0	0	0	0	0	0	0	0	0	0	0	0	0	0	0	0	0	0	0	1	0	0	0	0	0	0	0	0	0	0	0	0	0	0
5971	RELB	RELB proto-oncogene, NF-kB subunit [Source:HGNC Symbol;Acc:HGNC:9956]	0	0	0	0	1	0	0	0	0	1	0	0	0	0	0	0	0	0	0	0	0	0	0	0	1	0	0	0	0	0	1	0	0	0	0	0	0	1	0	0	0	0	1	1	0	0	0
5982	RFC2	replication factor C subunit 2 [Source:HGNC Symbol;Acc:HGNC:9970]	0	0	0	1	0	0	0	0	1	0	0	0	0	0	0	0	0	0	0	0	0	0	0	0	0	1	0	0	0	0	0	0	0	0	0	0	0	0	0	0	0	0	0	0	0	0	0
5985	RFC5	replication factor C subunit 5 [Source:HGNC Symbol;Acc:HGNC:9973]	0	0	0	0	0	0	0	0	0	0	0	0	0	0	0	0	1	1	0	0	0	0	0	0	0	0	0	0	0	0	0	0	0	0	0	0	0	0	0	0	0	0	0	0	0	0	0
5986	RFNG	RFNG O-fucosylpeptide 3-beta-N-acetylglucosaminyltransferase [Source:HGNC Symbol;Acc:HGNC:9974]	0	0	0	1	0	0	0	0	0	0	0	0	0	0	0	0	0	0	0	0	0	1	0	0	0	0	0	0	0	0	0	0	0	0	0	0	0	0	0	0	0	0	0	0	0	0	0
5993	RFX5	regulatory factor X5 [Source:HGNC Symbol;Acc:HGNC:9986]	0	0	0	0	0	0	0	0	0	0	0	0	0	0	0	0	0	0	0	0	0	0	0	1	0	0	1	0	0	0	1	0	0	0	0	0	0	0	0	0	0	1	0	0	0	0	0
5997	RGS2	regulator of G protein signaling 2 [Source:HGNC Symbol;Acc:HGNC:9998]	0	1	0	0	0	0	0	0	0	0	0	1	0	0	0	0	0	0	0	0	0	0	1	0	0	0	0	1	0	0	0	0	0	0	0	0	1	0	0	0	0	0	1	1	1	0	0
6009	RHEB	Ras homolog, mTORC1 binding [Source:HGNC Symbol;Acc:HGNC:10011]	0	0	0	0	0	0	0	0	0	0	0	1	0	0	0	0	0	0	0	0	0	0	0	0	0	0	0	0	0	0	0	0	0	0	0	0	0	0	0	0	0	0	0	0	0	0	0
60493	FASTKD5	FAST kinase domains 5 [Source:HGNC Symbol;Acc:HGNC:25790]	1	0	0	0	0	0	0	0	0	0	0	0	0	0	0	0	0	0	0	0	0	0	0	0	0	0	0	0	0	0	0	0	0	0	0	0	0	0	0	0	0	0	0	0	0	0	1
6050	RNH1	ribonuclease/angiogenin inhibitor 1 [Source:HGNC Symbol;Acc:HGNC:10074]	0	0	1	1	0	1	0	0	1	0	0	0	1	0	1	0	0	0	0	0	1	0	1	0	0	0	0	0	0	0	0	0	0	0	0	1	1	0	1	0	1	1	1	0	0	0	0
60528	ELAC2	elaC ribonuclease Z 2 [Source:HGNC Symbol;Acc:HGNC:14198]	0	0	0	1	0	0	0	0	0	0	1	0	0	1	0	0	0	0	0	0	0	0	0	0	0	0	0	0	0	0	0	0	0	0	0	0	0	0	0	0	0	0	0	0	0	0	0
6117	RPA1	replication protein A1 [Source:HGNC Symbol;Acc:HGNC:10289]	0	0	0	0	0	0	0	0	0	0	0	0	0	0	0	0	0	0	0	0	0	0	0	0	0	0	0	0	0	0	0	0	0	0	0	0	0	0	0	0	0	0	0	0	0	0	0
6118	RPA2	replication protein A2 [Source:HGNC Symbol;Acc:HGNC:10290]	0	0	0	0	0	0	0	0	0	0	0	0	0	0	0	0	0	0	0	0	0	0	0	0	0	0	1	0	0	0	0	0	0	0	0	0	0	0	0	0	0	0	0	0	0	0	0
6119	RPA3	replication protein A3 [Source:HGNC Symbol;Acc:HGNC:10291]	1	0	0	0	0	0	0	0	0	0	0	1	0	0	0	0	0	0	0	0	0	0	0	0	0	0	0	0	0	0	0	0	0	0	0	0	0	0	0	0	0	0	0	0	0	0	0
6182	MRPL12	mitochondrial ribosomal protein L12 [Source:HGNC Symbol;Acc:HGNC:10378]	0	0	0	0	0	0	0	0	0	0	0	0	0	0	0	0	0	0	0	0	0	0	0	0	0	0	0	0	0	0	0	0	0	0	0	0	0	0	0	0	0	0	0	0	0	0	0
6184	RPN1	ribophorin I [Source:HGNC Symbol;Acc:HGNC:10381]	0	0	0	0	1	0	0	0	0	0	0	0	0	0	0	0	0	0	0	0	0	0	0	0	0	0	0	0	1	1	0	0	1	0	0	0	0	1	0	0	0	0	0	1	0	0	1
6193	RPS5	ribosomal protein S5 [Source:HGNC Symbol;Acc:HGNC:10426]	0	0	0	0	0	0	1	1	0	0	0	0	0	0	0	0	0	0	0	0	0	0	0	0	0	0	0	0	0	0	0	0	0	0	0	0	0	0	0	0	0	0	0	0	0	0	0
6194	RPS6	ribosomal protein S6 [Source:HGNC Symbol;Acc:HGNC:10429]	0	1	0	0	0	0	0	1	0	0	0	0	0	0	0	0	0	0	0	0	0	0	0	0	0	0	0	0	0	0	0	0	0	0	0	0	0	0	0	0	0	0	0	0	0	0	0
6195	RPS6KA1	ribosomal protein S6 kinase A1 [Source:HGNC Symbol;Acc:HGNC:10430]	0	0	0	0	0	0	0	0	0	0	0	0	0	0	0	0	0	0	0	0	0	0	0	0	0	0	0	0	0	0	1	0	0	0	0	0	0	0	0	0	0	0	0	0	0	0	0
622	BDH1	3-hydroxybutyrate dehydrogenase 1 [Source:HGNC Symbol;Acc:HGNC:1027]	0	0	0	0	0	0	0	0	0	0	0	0	0	0	0	0	0	0	0	0	0	0	0	0	0	0	0	0	0	0	0	0	0	0	0	0	0	0	0	0	0	0	0	0	0	0	0
6251	RSU1	Ras suppressor protein 1 [Source:HGNC Symbol;Acc:HGNC:10464]	0	0	0	0	0	0	0	0	0	1	0	0	1	0	0	1	0	0	0	0	0	0	0	0	0	0	1	0	0	0	0	0	0	0	0	0	0	0	0	0	0	0	0	0	0	0	1
6253	RTN2	reticulon 2 [Source:HGNC Symbol;Acc:HGNC:10468]	0	0	1	0	0	0	1	0	0	0	0	0	0	0	0	0	0	0	0	0	1	0	0	0	0	0	0	0	0	0	0	1	0	0	0	0	0	0	0	1	1	0	0	0	0	0	0
6275	S100A4	S100 calcium binding protein A4 [Source:HGNC Symbol;Acc:HGNC:10494]	0	1	0	0	0	0	0	0	0	0	0	0	0	0	1	0	0	0	0	0	1	0	0	0	1	0	0	0	0	0	0	0	0	0	0	0	0	0	0	0	0	0	0	0	0	0	0
6284		novel transcript	0	0	0	0	0	0	0	0	0	0	0	0	0	0	0	0	0	0	0	0	0	0	0	0	0	0	0	0	0	0	0	0	0	0	0	0	0	0	0	0	0	0	0	0	0	0	0
6284	S100A13	S100 calcium binding protein A13 [Source:HGNC Symbol;Acc:HGNC:10490]	0	0	0	0	0	0	0	0	0	0	0	0	0	0	0	0	0	0	0	0	0	0	0	0	0	0	0	0	0	0	0	0	0	0	0	0	0	0	0	0	0	0	0	0	0	0	0
6304	SATB1	SATB homeobox 1 [Source:HGNC Symbol;Acc:HGNC:10541]	0	0	0	0	1	0	0	0	1	1	0	0	0	1	1	0	0	1	1	0	0	0	0	0	1	1	0	0	1	0	0	1	0	1	0	0	0	0	0	0	0	0	0	0	1	0	1
6342	SCP2	sterol carrier protein 2 [Source:HGNC Symbol;Acc:HGNC:10606]	0	0	0	0	0	0	0	0	0	0	0	0	0	0	0	0	0	0	0	0	0	0	0	0	0	0	0	0	0	0	0	0	0	0	0	0	0	0	0	0	0	0	0	0	0	0	0
6347	CCL2	C-C motif chemokine ligand 2 [Source:HGNC Symbol;Acc:HGNC:10618]	0	0	0	0	0	0	0	0	0	1	0	0	0	0	0	0	0	0	0	1	1	0	0	1	0	0	0	0	0	0	1	0	0	0	0	0	0	0	0	0	0	0	1	0	0	0	0
637	BID	BH3 interacting domain death agonist [Source:HGNC Symbol;Acc:HGNC:1050]	0	1	0	0	0	0	0	0	0	0	0	0	0	0	0	0	0	0	0	0	0	0	0	1	0	0	0	0	1	0	0	0	0	0	0	0	0	0	0	0	0	0	0	0	0	0	0
63874	ABHD4	abhydrolase domain containing 4, N-acyl phospholipase B [Source:HGNC Symbol;Acc:HGNC:20154]	0	0	0	0	0	0	0	0	0	0	0	0	0	0	0	0	1	1	0	0	0	0	0	0	0	0	0	0	1	0	1	0	0	0	1	1	0	0	0	0	0	0	0	0	0	0	0
6390	SDHB	succinate dehydrogenase complex iron sulfur subunit B [Source:HGNC Symbol;Acc:HGNC:10681]	0	0	0	0	0	0	0	0	0	0	0	0	0	0	0	0	0	0	0	0	0	0	0	0	0	0	0	0	0	0	0	0	0	0	0	0	0	0	0	0	0	0	0	0	0	0	0
63933	MCUR1	mitochondrial calcium uniporter regulator 1 [Source:HGNC Symbol;Acc:HGNC:21097]	1	0	0	0	1	0	1	0	0	0	0	0	0	0	0	0	1	0	0	0	0	0	0	0	0	0	0	0	0	0	0	0	0	0	0	0	0	0	0	0	0	0	0	0	0	0	0
64080	RBKS	ribokinase [Source:HGNC Symbol;Acc:HGNC:30325]	0	0	0	0	0	0	0	0	0	0	1	0	0	1	0	0	0	0	0	0	0	0	1	0	0	0	0	0	0	1	0	0	0	1	0	0	0	0	0	0	1	0	0	0	0	0	0
642	BLMH	bleomycin hydrolase [Source:HGNC Symbol;Acc:HGNC:1059]	0	0	0	0	0	0	1	0	0	0	0	0	0	0	0	0	0	0	0	0	0	0	0	0	0	0	0	0	0	0	0	0	0	0	0	0	0	0	0	0	0	0	0	0	0	0	0
644	BLVRA	biliverdin reductase A [Source:HGNC Symbol;Acc:HGNC:1062]	0	0	0	0	0	0	0	0	0	0	0	0	0	0	0	0	0	0	0	0	0	0	0	0	0	0	0	0	0	0	0	0	0	0	0	0	0	0	0	0	0	0	0	0	0	0	0
64422	ATG3	autophagy related 3 [Source:HGNC Symbol;Acc:HGNC:20962]	0	0	0	0	0	0	0	0	0	0	0	0	0	0	0	0	0	0	0	0	0	0	1	0	0	0	0	1	0	0	0	0	0	0	0	0	0	0	0	1	1	0	0	0	0	0	0
64428	CIAO3	cytosolic iron-sulfur assembly component 3 [Source:HGNC Symbol;Acc:HGNC:14179]	0	0	0	0	0	0	1	0	0	1	0	0	0	0	1	1	0	1	1	1	0	0	0	0	1	1	0	0	0	0	0	0	0	0	0	0	0	0	0	0	0	0	0	0	1	0	0
64429	ZDHHC6	zinc finger DHHC-type palmitoyltransferase 6 [Source:HGNC Symbol;Acc:HGNC:19160]	0	0	0	0	0	0	0	0	0	0	0	0	0	0	0	0	1	1	0	0	0	0	0	1	1	0	0	0	0	0	0	0	0	0	1	0	0	0	0	1	0	0	0	0	0	0	0
6443	SGCB	sarcoglycan beta [Source:HGNC Symbol;Acc:HGNC:10806]	0	0	1	0	0	0	0	0	0	0	0	0	0	0	0	0	0	0	0	0	0	0	1	0	0	0	0	0	1	0	0	0	0	0	0	0	1	0	0	0	1	1	0	0	1	0	0
6461	SHB	SH2 domain containing adaptor protein B [Source:HGNC Symbol;Acc:HGNC:10838]	0	0	1	0	0	0	1	0	0	0	1	0	0	0	0	0	0	0	0	0	0	0	0	0	0	0	0	0	1	0	0	0	0	0	0	0	0	0	0	0	0	0	0	0	0	0	0
6464	SHC1	SHC adaptor protein 1 [Source:HGNC Symbol;Acc:HGNC:10840]	0	0	0	0	0	0	0	0	0	0	0	0	0	0	0	1	0	0	0	1	0	0	0	0	0	0	1	0	0	0	1	0	0	0	1	0	0	0	0	0	0	0	0	0	0	0	0
64746	ACBD3	acyl-CoA binding domain containing 3 [Source:HGNC Symbol;Acc:HGNC:15453]	0	0	0	0	0	0	0	0	0	0	0	0	0	0	0	0	0	0	0	0	0	0	0	0	0	0	0	0	0	0	0	0	0	0	0	0	0	0	0	0	0	0	0	0	0	0	0
64781	CERK	ceramide kinase [Source:HGNC Symbol;Acc:HGNC:19256]	0	0	0	0	0	0	1	0	0	0	0	0	1	0	0	0	0	0	0	1	0	0	0	0	0	0	0	0	0	0	0	0	0	0	0	0	0	0	0	0	0	0	0	0	0	1	0
64943	NT5DC2	5'-nucleotidase domain containing 2 [Source:HGNC Symbol;Acc:HGNC:25717]	0	0	0	0	0	0	0	0	0	1	0	0	0	0	1	0	0	0	0	0	1	0	1	0	0	1	1	0	0	0	0	1	0	0	1	0	1	0	0	0	0	0	1	0	0	0	1
6499	SKIC2	SKI2 subunit of superkiller complex [Source:HGNC Symbol;Acc:HGNC:10898]	0	0	0	0	0	0	0	1	0	0	0	0	0	0	0	1	0	0	1	0	0	0	0	0	0	0	0	0	0	0	0	0	0	0	0	0	0	0	0	0	0	0	0	0	0	1	0
6500	SKP1	S-phase kinase associated protein 1 [Source:HGNC Symbol;Acc:HGNC:10899]	0	0	0	0	0	1	0	0	0	0	0	0	0	0	0	0	0	0	0	0	0	0	0	0	0	0	0	0	0	0	0	0	0	0	0	0	0	0	0	0	0	0	0	0	0	0	0
65057	ACD	ACD shelterin complex subunit and telomerase recruitment factor [Source:HGNC Symbol;Acc:HGNC:25070]	0	0	0	0	0	0	0	0	0	0	0	0	0	0	1	0	0	0	0	0	0	0	0	0	0	0	0	0	0	1	0	0	1	0	0	0	0	0	0	0	0	0	0	1	0	0	0
6509	SLC1A4	solute carrier family 1 member 4 [Source:HGNC Symbol;Acc:HGNC:10942]	1	0	1	1	0	1	1	0	0	1	0	0	0	0	1	0	1	0	1	1	0	0	0	0	1	1	0	0	0	0	0	0	0	1	1	0	0	0	1	0	0	0	0	0	0	1	0
65123	INTS3	integrator complex subunit 3 [Source:HGNC Symbol;Acc:HGNC:26153]	0	1	0	0	0	0	0	0	0	0	0	1	0	0	0	0	0	0	0	0	0	0	0	0	0	0	0	0	0	0	0	0	0	0	0	0	0	0	0	1	0	0	0	0	1	0	0
652	BMP4	bone morphogenetic protein 4 [Source:HGNC Symbol;Acc:HGNC:1071]	0	0	0	0	0	1	0	1	0	0	0	0	0	0	0	0	0	0	0	0	0	0	1	0	0	1	0	0	0	0	1	0	0	0	0	0	0	0	0	1	0	0	0	0	0	0	0
6597	SMARCA4	SWI/SNF related, matrix associated, actin dependent regulator of chromatin, subfamily a, member 4 [Source:HGNC Symbol;Acc:HGNC:11100]	0	0	0	0	0	0	0	0	0	0	0	0	0	0	0	0	0	0	0	0	0	0	0	0	0	0	0	0	0	0	0	0	0	0	0	0	0	0	0	0	0	0	0	0	0	0	0
6599	SMARCC1	SWI/SNF related, matrix associated, actin dependent regulator of chromatin subfamily c member 1 [Source:HGNC Symbol;Acc:HGNC:11104]	0	0	0	0	0	0	0	0	0	0	0	1	0	0	0	0	0	0	0	0	0	0	0	0	0	0	0	0	0	0	0	0	0	0	0	0	0	0	0	0	0	0	0	0	0	0	0
66008	TRAK2	trafficking kinesin protein 2 [Source:HGNC Symbol;Acc:HGNC:13206]	0	0	0	0	0	0	0	0	0	0	0	0	0	0	0	0	0	0	0	0	0	0	0	0	0	0	0	0	0	0	0	0	0	0	0	0	0	0	0	0	0	0	1	0	0	0	0
6603	SMARCD2	SWI/SNF related, matrix associated, actin dependent regulator of chromatin, subfamily d, member 2 [Source:HGNC Symbol;Acc:HGNC:11107]	0	0	0	0	0	1	0	0	0	0	0	0	0	0	0	0	0	0	0	0	0	0	0	0	0	0	0	0	0	0	0	0	0	0	0	0	0	0	0	0	0	0	0	0	0	0	0
6616	SNAP25	synaptosome associated protein 25 [Source:HGNC Symbol;Acc:HGNC:11132]	0	0	1	0	0	1	0	1	1	0	0	0	0	1	0	0	0	0	1	1	0	0	1	0	1	0	1	1	0	0	0	1	0	1	0	1	1	0	1	0	1	1	0	0	1	1	1
6622	SNCA	synuclein alpha [Source:HGNC Symbol;Acc:HGNC:11138]	0	0	1	0	0	0	0	0	0	0	0	1	0	0	1	0	0	0	0	0	0	0	0	0	1	0	0	0	0	0	0	0	0	0	0	0	0	0	0	0	0	0	0	0	0	0	0
664	BNIP3	BCL2 interacting protein 3 [Source:HGNC Symbol;Acc:HGNC:1084]	0	0	0	0	0	0	0	0	0	0	0	0	0	0	0	0	0	0	1	0	0	1	0	0	0	0	0	0	0	1	0	0	0	0	0	0	0	0	0	0	0	0	0	0	0	0	0
665	BNIP3L	BCL2 interacting protein 3 like [Source:HGNC Symbol;Acc:HGNC:1085]	1	0	0	0	0	0	0	0	0	0	0	0	0	0	0	0	0	0	1	0	0	0	0	0	0	0	0	0	0	0	0	0	0	0	0	0	0	0	0	0	0	0	0	0	0	0	0
6657	SOX2	SRY-box transcription factor 2 [Source:HGNC Symbol;Acc:HGNC:11195]	0	0	0	0	0	0	0	0	0	0	0	1	0	0	0	0	0	0	0	0	0	0	0	0	0	0	0	0	0	0	0	0	0	0	0	0	0	0	0	1	0	0	0	0	0	0	0
6659	SOX4	SRY-box transcription factor 4 [Source:HGNC Symbol;Acc:HGNC:11200]	0	0	0	0	0	0	0	0	0	0	0	0	0	0	0	0	0	0	0	0	0	0	0	0	0	0	0	0	0	0	0	0	0	0	0	0	0	0	0	1	0	0	0	0	0	0	0
6676	SPAG4	sperm associated antigen 4 [Source:HGNC Symbol;Acc:HGNC:11214]	0	0	0	0	0	0	0	0	0	0	0	0	0	1	0	0	0	0	0	0	0	0	1	1	0	0	0	0	0	0	0	0	1	1	0	0	0	0	1	0	0	0	0	0	0	0	1
6696	SPP1	secreted phosphoprotein 1 [Source:HGNC Symbol;Acc:HGNC:11255]	0	0	1	0	0	1	0	0	1	0	1	0	0	0	0	0	0	0	1	1	0	1	1	0	0	1	0	1	1	1	0	0	1	0	1	0	1	0	1	1	1	1	0	1	1	1	0
6697	SPR	sepiapterin reductase [Source:HGNC Symbol;Acc:HGNC:11257]	0	0	0	0	0	0	0	0	0	1	0	0	0	0	1	1	0	0	0	0	0	0	0	0	0	0	0	0	0	0	0	0	0	0	1	0	0	0	0	0	0	0	0	0	0	1	0
670	BPHL	biphenyl hydrolase like [Source:HGNC Symbol;Acc:HGNC:1094]	1	0	1	0	0	0	0	1	0	0	0	0	0	0	0	0	0	0	0	0	0	0	0	0	0	0	0	0	0	0	0	0	0	0	0	0	0	0	0	1	0	0	0	0	0	0	0
6709	SPTAN1	spectrin alpha, non-erythrocytic 1 [Source:HGNC Symbol;Acc:HGNC:11273]	0	0	0	0	0	0	0	0	0	0	0	0	0	0	0	0	0	0	0	0	0	0	0	0	0	0	0	0	0	0	0	0	0	0	0	0	0	0	0	0	0	0	0	0	0	0	0
6714	SRC	SRC proto-oncogene, non-receptor tyrosine kinase [Source:HGNC Symbol;Acc:HGNC:11283]	0	0	1	1	0	1	1	0	0	1	0	1	0	0	0	0	1	0	0	0	0	0	1	0	1	0	0	0	0	1	0	1	1	0	0	0	0	0	1	1	1	1	0	1	1	0	0
672	BRCA1	BRCA1 DNA repair associated [Source:HGNC Symbol;Acc:HGNC:1100]	0	0	0	0	0	0	0	0	0	0	0	0	0	0	0	0	1	0	0	0	1	0	0	0	0	1	0	0	0	1	0	0	0	0	0	0	1	0	0	0	0	0	0	0	0	0	0
6772	STAT1	signal transducer and activator of transcription 1 [Source:HGNC Symbol;Acc:HGNC:11362]	0	0	0	0	0	0	0	0	0	0	0	0	0	0	0	1	0	0	0	0	0	0	0	0	0	0	0	0	0	0	0	0	0	0	0	0	1	1	0	0	0	0	0	0	0	0	0
6774	STAT3	signal transducer and activator of transcription 3 [Source:HGNC Symbol;Acc:HGNC:11364]	0	0	1	0	1	0	0	0	0	0	0	0	0	0	0	0	0	0	0	0	0	0	0	0	0	1	0	0	1	0	0	0	0	0	0	0	0	0	0	0	0	0	0	0	0	1	1
6777	STAT5B	signal transducer and activator of transcription 5B [Source:HGNC Symbol;Acc:HGNC:11367]	0	0	0	0	0	0	0	0	0	0	0	0	0	0	0	0	0	0	0	0	0	0	0	0	0	0	0	0	1	0	0	0	1	0	0	0	0	0	0	0	0	0	0	0	0	0	0
6790	AURKA	aurora kinase A [Source:HGNC Symbol;Acc:HGNC:11393]	0	0	0	0	0	0	0	0	0	0	0	0	0	0	0	0	0	0	0	0	0	0	0	0	0	0	0	0	0	0	1	0	0	0	0	0	0	1	0	0	0	0	1	0	0	0	0
6793	STK10	serine/threonine kinase 10 [Source:HGNC Symbol;Acc:HGNC:11388]	0	0	0	0	0	0	0	0	0	1	0	0	0	0	0	1	0	0	0	0	1	0	0	0	0	1	0	0	0	0	0	1	0	0	0	1	0	0	1	0	0	1	0	0	0	0	0
6804	STX1A	syntaxin 1A [Source:HGNC Symbol;Acc:HGNC:11433]	0	0	0	0	0	0	0	0	0	0	0	0	1	0	0	0	0	1	0	0	1	0	0	0	0	0	0	0	0	0	0	0	0	0	0	0	0	0	0	0	0	0	0	0	0	0	0
6810	STX4	syntaxin 4 [Source:HGNC Symbol;Acc:HGNC:11439]	0	0	0	0	0	0	0	0	0	0	0	0	0	0	0	0	0	0	0	0	0	0	0	1	0	1	0	0	0	0	0	0	0	0	0	0	0	0	0	1	1	1	0	0	0	0	0
6812	STXBP1	syntaxin binding protein 1 [Source:HGNC Symbol;Acc:HGNC:11444]	0	0	0	0	0	0	0	0	0	0	1	0	0	0	0	0	0	0	0	0	0	0	0	1	0	0	1	0	1	0	0	0	0	0	0	0	0	0	0	0	0	0	0	0	0	0	0
6813	STXBP2	syntaxin binding protein 2 [Source:HGNC Symbol;Acc:HGNC:11445]	1	0	0	0	0	1	0	0	1	0	0	0	0	0	0	0	0	0	0	0	0	0	0	0	0	0	0	0	0	0	0	0	0	0	0	0	0	0	0	0	0	0	0	0	0	0	0
6832	SUPV3L1	Suv3 like RNA helicase [Source:HGNC Symbol;Acc:HGNC:11471]	0	1	0	0	0	0	0	0	0	0	1	0	0	1	0	0	0	0	0	0	0	0	0	0	1	0	1	0	1	0	0	1	1	0	0	0	0	0	0	0	0	0	0	0	0	0	0
6839	SUV39H1	SUV39H1 histone lysine methyltransferase [Source:HGNC Symbol;Acc:HGNC:11479]	0	0	1	0	0	1	0	0	0	0	0	0	0	0	0	0	0	0	0	0	0	0	0	0	1	0	0	0	0	0	0	0	0	0	0	1	0	0	0	0	0	0	0	1	0	0	1
6850	SYK	spleen associated tyrosine kinase [Source:HGNC Symbol;Acc:HGNC:11491]	0	0	0	0	0	0	0	0	0	0	0	0	0	0	0	0	0	0	0	0	0	0	0	0	0	0	0	0	1	0	0	0	0	0	0	0	0	0	0	0	0	0	0	0	0	0	0
6856	SYPL1	synaptophysin like 1 [Source:HGNC Symbol;Acc:HGNC:11507]	0	0	0	0	0	0	1	0	0	0	0	0	1	0	0	0	0	0	0	0	0	0	0	0	0	0	0	0	0	1	0	0	0	0	0	0	0	0	0	0	0	0	0	0	0	0	0
6894	TARBP1	TAR (HIV-1) RNA binding protein 1 [Source:HGNC Symbol;Acc:HGNC:11568]	0	0	0	1	0	0	0	0	0	0	0	0	0	0	0	1	0	0	1	0	0	0	0	0	0	1	0	0	0	0	0	0	0	0	1	1	0	0	0	0	0	0	0	0	0	0	0
6908	TBP	TATA-box binding protein [Source:HGNC Symbol;Acc:HGNC:11588]	0	0	0	0	0	0	0	0	0	0	0	0	0	0	0	0	0	0	0	0	0	0	0	0	0	0	0	0	0	0	0	0	0	0	0	0	0	0	0	0	0	0	0	0	0	0	0
6909	TBX2	T-box transcription factor 2 [Source:HGNC Symbol;Acc:HGNC:11597]	0	0	0	1	1	0	0	0	0	1	1	0	0	0	0	0	1	1	0	0	0	0	1	0	0	0	0	1	0	1	0	0	0	1	0	0	0	0	1	0	0	0	0	0	0	0	0
6915	TBXA2R	thromboxane A2 receptor [Source:HGNC Symbol;Acc:HGNC:11608]	0	0	0	0	0	0	0	0	0	0	0	0	0	0	0	0	0	0	0	0	0	0	0	0	0	0	0	0	0	1	0	0	0	0	0	0	0	0	0	0	0	0	0	0	0	0	0
6919	TCEA2	transcription elongation factor A2 [Source:HGNC Symbol;Acc:HGNC:11614]	0	1	0	0	0	0	0	0	0	0	1	0	0	0	0	0	0	1	0	0	0	0	0	0	1	0	1	0	0	0	0	0	1	0	0	0	0	0	0	0	0	0	0	0	0	0	1
6944	VPS72	vacuolar protein sorting 72 homolog [Source:HGNC Symbol;Acc:HGNC:11644]	0	0	0	0	0	0	0	0	0	0	0	0	0	0	0	0	0	0	0	0	0	0	0	0	0	0	0	0	0	1	0	0	0	0	0	0	0	0	0	0	0	0	0	0	0	0	0
695	BTK	Bruton tyrosine kinase [Source:HGNC Symbol;Acc:HGNC:1133]	0	0	0	0	0	0	0	0	0	0	0	0	0	0	0	0	1	0	0	0	0	0	0	0	0	0	0	0	0	0	0	0	0	0	0	0	0	0	0	1	0	0	0	0	0	0	0
6988	TCTA	T cell leukemia translocation altered [Source:HGNC Symbol;Acc:HGNC:11692]	0	0	0	0	0	0	0	0	0	0	0	0	0	0	0	0	0	0	0	0	0	0	0	0	0	0	0	0	0	0	0	0	0	0	0	0	1	0	0	0	0	0	1	0	0	0	0
6990	DYNLT3	dynein light chain Tctex-type 3 [Source:HGNC Symbol;Acc:HGNC:11694]	0	0	0	0	0	0	1	0	0	0	0	0	0	0	0	0	0	0	1	0	0	0	1	0	0	0	0	0	0	0	0	0	0	0	0	0	1	0	0	0	0	0	0	0	0	0	0
701	BUB1B	BUB1 mitotic checkpoint serine/threonine kinase B [Source:HGNC Symbol;Acc:HGNC:1149]	0	0	0	0	0	0	0	0	0	0	0	0	0	0	0	0	0	0	0	1	0	0	0	0	0	0	1	0	0	0	1	1	0	0	0	0	0	0	0	0	0	0	0	0	0	0	0
7015	TERT	telomerase reverse transcriptase [Source:HGNC Symbol;Acc:HGNC:11730]	0	0	0	0	0	0	0	0	0	0	0	0	0	0	0	0	0	0	0	0	0	0	0	0	0	0	0	0	0	0	0	0	0	0	0	0	0	0	0	0	0	0	0	0	0	0	0
7016	TESK1	testis associated actin remodelling kinase 1 [Source:HGNC Symbol;Acc:HGNC:11731]	0	1	0	0	0	0	0	0	0	0	1	0	0	0	0	0	0	0	0	0	0	1	0	0	0	0	0	0	0	0	0	0	0	0	0	0	0	0	0	0	0	0	0	0	1	0	0
7020	TFAP2A	transcription factor AP-2 alpha [Source:HGNC Symbol;Acc:HGNC:11742]	0	0	1	0	0	0	0	0	0	0	0	0	0	0	0	0	0	0	0	0	0	0	0	0	1	0	0	0	0	0	0	0	0	0	0	0	0	0	0	0	0	0	0	0	0	0	0
7027	TFDP1	transcription factor Dp-1 [Source:HGNC Symbol;Acc:HGNC:11749]	0	0	1	0	0	0	0	0	0	0	0	0	0	0	0	0	0	0	0	0	0	0	0	0	0	0	0	0	0	0	0	0	0	0	0	0	0	0	0	0	0	0	0	0	0	0	0
7043	TGFB3	transforming growth factor beta 3 [Source:HGNC Symbol;Acc:HGNC:11769]	0	0	0	0	0	0	0	0	0	0	0	0	1	0	0	0	0	0	0	0	0	0	0	0	0	0	1	0	0	0	0	0	0	0	0	0	0	0	0	1	0	0	0	0	0	0	0
7048	TGFBR2	transforming growth factor beta receptor 2 [Source:HGNC Symbol;Acc:HGNC:11773]	0	0	1	0	0	1	0	1	1	1	0	0	0	1	1	0	0	0	0	0	0	1	0	0	0	1	0	1	0	0	0	1	1	0	1	1	1	0	0	1	0	0	0	1	0	0	1
7074	TIAM1	TIAM Rac1 associated GEF 1 [Source:HGNC Symbol;Acc:HGNC:11805]	0	0	0	1	0	0	0	0	0	0	1	1	0	0	0	0	1	0	0	0	0	0	0	1	1	0	0	0	0	0	0	1	0	1	0	1	0	0	0	0	0	0	0	0	0	0	0
7077	TIMP2	TIMP metallopeptidase inhibitor 2 [Source:HGNC Symbol;Acc:HGNC:11821]	0	0	0	0	0	0	0	0	0	0	0	0	1	0	0	1	0	0	0	0	0	0	0	0	0	0	0	0	0	0	0	0	0	0	0	0	0	0	0	0	0	0	0	0	0	0	0
7082	TJP1	tight junction protein 1 [Source:HGNC Symbol;Acc:HGNC:11827]	0	1	0	0	0	0	0	0	0	0	0	0	0	0	0	1	0	0	0	0	0	0	0	0	0	0	0	0	0	0	0	0	0	0	0	0	0	0	0	0	0	0	0	0	0	0	0
7088	TLE1	TLE family member 1, transcriptional corepressor [Source:HGNC Symbol;Acc:HGNC:11837]	0	0	0	0	0	0	0	0	0	1	0	0	0	1	1	0	0	1	0	0	0	1	0	0	1	0	0	0	0	0	1	0	1	0	0	0	0	0	1	1	0	1	0	0	0	0	0
7099	TLR4	toll like receptor 4 [Source:HGNC Symbol;Acc:HGNC:11850]	0	0	1	1	0	1	0	0	0	1	0	1	1	0	1	1	0	0	1	0	1	1	0	0	1	0	0	0	1	0	0	1	1	0	0	1	0	0	1	1	0	1	0	1	0	1	0
7105	TSPAN6	tetraspanin 6 [Source:HGNC Symbol;Acc:HGNC:11858]	0	0	0	0	0	0	0	0	0	0	0	0	0	0	0	0	0	0	0	0	0	0	0	0	0	0	0	0	0	0	0	0	1	1	0	0	0	0	0	0	0	0	0	0	0	0	0
7106	TSPAN4	tetraspanin 4 [Source:HGNC Symbol;Acc:HGNC:11859]	1	1	0	0	0	0	0	0	1	0	0	0	0	0	1	0	0	1	1	0	0	0	0	0	0	0	0	0	0	0	0	0	1	0	0	0	0	0	1	0	0	0	0	0	0	0	0
7153	TOP2A	DNA topoisomerase II alpha [Source:HGNC Symbol;Acc:HGNC:11989]	1	0	0	0	0	0	0	0	0	0	0	0	0	0	0	0	0	0	0	0	0	0	0	0	0	0	0	0	0	0	1	0	0	0	1	0	0	1	0	0	0	0	1	0	0	0	0
7157	TP53	tumor protein p53 [Source:HGNC Symbol;Acc:HGNC:11998]	0	0	0	0	0	0	0	0	0	0	0	0	0	0	0	0	0	0	0	0	0	0	0	0	0	0	0	0	0	0	0	0	0	0	0	0	0	0	0	0	0	0	0	0	0	0	0
7158	TP53BP1	tumor protein p53 binding protein 1 [Source:HGNC Symbol;Acc:HGNC:11999]	0	0	0	0	1	0	0	0	0	0	0	0	0	0	0	0	0	0	0	0	0	0	0	1	0	0	0	0	0	0	0	0	0	0	0	0	0	0	0	0	0	0	0	0	0	0	0
7159	TP53BP2	tumor protein p53 binding protein 2 [Source:HGNC Symbol;Acc:HGNC:12000]	0	1	0	1	0	0	0	0	0	0	0	0	0	0	0	0	0	0	0	0	0	0	0	1	0	0	0	0	1	0	0	0	0	0	0	0	0	0	0	0	0	0	0	0	0	0	1
7165	TPD52L2	TPD52 like 2 [Source:HGNC Symbol;Acc:HGNC:12007]	0	0	0	1	0	0	0	0	0	0	0	0	0	0	0	0	0	0	0	0	0	0	0	0	0	0	1	0	0	0	0	0	0	0	0	0	0	0	0	0	0	0	0	0	0	0	0
7168	TPM1	tropomyosin 1 [Source:HGNC Symbol;Acc:HGNC:12010]	0	0	0	0	1	0	0	0	0	0	0	0	0	0	0	0	0	0	0	0	0	0	0	0	0	0	0	0	0	0	0	0	0	0	0	0	0	1	0	0	0	0	0	0	0	0	0
7264	GFUS	GDP-L-fucose synthase [Source:HGNC Symbol;Acc:HGNC:12390]	0	0	0	0	0	0	0	0	0	0	0	0	0	0	0	0	0	0	0	0	0	0	0	0	0	0	0	0	0	0	0	0	0	0	0	0	0	0	0	0	0	0	0	0	0	0	0
727	C5	complement C5 [Source:HGNC Symbol;Acc:HGNC:1331]	0	0	0	0	0	0	0	0	0	0	0	0	0	0	0	0	1	0	1	0	0	0	0	0	0	0	0	0	0	0	0	0	0	0	0	0	0	0	0	0	0	0	0	0	0	0	0
7296	TXNRD1	thioredoxin reductase 1 [Source:HGNC Symbol;Acc:HGNC:12437]	0	0	0	0	0	0	0	0	0	1	0	0	0	0	0	0	0	0	0	0	0	0	1	0	0	0	0	0	0	0	0	0	1	1	1	0	0	0	0	0	1	1	0	0	0	0	0
7319	UBE2A	ubiquitin conjugating enzyme E2 A [Source:HGNC Symbol;Acc:HGNC:12472]	0	0	0	0	0	0	0	0	0	0	0	0	1	0	0	0	0	0	0	0	0	0	0	0	0	0	0	0	0	0	0	0	0	0	0	0	0	1	0	0	0	0	0	0	0	0	0
7358	UGDH	UDP-glucose 6-dehydrogenase [Source:HGNC Symbol;Acc:HGNC:12525]	0	0	0	0	0	0	0	0	0	1	0	0	1	0	0	1	0	0	0	1	0	0	0	1	0	1	0	1	0	0	0	1	0	1	1	0	0	0	0	0	1	0	0	0	1	0	0
7376	NR1H2	nuclear receptor subfamily 1 group H member 2 [Source:HGNC Symbol;Acc:HGNC:7965]	0	0	0	0	0	0	0	0	0	0	0	0	0	0	0	0	0	1	0	0	0	0	0	0	0	0	0	0	0	0	0	0	0	0	0	0	0	0	0	0	0	0	0	0	0	0	0
7398	USP1	ubiquitin specific peptidase 1 [Source:HGNC Symbol;Acc:HGNC:12607]	0	0	0	0	0	0	0	0	0	0	0	0	0	0	0	0	0	0	0	0	0	0	0	0	0	0	0	0	0	0	1	0	0	0	0	0	0	1	0	0	0	0	0	0	0	0	0
7416	VDAC1	voltage dependent anion channel 1 [Source:HGNC Symbol;Acc:HGNC:12669]	0	0	0	0	0	0	1	0	0	0	0	1	0	0	0	0	0	1	1	1	1	0	1	0	0	0	0	0	0	0	0	0	0	0	1	0	0	0	0	1	1	1	0	0	0	0	0
7466	WFS1	wolframin ER transmembrane glycoprotein [Source:HGNC Symbol;Acc:HGNC:12762]	0	0	0	1	0	0	0	0	0	0	0	0	0	0	0	1	0	0	0	0	0	0	0	0	0	0	0	0	0	0	0	0	0	0	0	0	0	0	0	0	0	0	0	0	0	0	0
7485	GET1	guided entry of tail-anchored proteins factor 1 [Source:HGNC Symbol;Acc:HGNC:12790]	0	0	0	0	0	0	0	0	0	0	0	0	0	0	0	0	0	0	0	0	0	0	0	0	0	0	0	0	0	0	0	0	0	0	0	0	0	0	0	0	0	0	0	0	0	0	0
7494	XBP1	X-box binding protein 1 [Source:HGNC Symbol;Acc:HGNC:12801]	0	0	0	0	0	0	0	0	0	0	0	0	0	0	0	0	0	0	0	0	0	0	0	0	1	0	0	0	0	0	0	0	0	0	0	0	0	0	0	0	0	0	0	0	0	0	0
7511	XPNPEP1	X-prolyl aminopeptidase 1 [Source:HGNC Symbol;Acc:HGNC:12822]	0	0	0	0	0	0	1	0	0	0	0	0	0	0	0	0	0	0	0	0	0	0	0	0	0	0	1	0	0	0	0	0	0	0	0	0	0	0	0	0	0	0	0	0	0	0	0
7538	ZFP36	ZFP36 ring finger protein [Source:HGNC Symbol;Acc:HGNC:12862]	0	0	0	0	0	0	0	0	0	0	0	0	0	0	0	0	0	0	0	0	0	0	0	0	0	0	0	0	0	1	1	0	1	0	0	0	0	0	0	0	0	1	0	0	0	0	0
7690	ZNF131	zinc finger protein 131 [Source:HGNC Symbol;Acc:HGNC:12915]	0	0	0	0	0	0	0	0	0	0	0	0	0	0	0	0	0	0	1	0	0	0	0	1	0	0	0	0	1	0	0	0	0	0	0	0	0	0	0	0	0	0	0	0	1	0	0
7750	ZMYM2	zinc finger MYM-type containing 2 [Source:HGNC Symbol;Acc:HGNC:12989]	1	0	0	0	0	0	0	0	0	1	0	0	0	0	0	0	0	0	0	0	0	0	0	0	0	0	0	0	0	0	0	0	0	0	0	0	0	0	0	0	0	0	0	0	0	0	1
780	DDR1	discoidin domain receptor tyrosine kinase 1 [Source:HGNC Symbol;Acc:HGNC:2730]	0	0	0	0	0	0	0	0	0	0	0	0	0	0	0	0	0	0	0	1	0	0	0	0	0	0	0	0	0	0	1	0	0	0	0	0	0	0	0	0	0	0	0	0	0	0	0
7849	PAX8	paired box 8 [Source:HGNC Symbol;Acc:HGNC:8622]	0	0	0	0	0	0	0	0	0	0	0	0	0	0	0	0	0	0	0	0	0	0	0	0	0	0	1	0	0	0	0	0	0	0	0	0	1	0	0	0	0	0	0	1	0	0	0
7852	CXCR4	C-X-C motif chemokine receptor 4 [Source:HGNC Symbol;Acc:HGNC:2561]	0	0	0	1	0	0	0	0	0	0	0	0	0	0	1	0	1	0	0	0	0	0	0	0	1	0	0	0	0	0	0	0	0	0	0	0	0	0	1	0	0	1	0	0	0	0	0
7866	IFRD2	interferon related developmental regulator 2 [Source:HGNC Symbol;Acc:HGNC:5457]	0	1	0	1	1	1	0	0	1	0	0	0	0	0	0	1	0	0	0	1	0	0	0	0	0	1	1	1	0	0	0	0	0	1	0	0	1	0	1	0	1	0	0	1	0	1	1
7867	MAPKAPK3	MAPK activated protein kinase 3 [Source:HGNC Symbol;Acc:HGNC:6888]	0	0	0	0	0	0	0	0	0	0	0	0	0	0	0	0	0	0	0	1	0	0	0	1	0	0	0	0	0	0	0	0	0	0	0	0	0	0	0	0	0	0	0	0	1	0	0
7874	USP7	ubiquitin specific peptidase 7 [Source:HGNC Symbol;Acc:HGNC:12630]	0	0	0	1	0	0	0	1	0	0	0	0	0	0	0	0	0	0	0	1	0	0	0	0	0	1	0	0	1	1	1	1	0	0	1	1	0	1	0	0	0	0	0	0	0	0	0
79006	METRN	meteorin, glial cell differentiation regulator [Source:HGNC Symbol;Acc:HGNC:14151]	1	0	0	0	0	0	0	0	1	0	0	0	0	0	0	0	0	0	0	0	0	0	0	0	0	1	0	1	0	0	0	0	0	0	0	0	1	0	0	0	0	0	0	0	0	0	0
7905	REEP5	receptor accessory protein 5 [Source:HGNC Symbol;Acc:HGNC:30077]	0	0	0	0	0	0	0	0	0	1	0	1	0	0	0	1	1	0	1	0	0	0	0	0	0	1	0	0	0	0	0	0	0	0	0	0	0	0	0	0	0	0	0	0	0	1	0
79071	ELOVL6	ELOVL fatty acid elongase 6 [Source:HGNC Symbol;Acc:HGNC:15829]	0	1	0	0	0	0	0	0	0	0	0	0	0	0	0	0	0	0	0	0	1	0	0	0	0	0	0	0	0	0	1	0	0	0	0	0	0	0	0	0	0	0	0	0	0	0	0
79073	TMEM109	transmembrane protein 109 [Source:HGNC Symbol;Acc:HGNC:28771]	0	0	0	0	0	0	0	0	0	0	0	0	0	0	1	0	0	0	0	0	0	0	0	0	0	0	0	0	0	0	0	0	0	0	0	0	0	0	0	0	0	0	0	0	0	0	0
79080	CCDC86	coiled-coil domain containing 86 [Source:HGNC Symbol;Acc:HGNC:28359]	0	0	1	1	0	0	0	0	1	0	1	1	0	1	0	0	0	0	0	0	1	0	1	0	0	1	0	1	1	0	0	1	0	1	1	1	1	1	1	0	1	1	1	0	1	0	0
79090	TRAPPC6A	trafficking protein particle complex subunit 6A [Source:HGNC Symbol;Acc:HGNC:23069]	1	0	0	0	0	0	0	0	0	0	0	0	0	0	0	0	0	0	0	0	0	0	0	0	1	0	0	0	0	0	0	0	0	0	0	0	0	0	0	0	0	0	0	0	0	0	0
79094	CHAC1	ChaC glutathione specific gamma-glutamylcyclotransferase 1 [Source:HGNC Symbol;Acc:HGNC:28680]	0	0	0	0	0	1	0	1	0	0	0	1	0	0	0	0	0	0	0	0	0	0	0	1	0	0	0	1	0	0	0	0	0	0	0	0	0	0	1	0	0	0	0	0	0	0	0
79143	MBOAT7	membrane bound O-acyltransferase domain containing 7 [Source:HGNC Symbol;Acc:HGNC:15505]	0	1	0	0	0	0	0	0	0	1	0	0	0	0	1	0	0	0	0	0	1	0	1	0	1	1	1	0	1	0	0	1	0	1	0	1	1	0	1	0	1	1	0	0	1	0	0
79170	PRR15L	proline rich 15 like [Source:HGNC Symbol;Acc:HGNC:28149]	0	0	0	0	0	0	0	0	0	1	0	0	0	0	0	0	0	0	0	0	0	0	0	1	0	0	0	0	0	0	0	0	0	0	0	0	0	0	0	0	0	0	0	0	0	0	0
79174	CRELD2	cysteine rich with EGF like domains 2 [Source:HGNC Symbol;Acc:HGNC:28150]	0	0	0	0	0	0	0	0	0	0	0	0	0	0	1	0	1	0	0	0	0	0	0	0	0	0	0	0	0	0	0	0	0	0	0	0	0	0	0	0	0	0	0	0	0	0	0
79187	FSD1	fibronectin type III and SPRY domain containing 1 [Source:HGNC Symbol;Acc:HGNC:13745]	0	0	0	0	0	0	0	0	0	0	0	0	0	0	0	0	1	1	0	0	0	1	0	0	0	0	0	0	0	0	0	0	0	0	0	0	0	0	0	0	0	0	1	0	0	0	0
79600	TCTN1	tectonic family member 1 [Source:HGNC Symbol;Acc:HGNC:26113]	0	1	0	0	0	0	1	0	0	1	0	0	0	0	0	0	0	0	0	0	0	0	0	0	0	1	0	0	0	0	0	0	0	0	0	0	0	0	1	0	0	0	1	0	0	0	0
79643	CHMP6	charged multivesicular body protein 6 [Source:HGNC Symbol;Acc:HGNC:25675]	0	0	0	0	0	0	0	1	1	0	1	0	0	0	0	1	0	1	0	1	0	1	0	0	0	0	0	0	0	0	0	1	0	1	0	1	1	0	0	0	1	1	0	0	1	1	0
79716	NPEPL1	aminopeptidase like 1 [Source:HGNC Symbol;Acc:HGNC:16244]	1	0	0	0	0	0	0	0	0	0	1	0	0	0	0	0	1	0	0	0	0	0	0	1	0	0	0	0	0	0	1	0	0	0	0	0	0	0	0	0	0	0	0	0	0	0	0
7982	ST7	suppression of tumorigenicity 7 [Source:HGNC Symbol;Acc:HGNC:11351]	0	0	0	0	0	0	0	0	0	0	0	0	0	0	0	0	0	0	0	0	0	0	0	0	0	0	0	0	1	0	0	0	0	1	0	0	0	0	0	0	0	0	0	0	0	0	0
79850	TLCD3A	TLC domain containing 3A [Source:HGNC Symbol;Acc:HGNC:29646]	0	0	0	0	0	0	0	0	0	0	0	0	1	0	0	0	0	0	0	0	0	0	0	1	0	0	0	0	0	0	0	0	0	0	0	0	0	0	0	0	0	0	0	0	0	0	0
79902	NUP85	nucleoporin 85 [Source:HGNC Symbol;Acc:HGNC:8734]	0	0	0	0	0	0	0	0	0	0	0	0	1	0	0	0	0	0	0	0	0	0	0	1	1	0	0	0	0	1	0	0	1	0	0	0	0	0	0	1	0	0	0	0	0	0	0
79921	TCEAL4	transcription elongation factor A like 4 [Source:HGNC Symbol;Acc:HGNC:26121]	0	0	0	0	0	0	0	0	0	0	0	0	0	0	0	0	0	0	0	0	0	0	0	0	0	0	0	0	0	0	0	0	0	0	0	0	0	0	0	0	0	0	0	0	0	0	0
7994	KAT6A	lysine acetyltransferase 6A [Source:HGNC Symbol;Acc:HGNC:13013]	0	0	0	0	0	0	0	0	0	0	0	0	0	1	0	0	0	0	0	0	0	0	0	0	0	0	0	0	0	0	0	0	0	0	0	0	0	0	0	0	0	0	0	0	0	0	0
79947	DHDDS	dehydrodolichyl diphosphate synthase subunit [Source:HGNC Symbol;Acc:HGNC:20603]	0	0	0	0	0	0	0	0	0	1	0	0	0	1	0	0	0	0	0	1	0	0	0	0	0	0	0	0	0	0	1	0	0	0	0	0	0	0	0	0	0	0	0	0	0	0	0
79961	DENND2D	DENN domain containing 2D [Source:HGNC Symbol;Acc:HGNC:26192]	0	0	0	1	1	0	0	0	0	0	0	0	1	0	0	0	0	0	0	0	0	0	1	0	0	0	0	1	0	0	0	0	1	0	0	0	0	0	0	0	0	0	0	0	0	0	0
80204	FBXO11	F-box protein 11 [Source:HGNC Symbol;Acc:HGNC:13590]	1	0	0	0	0	0	0	0	1	1	0	1	0	1	0	0	1	1	1	0	1	0	0	0	0	0	0	1	0	0	1	0	1	1	0	0	1	0	1	1	1	1	0	1	1	0	0
80212	CCDC92	coiled-coil domain containing 92 [Source:HGNC Symbol;Acc:HGNC:29563]	0	0	0	0	0	0	1	0	0	0	0	0	0	0	0	0	0	0	0	0	0	0	0	0	0	0	0	0	0	0	0	0	1	0	0	0	0	0	0	0	0	0	0	0	0	0	0
80347	COASY	Coenzyme A synthase [Source:HGNC Symbol;Acc:HGNC:29932]	0	0	0	0	0	0	0	0	0	0	0	0	0	0	0	0	0	0	0	0	0	0	0	0	0	0	0	0	0	0	0	0	0	0	0	0	0	0	0	0	0	0	0	0	0	0	0
80349	SKIC8	SKI8 subunit of superkiller complex [Source:HGNC Symbol;Acc:HGNC:30300]	0	0	0	0	0	1	1	0	0	0	0	0	0	0	0	0	0	0	0	0	0	0	0	0	0	0	0	0	0	1	0	0	0	0	0	0	0	0	1	0	0	0	0	0	1	0	0
8050	PDHX	pyruvate dehydrogenase complex component X [Source:HGNC Symbol;Acc:HGNC:21350]	0	0	0	0	0	0	0	0	0	1	0	0	1	0	0	1	0	0	0	0	0	1	0	1	0	0	0	0	1	0	0	0	0	0	0	1	1	1	0	0	0	0	0	0	0	0	0
8061	FOSL1	FOS like 1, AP-1 transcription factor subunit [Source:HGNC Symbol;Acc:HGNC:13718]	0	0	0	0	0	0	0	0	0	0	0	0	0	0	0	0	0	0	0	0	0	0	0	0	0	0	0	0	0	0	1	0	0	0	1	0	0	1	0	0	0	0	0	0	0	0	0
80746	TSEN2	tRNA splicing endonuclease subunit 2 [Source:HGNC Symbol;Acc:HGNC:28422]	0	1	0	0	0	1	0	0	0	0	0	0	0	0	0	0	0	0	1	0	0	0	0	1	0	0	0	0	0	0	0	0	0	1	0	0	0	1	0	0	1	0	0	1	0	1	0
80758	PRR7	proline rich 7, synaptic [Source:HGNC Symbol;Acc:HGNC:28130]	1	0	0	0	0	1	0	0	0	0	0	0	0	0	0	1	0	0	0	0	0	0	0	0	0	0	0	1	0	0	0	1	0	0	0	0	0	0	0	0	0	0	0	1	0	0	0
808	CALM3	calmodulin 3 [Source:HGNC Symbol;Acc:HGNC:1449]	0	0	0	0	0	0	0	1	0	0	0	0	0	1	0	0	0	0	0	0	0	0	0	0	0	0	0	0	0	0	0	0	0	0	0	0	0	0	0	1	0	0	0	0	0	0	0
8091	HMGA2	high mobility group AT-hook 2 [Source:HGNC Symbol;Acc:HGNC:5009]	0	0	0	0	0	0	0	0	0	0	1	0	0	0	0	0	0	0	0	0	0	0	0	0	0	1	0	0	0	0	0	0	0	0	0	0	1	0	0	0	0	0	0	0	0	0	0
813	CALU	calumenin [Source:HGNC Symbol;Acc:HGNC:1458]	0	0	0	0	0	0	0	0	0	0	0	0	1	0	0	0	1	0	0	0	1	0	0	0	0	0	0	0	0	0	0	0	0	0	0	0	0	0	0	0	0	0	0	0	0	0	0
81533	ITFG1	integrin alpha FG-GAP repeat containing 1 [Source:HGNC Symbol;Acc:HGNC:30697]	1	0	0	0	1	0	0	0	0	0	0	1	0	0	0	0	0	0	0	0	0	0	1	0	0	0	0	0	0	0	0	0	0	0	0	0	0	0	1	0	0	0	0	0	0	0	0
81544	GDPD5	glycerophosphodiester phosphodiesterase domain containing 5 [Source:HGNC Symbol;Acc:HGNC:28804]	0	0	0	0	0	0	0	0	0	0	0	0	0	0	0	0	0	0	0	0	0	0	0	0	0	0	0	0	0	0	0	0	0	0	1	0	0	0	0	0	0	0	0	0	0	0	0
8202	NCOA3	nuclear receptor coactivator 3 [Source:HGNC Symbol;Acc:HGNC:7670]	0	0	1	0	0	0	0	0	0	0	0	0	0	0	0	0	0	0	0	0	1	0	0	0	1	0	0	0	0	0	0	0	0	0	0	0	0	0	0	0	0	0	0	0	0	0	0
8204	NRIP1	nuclear receptor interacting protein 1 [Source:HGNC Symbol;Acc:HGNC:8001]	0	0	0	0	0	0	0	0	0	1	0	0	0	1	0	0	0	0	0	0	1	0	1	0	0	0	0	0	0	0	1	0	1	0	0	1	0	0	1	0	0	0	0	0	0	0	0
823	CAPN1	calpain 1 [Source:HGNC Symbol;Acc:HGNC:1476]	0	1	0	0	0	1	0	1	0	0	0	0	0	1	0	0	0	0	0	0	0	1	0	0	0	0	0	0	0	0	0	0	0	0	0	0	0	0	0	0	0	0	0	0	0	1	0
8243	SMC1A	structural maintenance of chromosomes 1A [Source:HGNC Symbol;Acc:HGNC:11111]	0	0	0	0	0	0	0	0	0	0	0	0	0	0	0	0	1	0	1	0	1	0	1	0	0	0	0	0	0	0	0	0	0	0	0	1	0	0	0	0	0	0	0	0	0	0	0
8270	LAGE3	L antigen family member 3 [Source:HGNC Symbol;Acc:HGNC:26058]	0	0	0	0	0	0	0	0	0	0	0	0	0	0	0	0	0	1	0	0	0	0	0	0	0	0	0	0	0	0	0	1	0	0	0	0	0	0	0	0	0	0	0	0	0	0	0
831	CAST	calpastatin [Source:HGNC Symbol;Acc:HGNC:1515]	0	0	0	1	0	1	0	0	0	1	0	0	0	0	0	0	1	0	0	0	0	0	0	1	0	0	0	1	1	1	0	1	1	1	0	1	0	0	0	1	1	1	0	1	0	0	0
8312	AXIN1	axin 1 [Source:HGNC Symbol;Acc:HGNC:903]	0	0	0	0	0	0	0	0	0	0	0	0	0	0	1	0	1	0	0	0	0	0	0	1	1	0	0	0	0	0	0	0	0	0	0	0	0	0	1	0	1	0	0	0	0	0	0
8318	CDC45	cell division cycle 45 [Source:HGNC Symbol;Acc:HGNC:1739]	0	0	1	0	0	1	0	0	0	0	0	0	0	1	0	0	1	0	0	0	0	0	0	0	0	1	0	0	0	0	0	1	1	1	1	0	0	0	1	0	0	0	0	0	1	0	0
8321	FZD1	frizzled class receptor 1 [Source:HGNC Symbol;Acc:HGNC:4038]	0	1	1	0	0	0	0	0	0	0	0	0	0	0	0	0	0	0	0	0	0	0	0	0	0	0	0	0	0	0	0	0	0	0	0	0	0	0	0	1	0	0	0	0	0	0	0
8324	FZD7	frizzled class receptor 7 [Source:HGNC Symbol;Acc:HGNC:4045]	1	0	0	0	1	1	0	0	0	0	0	0	0	0	1	0	0	0	1	0	0	0	0	0	1	0	1	1	1	0	0	0	0	0	0	0	0	0	0	0	0	0	0	1	0	0	0
8349	H2BC21	H2B clustered histone 21 [Source:HGNC Symbol;Acc:HGNC:4760]	0	0	0	0	0	0	1	0	0	0	0	0	0	0	0	0	0	0	0	0	0	0	0	0	0	0	0	0	0	0	0	0	0	0	0	0	0	1	0	0	0	0	0	0	0	0	0
835	CASP2	caspase 2 [Source:HGNC Symbol;Acc:HGNC:1503]	1	1	1	1	0	1	0	0	0	0	0	0	1	0	0	0	0	0	0	0	0	0	0	0	1	0	1	1	1	0	0	0	1	0	0	0	0	0	0	0	0	0	0	0	1	0	1
836	CASP3	caspase 3 [Source:HGNC Symbol;Acc:HGNC:1504]	1	0	0	0	0	0	0	0	0	0	0	0	0	0	0	0	0	0	0	0	0	0	0	0	0	0	1	0	0	0	0	0	0	0	0	0	1	0	0	0	0	0	0	0	0	0	0
83743	GRWD1	glutamate rich WD repeat containing 1 [Source:HGNC Symbol;Acc:HGNC:21270]	0	0	0	0	0	0	0	0	0	0	0	0	0	0	0	0	0	0	0	0	0	0	1	0	0	1	0	0	0	0	0	0	0	0	0	0	0	0	0	0	0	0	1	0	0	0	0
8396	PIP4K2B	phosphatidylinositol-5-phosphate 4-kinase type 2 beta [Source:HGNC Symbol;Acc:HGNC:8998]	1	0	0	0	0	0	0	0	0	0	0	0	0	0	0	0	0	0	0	0	0	0	0	0	0	0	1	0	1	0	0	0	0	0	0	0	0	0	0	0	0	0	0	0	0	0	1
840	CASP7	caspase 7 [Source:HGNC Symbol;Acc:HGNC:1508]	0	0	0	0	0	0	0	1	0	0	0	0	0	0	0	1	0	0	0	0	1	0	0	0	0	0	0	1	0	0	0	0	0	0	0	0	0	0	0	0	0	0	0	0	0	0	0
84159	ARID5B	AT-rich interaction domain 5B [Source:HGNC Symbol;Acc:HGNC:17362]	0	0	0	1	0	0	0	0	1	0	0	0	0	0	0	0	0	0	1	0	0	0	0	0	0	0	1	0	0	0	0	0	0	0	0	0	0	0	0	0	0	0	1	0	0	0	0
843	CASP10	caspase 10 [Source:HGNC Symbol;Acc:HGNC:1500]	0	1	1	0	0	1	0	1	1	0	0	1	0	0	0	1	0	0	0	0	0	0	0	0	0	0	0	1	0	0	0	0	0	0	0	1	0	0	0	1	0	0	0	0	0	1	0
8440	NCK2	NCK adaptor protein 2 [Source:HGNC Symbol;Acc:HGNC:7665]	0	0	0	0	0	0	0	0	0	0	0	0	0	0	0	0	0	0	0	0	0	0	0	0	0	0	0	0	0	0	0	0	0	0	0	0	1	0	0	0	0	0	0	0	0	0	0
8444	DYRK3	dual specificity tyrosine phosphorylation regulated kinase 3 [Source:HGNC Symbol;Acc:HGNC:3094]	1	0	0	0	0	0	0	0	1	1	0	0	0	0	0	0	0	0	0	0	0	0	0	0	0	0	0	0	0	0	1	0	0	1	0	0	0	0	1	0	0	0	0	0	0	0	0
8446	DUSP11	dual specificity phosphatase 11 [Source:HGNC Symbol;Acc:HGNC:3066]	0	1	0	0	0	0	1	0	0	0	0	1	0	0	0	0	0	0	0	0	0	0	0	0	0	0	0	0	0	0	0	0	0	0	0	0	0	0	0	0	0	0	0	0	1	0	0
84617	TUBB6	tubulin beta 6 class V [Source:HGNC Symbol;Acc:HGNC:20776]	0	0	0	0	0	0	0	0	0	1	0	0	0	0	0	0	0	0	0	0	1	0	0	0	0	0	0	0	0	0	0	0	0	0	0	0	0	1	0	1	0	0	0	0	0	0	0
847	CAT	catalase [Source:HGNC Symbol;Acc:HGNC:1516]	0	0	0	0	0	0	0	0	0	0	0	0	0	0	0	0	0	0	0	0	0	0	0	1	1	0	0	0	0	0	0	0	1	0	0	0	0	0	0	0	0	0	0	0	0	0	0
84722	PSRC1	proline and serine rich coiled-coil 1 [Source:HGNC Symbol;Acc:HGNC:24472]	0	0	0	0	0	0	0	0	0	0	1	0	0	0	0	1	0	0	0	0	0	0	0	1	0	0	1	0	0	0	1	0	0	0	0	0	0	0	0	0	0	0	1	0	0	0	0
8480	RAE1	ribonucleic acid export 1 [Source:HGNC Symbol;Acc:HGNC:9828]	0	0	0	0	0	0	0	0	0	0	0	0	0	0	0	0	0	0	0	0	0	0	0	0	0	0	0	0	0	0	0	0	0	0	0	0	0	0	0	0	0	0	1	0	0	0	0
84890	ADO	2-aminoethanethiol dioxygenase [Source:HGNC Symbol;Acc:HGNC:23506]	0	0	0	0	0	0	0	0	0	0	0	1	0	0	0	1	1	0	0	0	0	0	0	1	1	0	0	0	0	0	0	0	0	0	0	1	0	0	0	0	1	0	0	0	0	0	0
8503	PIK3R3	phosphoinositide-3-kinase regulatory subunit 3 [Source:HGNC Symbol;Acc:HGNC:8981]	0	0	1	0	0	1	0	0	0	0	0	0	0	0	0	0	0	0	0	0	0	1	0	0	0	0	0	0	0	0	0	0	0	0	0	0	0	0	0	0	0	0	0	0	0	1	0
8508	NIPSNAP1	nipsnap homolog 1 [Source:HGNC Symbol;Acc:HGNC:7827]	0	0	0	0	0	0	0	0	0	0	0	0	0	0	0	1	0	1	1	0	0	0	0	0	0	1	0	0	0	0	0	0	0	0	0	0	0	0	0	0	0	0	0	0	0	0	0
8518	ELP1	elongator acetyltransferase complex subunit 1 [Source:HGNC Symbol;Acc:HGNC:5959]	0	0	0	0	0	0	0	0	0	0	0	0	0	0	0	0	0	0	0	0	0	0	0	0	0	0	0	0	1	0	0	1	0	0	0	0	0	0	0	0	0	0	0	0	0	0	0
8520	HAT1	histone acetyltransferase 1 [Source:HGNC Symbol;Acc:HGNC:4821]	0	1	0	0	1	0	0	1	1	0	0	1	0	1	1	0	0	0	1	0	0	0	0	0	0	0	0	1	1	1	0	1	0	1	0	1	1	1	1	1	1	1	0	1	0	0	0
85236	H2BC12	H2B clustered histone 12 [Source:HGNC Symbol;Acc:HGNC:13954]	0	0	1	0	0	0	0	0	0	0	0	1	0	1	0	0	0	0	0	0	0	0	0	0	1	0	0	0	0	0	0	0	0	0	0	0	0	0	0	0	0	0	1	0	0	0	0
85377	MICALL1	MICAL like 1 [Source:HGNC Symbol;Acc:HGNC:29804]	0	0	1	0	1	0	0	0	0	1	0	0	0	1	1	0	0	0	0	0	0	0	0	0	1	0	0	0	0	0	1	0	1	0	0	0	0	1	0	0	0	0	0	1	0	0	1
8550	MAPKAPK5	MAPK activated protein kinase 5 [Source:HGNC Symbol;Acc:HGNC:6889]	0	0	0	1	0	0	0	0	0	0	0	0	0	0	0	0	0	0	0	1	0	0	0	0	0	0	0	0	0	0	0	0	0	0	0	0	0	0	0	0	0	0	0	1	0	0	0
8553	BHLHE40	basic helix-loop-helix family member e40 [Source:HGNC Symbol;Acc:HGNC:1046]	0	0	0	0	0	0	0	0	0	0	0	0	0	0	0	0	0	1	0	0	1	0	0	0	0	0	0	0	0	1	0	0	1	0	0	0	0	0	0	0	0	0	0	1	0	0	0
8569	MKNK1	MAPK interacting serine/threonine kinase 1 [Source:HGNC Symbol;Acc:HGNC:7110]	0	1	0	0	1	0	1	0	0	0	0	0	0	0	0	0	0	0	0	0	0	0	0	0	0	0	0	0	0	0	0	0	0	0	0	0	0	1	0	0	0	0	0	0	0	0	0
8573	CASK	calcium/calmodulin dependent serine protein kinase [Source:HGNC Symbol;Acc:HGNC:1497]	0	0	0	0	0	0	0	1	0	0	0	0	0	0	0	0	0	0	0	0	0	0	0	0	0	0	0	0	0	0	0	0	0	0	0	0	0	0	0	0	0	0	0	0	0	0	0
8574	AKR7A2	aldo-keto reductase family 7 member A2 [Source:HGNC Symbol;Acc:HGNC:389]	1	0	0	1	0	0	1	1	1	0	0	0	0	1	0	0	0	0	1	0	0	1	1	0	0	0	0	1	0	0	0	0	1	0	0	1	0	1	1	0	0	1	0	0	0	0	0
8607	RUVBL1	RuvB like AAA ATPase 1 [Source:HGNC Symbol;Acc:HGNC:10474]	0	0	0	0	0	0	0	0	0	0	0	0	0	0	0	1	0	0	0	0	0	0	0	0	0	1	1	0	0	0	0	0	0	0	0	0	0	0	0	0	0	0	0	0	0	0	0
8624	PSMG1	proteasome assembly chaperone 1 [Source:HGNC Symbol;Acc:HGNC:3043]	0	0	0	0	0	0	0	0	0	0	0	0	0	0	0	0	0	0	0	0	0	0	0	0	0	0	0	0	0	0	1	0	0	0	0	0	0	1	0	0	0	0	0	0	0	0	0
8678	BECN1	beclin 1 [Source:HGNC Symbol;Acc:HGNC:1034]	1	1	0	0	0	0	0	0	0	0	0	0	1	0	0	0	0	1	0	0	0	0	0	0	0	0	0	0	0	0	0	0	0	0	0	0	0	0	0	0	0	0	0	1	0	0	0
868	CBLB	Cbl proto-oncogene B [Source:HGNC Symbol;Acc:HGNC:1542]	0	0	0	0	0	0	0	0	0	0	0	0	0	0	0	0	0	0	0	0	0	0	0	0	0	0	0	0	1	0	0	0	0	0	0	0	0	0	0	0	0	0	0	0	0	0	1
8720	MBTPS1	membrane bound transcription factor peptidase, site 1 [Source:HGNC Symbol;Acc:HGNC:15456]	0	0	0	0	0	0	0	0	0	0	0	0	0	0	0	0	0	0	0	0	0	0	0	0	0	0	1	0	0	0	0	0	0	0	0	0	0	0	0	0	0	0	0	0	0	0	0
8726	EED	embryonic ectoderm development [Source:HGNC Symbol;Acc:HGNC:3188]	0	1	0	0	0	0	0	0	0	0	0	0	0	0	0	0	0	0	0	0	0	0	0	1	0	0	0	0	0	1	0	0	0	0	0	0	0	0	0	0	0	0	0	0	0	0	0
8727	CTNNAL1	catenin alpha like 1 [Source:HGNC Symbol;Acc:HGNC:2512]	0	0	0	0	0	0	1	0	0	0	0	0	0	0	0	0	0	0	0	0	0	1	1	0	0	0	0	0	1	0	0	0	0	0	0	0	0	0	0	0	0	0	0	0	0	1	0
873	CBR1	carbonyl reductase 1 [Source:HGNC Symbol;Acc:HGNC:1548]	0	0	0	0	0	0	0	0	0	0	0	0	0	0	0	0	0	0	0	0	0	0	0	0	0	0	0	0	0	0	0	0	0	0	0	0	0	0	0	0	0	0	0	0	0	0	0
8731	RNMT	RNA guanine-7 methyltransferase [Source:HGNC Symbol;Acc:HGNC:10075]	0	0	0	0	0	0	0	0	0	0	0	0	0	0	0	0	0	0	0	0	0	1	0	0	0	0	0	0	0	1	0	0	0	0	0	0	0	0	0	0	0	0	0	0	0	0	0
874	CBR3	carbonyl reductase 3 [Source:HGNC Symbol;Acc:HGNC:1549]	0	0	0	0	0	0	0	0	0	0	0	0	0	0	0	0	0	0	0	0	0	0	0	0	0	0	0	0	0	0	0	0	0	0	0	0	0	0	0	0	0	0	0	0	0	0	0
8800	PEX11A	peroxisomal biogenesis factor 11 alpha [Source:HGNC Symbol;Acc:HGNC:8852]	0	0	0	0	0	0	0	0	1	0	0	0	0	0	0	0	0	0	0	0	1	0	0	1	0	0	1	0	1	0	0	1	0	1	0	0	1	0	1	0	0	1	0	0	0	0	0
8804	CREG1	cellular repressor of E1A stimulated genes 1 [Source:HGNC Symbol;Acc:HGNC:2351]	0	0	0	0	0	0	1	0	0	0	0	0	0	0	0	0	0	0	0	0	1	0	0	0	0	0	0	0	0	0	0	0	0	0	0	0	0	0	0	0	0	0	0	0	0	0	0
8821	INPP4B	inositol polyphosphate-4-phosphatase type II B [Source:HGNC Symbol;Acc:HGNC:6075]	0	0	0	0	0	0	0	0	0	0	0	0	0	1	1	0	0	0	0	0	0	0	1	1	1	0	0	1	0	0	0	1	1	0	0	0	1	0	0	0	0	1	0	0	0	0	1
8826	IQGAP1	IQ motif containing GTPase activating protein 1 [Source:HGNC Symbol;Acc:HGNC:6110]	0	0	0	0	0	0	0	0	0	0	0	0	0	0	0	0	0	0	0	0	0	0	0	0	0	0	0	0	0	0	0	0	0	0	0	0	0	0	0	0	0	0	0	0	0	0	0
8835	SOCS2	suppressor of cytokine signaling 2 [Source:HGNC Symbol;Acc:HGNC:19382]	0	0	0	0	0	0	0	0	0	0	0	0	0	0	0	0	0	0	0	0	0	0	0	0	0	0	0	1	0	0	0	0	0	0	0	0	0	0	0	0	0	0	0	0	0	0	0
8837	CFLAR	CASP8 and FADD like apoptosis regulator [Source:HGNC Symbol;Acc:HGNC:1876]	0	0	0	0	0	0	0	0	0	0	0	0	0	0	0	0	1	0	0	0	0	0	1	0	0	0	0	0	0	0	0	1	1	1	1	0	0	0	0	0	0	1	0	0	0	0	0
8851	CDK5R1	cyclin dependent kinase 5 regulatory subunit 1 [Source:HGNC Symbol;Acc:HGNC:1775]	0	0	0	0	0	1	0	0	0	0	0	0	0	0	0	0	0	0	0	0	0	0	0	0	0	1	1	0	0	1	0	0	0	0	0	0	0	0	0	0	0	0	0	0	0	0	0
8869	ST3GAL5	ST3 beta-galactoside alpha-2,3-sialyltransferase 5 [Source:HGNC Symbol;Acc:HGNC:10872]	0	0	0	0	0	0	0	0	1	1	0	0	0	0	1	0	0	0	0	0	0	0	0	0	0	0	0	0	0	0	0	0	0	1	0	1	0	0	1	0	1	0	0	0	0	0	0
8870	IER3	immediate early response 3 [Source:HGNC Symbol;Acc:HGNC:5392]	0	0	0	0	0	0	0	0	1	0	0	0	0	0	0	0	0	0	0	0	0	0	0	0	0	0	0	0	0	0	1	0	1	0	0	0	0	0	0	1	0	0	0	0	0	0	0
8878	SQSTM1	sequestosome 1 [Source:HGNC Symbol;Acc:HGNC:11280]	0	0	0	0	0	0	0	0	1	0	0	0	0	0	0	0	0	0	0	0	1	0	0	0	1	0	0	1	0	0	0	0	1	0	1	0	0	0	0	1	0	0	0	0	0	0	1
8884	SLC5A6	solute carrier family 5 member 6 [Source:HGNC Symbol;Acc:HGNC:11041]	0	0	0	0	0	0	0	0	0	0	0	0	0	0	0	0	0	0	0	0	0	0	0	0	0	0	0	0	0	0	0	0	0	0	1	0	0	0	0	0	0	0	0	0	0	0	0
8895	CPNE3	copine 3 [Source:HGNC Symbol;Acc:HGNC:2316]	0	0	0	0	0	0	0	0	0	0	0	0	1	0	0	0	0	0	0	1	0	0	0	0	0	0	0	0	0	0	0	0	0	0	0	0	0	1	0	0	0	0	0	0	0	0	0
890	CCNA2	cyclin A2 [Source:HGNC Symbol;Acc:HGNC:1578]	0	0	0	0	0	0	0	0	0	0	0	0	0	0	0	0	0	0	0	0	0	0	0	0	0	0	0	0	0	0	1	0	0	0	0	0	0	0	0	0	0	0	1	0	1	0	0
8900	CCNA1	cyclin A1 [Source:HGNC Symbol;Acc:HGNC:1577]	0	0	1	0	0	0	1	0	0	0	0	0	0	0	0	0	0	1	0	1	0	0	0	0	0	0	1	0	0	0	0	0	0	0	0	0	0	0	0	1	0	0	0	0	0	0	0
891	CCNB1	cyclin B1 [Source:HGNC Symbol;Acc:HGNC:1579]	0	1	0	0	0	0	0	0	0	0	1	0	0	1	0	0	1	1	0	0	1	0	1	1	0	0	0	0	1	0	1	0	0	0	0	0	1	0	0	0	0	0	1	0	1	0	0
8914	TIMELESS	timeless circadian regulator [Source:HGNC Symbol;Acc:HGNC:11813]	0	0	0	1	0	0	0	1	0	0	0	1	0	0	0	0	0	0	0	0	0	0	0	0	0	0	0	0	0	0	0	0	0	0	0	0	0	0	0	0	0	0	1	0	0	0	0
896	CCND3	cyclin D3 [Source:HGNC Symbol;Acc:HGNC:1585]	0	0	0	0	0	0	0	0	0	0	0	0	0	0	0	0	0	0	0	0	0	0	0	0	0	0	0	0	0	0	0	0	0	0	0	0	0	0	0	0	0	0	0	0	0	0	0
8974	P4HA2	prolyl 4-hydroxylase subunit alpha 2 [Source:HGNC Symbol;Acc:HGNC:8547]	0	0	0	0	0	0	0	0	0	0	0	0	0	0	0	0	0	0	0	0	0	0	0	1	0	0	0	0	0	0	1	0	0	0	0	0	0	0	0	0	0	0	0	0	0	0	0
8985	PLOD3	procollagen-lysine,2-oxoglutarate 5-dioxygenase 3 [Source:HGNC Symbol;Acc:HGNC:9083]	0	0	0	0	0	0	0	0	0	0	0	0	0	0	0	0	0	0	0	0	0	0	0	0	0	0	1	0	0	0	0	0	0	1	0	0	0	0	0	0	1	0	0	0	0	0	0
899	CCNF	cyclin F [Source:HGNC Symbol;Acc:HGNC:1591]	0	0	0	0	0	0	0	0	0	0	0	0	0	0	0	0	0	1	0	0	0	0	1	0	0	0	0	1	0	0	1	1	0	0	0	0	1	1	0	0	1	0	1	0	0	0	0
89910	UBE3B	ubiquitin protein ligase E3B [Source:HGNC Symbol;Acc:HGNC:13478]	0	0	0	0	0	0	0	0	0	0	0	0	0	0	0	0	0	0	0	0	0	0	0	0	0	0	0	0	0	0	0	0	0	0	0	0	0	0	0	1	0	0	0	0	0	0	0
8996	NOL3	nucleolar protein 3 [Source:HGNC Symbol;Acc:HGNC:7869]	0	0	0	0	0	0	0	0	0	0	0	0	0	0	0	0	0	0	0	0	0	1	0	0	0	0	0	0	0	0	0	0	0	0	0	0	0	0	0	0	0	0	0	0	0	0	0
9016	SLC25A14	solute carrier family 25 member 14 [Source:HGNC Symbol;Acc:HGNC:10984]	0	0	0	0	1	0	0	0	0	0	0	1	0	0	0	0	0	0	1	0	0	0	0	0	0	0	0	0	0	0	0	0	0	1	0	1	0	0	0	0	0	1	0	0	0	0	0
9019	MPZL1	myelin protein zero like 1 [Source:HGNC Symbol;Acc:HGNC:7226]	0	0	0	0	0	1	0	0	0	0	0	0	0	0	0	0	0	0	0	0	0	0	0	0	0	0	0	0	0	0	1	0	0	0	0	0	0	0	0	0	0	0	0	0	0	0	0
902	CCNH	cyclin H [Source:HGNC Symbol;Acc:HGNC:1594]	0	0	0	0	1	0	0	0	0	0	0	0	0	0	0	0	0	1	0	0	0	0	0	0	0	0	0	1	1	1	0	0	0	0	0	0	0	0	0	0	0	0	0	1	0	0	0
9053	MAP7	microtubule associated protein 7 [Source:HGNC Symbol;Acc:HGNC:6869]	0	1	0	1	0	0	0	0	0	0	0	0	0	1	1	1	0	1	1	1	0	0	1	0	0	0	0	0	0	1	0	1	0	0	0	1	0	0	0	0	1	0	0	0	1	0	1
90861	JPT2	Jupiter microtubule associated homolog 2 [Source:HGNC Symbol;Acc:HGNC:14137]	0	0	0	0	0	0	1	0	0	0	1	0	0	0	0	0	0	0	0	0	0	0	0	0	0	0	0	0	0	0	0	0	0	0	0	0	0	0	0	0	0	0	0	0	0	0	0
9093	DNAJA3	DnaJ heat shock protein family (Hsp40) member A3 [Source:HGNC Symbol;Acc:HGNC:11808]	1	0	1	0	0	1	0	0	0	0	0	1	1	0	1	0	1	1	0	0	1	0	1	0	1	0	0	1	1	0	0	1	1	1	1	0	1	0	1	0	1	1	0	1	1	1	0
9097	USP14	ubiquitin specific peptidase 14 [Source:HGNC Symbol;Acc:HGNC:12612]	0	0	0	0	0	0	0	0	0	0	0	0	0	0	0	0	0	1	0	0	0	0	0	0	0	0	0	0	0	0	0	0	0	0	0	0	0	0	0	0	0	0	0	0	0	0	0
9112	MTA1	metastasis associated 1 [Source:HGNC Symbol;Acc:HGNC:7410]	0	0	0	1	0	0	0	0	0	1	0	0	1	0	0	0	0	0	0	0	0	0	0	0	0	0	0	0	0	0	0	0	0	0	0	0	0	0	0	0	0	0	0	0	0	0	0
91137	SLC25A46	solute carrier family 25 member 46 [Source:HGNC Symbol;Acc:HGNC:25198]	0	0	0	0	0	0	0	0	0	0	0	0	0	0	0	0	0	0	1	0	0	0	0	0	1	0	0	0	0	1	0	0	0	0	0	0	0	0	0	0	0	0	0	0	0	0	0
9124	PDLIM1	PDZ and LIM domain 1 [Source:HGNC Symbol;Acc:HGNC:2067]	0	0	0	0	0	1	0	0	0	0	0	0	0	0	0	0	0	0	1	0	0	1	0	0	0	0	0	0	0	0	0	0	0	0	0	0	0	0	0	0	0	0	1	0	0	1	0
9126	SMC3	structural maintenance of chromosomes 3 [Source:HGNC Symbol;Acc:HGNC:2468]	0	1	0	0	0	0	0	0	0	0	0	0	0	0	0	0	0	0	0	0	0	0	0	0	0	0	0	0	0	0	1	0	0	0	0	0	0	0	0	0	0	0	0	0	0	0	0
9128	PRPF4	pre-mRNA processing factor 4 [Source:HGNC Symbol;Acc:HGNC:17349]	0	1	0	0	0	0	0	1	0	0	0	1	0	0	0	0	0	0	0	1	0	0	0	0	0	1	0	0	1	1	0	0	0	0	1	1	0	0	1	0	0	0	0	0	0	0	0
9133	CCNB2	cyclin B2 [Source:HGNC Symbol;Acc:HGNC:1580]	0	0	0	0	0	0	0	0	0	0	0	0	1	1	1	1	1	0	0	0	0	0	0	0	0	0	0	0	1	0	1	1	0	0	0	0	0	0	0	0	0	0	1	0	0	0	0
9134	CCNE2	cyclin E2 [Source:HGNC Symbol;Acc:HGNC:1590]	0	0	0	0	0	0	0	1	0	0	0	0	0	0	0	0	0	0	0	0	0	0	0	0	0	0	0	0	1	1	0	0	0	0	0	0	0	1	0	1	0	0	1	0	0	1	0
9143	SYNGR3	synaptogyrin 3 [Source:HGNC Symbol;Acc:HGNC:11501]	0	0	0	0	0	0	0	0	0	0	0	0	0	0	0	0	1	0	0	0	0	0	0	1	0	0	0	0	0	0	0	0	0	0	0	0	0	0	0	0	0	0	0	1	0	0	0
9170	LPAR2	lysophosphatidic acid receptor 2 [Source:HGNC Symbol;Acc:HGNC:3168]	0	1	0	0	0	0	0	0	0	0	0	0	0	0	0	0	0	0	0	0	0	0	0	0	0	0	0	0	0	0	0	0	0	0	0	0	0	0	0	0	0	0	0	0	0	0	0
9181	ARHGEF2	Rho/Rac guanine nucleotide exchange factor 2 [Source:HGNC Symbol;Acc:HGNC:682]	0	0	0	0	0	0	0	0	0	0	0	0	0	0	0	0	0	0	0	1	1	0	0	0	0	0	0	0	0	0	0	0	1	0	0	0	0	0	0	0	0	0	0	0	0	0	0
9183	ZW10	zw10 kinetochore protein [Source:HGNC Symbol;Acc:HGNC:13194]	0	1	0	0	0	0	0	0	0	0	0	0	0	1	0	0	1	1	0	0	0	0	0	0	0	0	0	0	0	0	1	0	0	0	0	0	0	0	0	0	0	0	0	0	0	0	0
91949	COG7	component of oligomeric golgi complex 7 [Source:HGNC Symbol;Acc:HGNC:18622]	0	1	0	0	0	0	0	0	0	0	1	0	0	0	0	0	0	0	0	0	1	0	0	0	0	0	0	0	1	0	0	0	0	0	0	0	0	0	0	0	0	0	0	0	0	0	1
9212	AURKB	aurora kinase B [Source:HGNC Symbol;Acc:HGNC:11390]	0	0	0	0	0	0	0	0	0	0	0	0	1	0	0	0	0	0	0	0	0	0	0	0	0	0	1	0	0	0	1	0	0	0	0	0	0	0	0	0	0	0	0	0	0	0	0
9217	VAPB	VAMP associated protein B and C [Source:HGNC Symbol;Acc:HGNC:12649]	0	0	0	0	0	0	1	0	0	0	1	0	0	0	0	0	0	0	0	0	0	0	0	0	1	0	0	0	0	0	0	0	0	0	0	0	0	0	0	0	0	0	0	0	0	0	0
9221	NOLC1	nucleolar and coiled-body phosphoprotein 1 [Source:HGNC Symbol;Acc:HGNC:15608]	0	0	0	0	0	0	0	0	0	0	0	0	0	0	0	0	0	0	0	0	0	0	0	0	0	0	0	0	0	1	0	0	0	1	0	0	0	0	0	0	0	0	0	0	0	0	0
9246	UBE2L6	ubiquitin conjugating enzyme E2 L6 [Source:HGNC Symbol;Acc:HGNC:12490]	0	0	0	0	0	0	0	0	0	0	0	0	0	0	0	0	0	0	0	0	0	0	0	0	1	0	0	0	0	0	0	0	0	0	0	0	0	0	0	0	0	0	0	0	0	0	0
9261	MAPKAPK2	MAPK activated protein kinase 2 [Source:HGNC Symbol;Acc:HGNC:6887]	0	0	0	0	0	0	0	0	0	0	1	0	0	1	0	0	0	0	0	0	0	0	0	0	0	0	0	0	0	0	0	0	0	0	0	0	0	1	0	0	0	0	0	0	0	0	0
9267	CYTH1	cytohesin 1 [Source:HGNC Symbol;Acc:HGNC:9501]	0	0	0	0	0	0	0	0	0	0	0	0	0	0	0	0	0	0	0	0	1	0	0	0	0	0	0	0	0	0	0	0	0	0	0	0	0	0	0	0	0	0	0	0	0	0	0
9270	ITGB1BP1	integrin subunit beta 1 binding protein 1 [Source:HGNC Symbol;Acc:HGNC:23927]	1	0	0	0	1	0	0	0	0	0	0	1	0	1	0	1	0	0	1	1	1	0	0	0	0	1	0	0	0	1	0	1	0	1	1	0	1	0	0	0	1	0	0	1	1	0	0
9275	BCL7B	BAF chromatin remodeling complex subunit BCL7B [Source:HGNC Symbol;Acc:HGNC:1005]	0	0	0	0	0	0	0	0	0	0	0	0	0	0	0	0	0	0	0	0	0	0	0	0	0	0	0	0	0	0	0	0	0	0	0	0	0	0	0	0	0	0	0	0	0	0	0
9276	COPB2	COPI coat complex subunit beta 2 [Source:HGNC Symbol;Acc:HGNC:2232]	0	0	0	0	0	0	0	0	0	0	0	0	0	0	0	1	0	0	0	0	0	0	0	0	0	0	0	0	0	1	0	0	0	0	0	0	0	0	0	0	0	0	0	0	0	0	0
9289	ADGRG1	adhesion G protein-coupled receptor G1 [Source:HGNC Symbol;Acc:HGNC:4512]	0	0	0	0	0	0	0	0	0	0	0	0	0	0	0	0	1	0	0	0	0	0	0	1	0	0	0	0	0	0	0	0	0	0	0	0	0	0	0	0	0	0	0	0	0	0	0
93487	MAPK1IP1L	mitogen-activated protein kinase 1 interacting protein 1 like [Source:HGNC Symbol;Acc:HGNC:19840]	0	0	0	0	0	0	0	0	0	0	0	0	0	0	0	0	0	0	0	0	0	0	0	0	0	0	0	0	0	0	0	0	0	0	0	0	0	0	0	0	0	0	0	0	0	0	0
93594	TBC1D31	TBC1 domain family member 31 [Source:HGNC Symbol;Acc:HGNC:30888]	0	0	0	0	0	0	0	0	0	0	0	0	0	0	0	0	0	0	0	0	0	0	0	0	0	0	0	0	0	0	0	0	0	0	0	0	0	0	0	0	0	0	0	0	0	0	0
9375	TM9SF2	transmembrane 9 superfamily member 2 [Source:HGNC Symbol;Acc:HGNC:11865]	0	0	0	0	0	0	0	0	0	0	0	0	0	0	0	1	0	0	0	0	0	1	0	0	0	0	0	0	0	0	0	0	0	0	0	0	0	1	0	0	0	0	0	0	0	1	0
94239	H2AZ2	H2A.Z variant histone 2 [Source:HGNC Symbol;Acc:HGNC:20664]	0	0	0	0	0	0	0	0	0	0	0	0	0	0	0	0	0	0	0	0	0	0	0	0	0	0	0	0	0	0	0	0	0	0	0	0	0	0	0	0	0	0	0	0	0	0	0
9448	MAP4K4	mitogen-activated protein kinase kinase kinase kinase 4 [Source:HGNC Symbol;Acc:HGNC:6866]	0	0	0	1	0	0	0	0	0	1	0	0	0	0	0	0	0	0	0	0	0	0	0	0	0	0	0	0	0	0	0	0	0	0	0	0	0	0	0	0	0	0	0	0	0	0	0
9455	HOMER2	homer scaffold protein 2 [Source:HGNC Symbol;Acc:HGNC:17513]	0	0	1	0	0	0	0	0	0	0	0	0	0	1	0	0	1	0	0	0	0	0	0	0	0	0	0	0	0	0	0	0	0	0	0	0	0	0	0	0	0	0	0	0	0	0	0
9467	SH3BP5	SH3 domain binding protein 5 [Source:HGNC Symbol;Acc:HGNC:10827]	0	0	0	0	0	0	0	0	0	0	0	0	0	0	0	0	0	0	0	0	0	0	0	0	0	0	0	0	0	0	0	0	0	0	0	0	0	0	0	0	0	0	0	0	0	0	0
9488	PIGB	phosphatidylinositol glycan anchor biosynthesis class B [Source:HGNC Symbol;Acc:HGNC:8959]	0	0	0	0	0	0	0	1	0	0	0	0	0	1	0	0	0	0	0	0	0	0	0	0	0	0	0	0	0	0	0	0	0	0	0	0	0	0	0	0	0	0	0	1	0	1	0
949	SCARB1	scavenger receptor class B member 1 [Source:HGNC Symbol;Acc:HGNC:1664]	0	0	0	0	0	0	0	0	0	0	0	0	0	0	0	0	0	0	0	0	0	0	0	0	0	0	0	0	0	0	0	0	0	0	0	0	0	0	0	0	0	0	1	0	0	0	0
9491	PSMF1	proteasome inhibitor subunit 1 [Source:HGNC Symbol;Acc:HGNC:9571]	0	0	0	0	0	0	0	0	0	0	0	0	0	0	0	0	0	0	0	0	0	0	0	0	1	0	0	0	0	0	0	0	0	0	0	0	0	0	0	1	0	0	0	0	0	0	0
9517	SPTLC2	serine palmitoyltransferase long chain base subunit 2 [Source:HGNC Symbol;Acc:HGNC:11278]	0	0	0	0	0	0	0	0	0	0	0	0	0	0	0	0	0	0	0	0	0	0	0	0	0	0	0	0	0	0	0	0	0	0	0	0	0	0	0	0	0	0	0	0	0	0	0
9519	TBPL1	TATA-box binding protein like 1 [Source:HGNC Symbol;Acc:HGNC:11589]	0	0	0	0	0	0	0	0	1	0	0	0	0	0	0	0	0	0	0	0	0	0	0	0	0	0	1	0	0	0	0	0	0	0	0	0	0	0	0	0	0	0	0	0	0	0	0
9531	BAG3	BAG cochaperone 3 [Source:HGNC Symbol;Acc:HGNC:939]	0	0	0	0	0	0	0	0	0	1	0	0	0	0	0	0	0	0	1	0	1	1	0	1	0	0	0	0	0	0	0	1	0	1	0	0	0	0	0	1	0	1	1	0	0	1	1
9533	POLR1C	RNA polymerase I and III subunit C [Source:HGNC Symbol;Acc:HGNC:20194]	0	0	0	0	0	0	0	0	0	0	0	0	0	0	0	0	0	0	0	0	0	0	0	0	0	0	0	0	1	0	0	0	0	0	0	0	0	0	0	0	0	0	0	0	0	0	0
9552	SPAG7	sperm associated antigen 7 [Source:HGNC Symbol;Acc:HGNC:11216]	0	0	1	0	0	0	0	0	1	0	0	0	0	0	0	0	0	0	0	0	0	0	0	0	0	0	0	0	0	1	0	0	0	0	0	0	0	0	0	0	0	1	1	0	0	0	0
958	CD40	CD40 molecule [Source:HGNC Symbol;Acc:HGNC:11919]	0	0	0	0	0	0	0	0	1	0	0	0	0	0	0	0	0	0	1	0	0	0	0	0	0	0	0	0	0	0	0	0	0	0	0	0	0	0	0	1	0	0	0	0	0	0	0
960	CD44	CD44 molecule (Indian blood group) [Source:HGNC Symbol;Acc:HGNC:1681]	0	0	1	1	0	1	0	0	0	0	0	0	0	0	0	0	0	0	0	0	0	0	0	0	1	0	0	0	0	0	0	1	1	0	0	1	1	0	0	1	0	0	0	0	0	0	0
9637	FEZ2	fasciculation and elongation protein zeta 2 [Source:HGNC Symbol;Acc:HGNC:3660]	0	0	0	0	0	0	0	0	0	0	0	0	0	0	0	0	0	0	0	0	0	0	0	0	0	0	0	0	0	0	0	0	0	0	0	0	0	0	0	0	0	0	0	0	0	0	0
9641	IKBKE	inhibitor of nuclear factor kappa B kinase subunit epsilon [Source:HGNC Symbol;Acc:HGNC:14552]	0	0	0	1	1	0	0	0	0	1	0	0	1	0	0	0	1	0	0	1	1	0	0	0	0	0	0	0	0	0	0	1	0	1	0	0	0	0	1	0	0	0	0	1	1	0	0
965	CD58	CD58 molecule [Source:HGNC Symbol;Acc:HGNC:1688]	0	0	0	0	0	0	0	1	0	0	1	1	0	0	0	0	1	0	0	0	0	0	0	0	0	0	0	0	0	0	0	0	0	0	0	0	1	0	0	1	0	0	0	1	0	0	0
9650	MTFR1	mitochondrial fission regulator 1 [Source:HGNC Symbol;Acc:HGNC:29510]	0	0	0	0	0	0	0	0	0	0	0	0	0	0	0	0	0	0	0	0	0	0	0	0	0	0	0	0	0	1	0	0	0	0	0	0	0	0	0	0	0	0	0	0	0	0	0
9653	HS2ST1	heparan sulfate 2-O-sulfotransferase 1 [Source:HGNC Symbol;Acc:HGNC:5193]	0	0	0	0	0	0	0	0	0	1	0	0	0	0	0	0	0	0	0	0	0	0	0	0	0	0	0	0	1	0	0	0	0	0	0	0	1	0	0	0	0	0	0	0	0	0	0
9670	IPO13	importin 13 [Source:HGNC Symbol;Acc:HGNC:16853]	0	0	0	0	0	0	1	0	0	0	0	0	0	0	0	0	1	0	0	0	0	0	0	0	0	0	0	0	0	0	0	0	0	0	0	0	0	0	0	0	0	0	0	0	0	0	0
9686	VGLL4	vestigial like family member 4 [Source:HGNC Symbol;Acc:HGNC:28966]	0	0	0	0	0	0	0	1	0	0	0	0	0	0	0	0	0	0	0	0	0	0	0	1	0	0	0	0	0	1	0	0	0	0	0	0	0	0	0	0	0	0	0	0	0	0	0
9688	NUP93	nucleoporin 93 [Source:HGNC Symbol;Acc:HGNC:28958]	0	0	0	0	1	0	0	0	0	0	0	0	0	0	0	0	0	0	0	0	0	0	0	0	0	0	0	0	0	1	0	0	0	0	0	0	1	0	0	0	0	0	0	1	0	0	0
9690	UBE3C	ubiquitin protein ligase E3C [Source:HGNC Symbol;Acc:HGNC:16803]	0	0	0	0	0	0	0	0	1	1	1	0	0	0	0	0	0	0	0	0	0	0	0	0	0	0	0	0	0	0	0	0	0	0	0	0	0	0	0	0	0	0	0	0	0	0	0
9695	EDEM1	ER degradation enhancing alpha-mannosidase like protein 1 [Source:HGNC Symbol;Acc:HGNC:18967]	0	0	0	0	0	0	0	0	0	1	0	0	0	1	1	0	0	0	0	0	0	0	0	0	0	1	0	0	0	0	0	0	0	1	1	0	0	0	0	0	0	0	0	0	0	0	0
9697	TRAM2	translocation associated membrane protein 2 [Source:HGNC Symbol;Acc:HGNC:16855]	0	0	0	1	0	0	0	0	0	0	0	0	0	0	0	0	0	0	0	0	0	0	0	0	0	0	0	0	0	0	0	0	0	0	0	0	0	0	0	0	0	0	0	0	0	0	0
9702	CEP57	centrosomal protein 57 [Source:HGNC Symbol;Acc:HGNC:30794]	0	0	0	0	0	0	0	0	0	0	0	0	0	0	1	0	0	0	0	0	0	0	0	0	0	0	0	0	0	0	0	0	0	0	0	0	0	0	0	0	0	0	0	0	0	0	0
9703	BLTP2	bridge-like lipid transfer protein family member 2 [Source:HGNC Symbol;Acc:HGNC:28960]	0	0	0	0	0	0	1	0	0	0	0	1	0	0	0	1	0	0	0	0	0	0	0	0	0	0	0	0	0	0	0	0	0	0	0	0	0	0	0	0	0	0	0	0	0	0	0
9709	HERPUD1	homocysteine inducible ER protein with ubiquitin like domain 1 [Source:HGNC Symbol;Acc:HGNC:13744]	0	0	0	0	0	0	0	0	0	0	0	0	0	0	0	0	0	0	0	0	0	0	1	0	0	1	0	1	0	0	0	0	0	0	0	0	1	0	0	1	0	0	0	0	0	1	0
9710	GARRE1	granule associated Rac and RHOG effector 1 [Source:HGNC Symbol;Acc:HGNC:29016]	0	0	0	0	0	0	1	0	0	0	1	0	1	0	1	1	0	0	0	0	0	0	0	0	0	1	0	0	0	0	0	1	0	0	1	0	1	0	1	0	0	0	0	0	0	0	0
9712	USP6NL	USP6 N-terminal like [Source:HGNC Symbol;Acc:HGNC:16858]	0	0	0	0	0	0	0	0	0	0	1	0	1	0	1	0	0	0	0	0	0	0	0	0	0	1	0	0	0	0	0	1	0	0	0	0	0	0	0	0	0	1	0	1	0	1	0
9738	CCP110	centriolar coiled-coil protein 110 [Source:HGNC Symbol;Acc:HGNC:24342]	0	0	0	0	0	0	0	0	1	0	0	1	0	0	1	0	0	0	0	0	0	0	0	0	1	1	0	1	0	0	0	1	0	0	0	0	1	0	0	0	0	0	0	0	0	0	0
976	ADGRE5	adhesion G protein-coupled receptor E5 [Source:HGNC Symbol;Acc:HGNC:1711]	0	0	0	0	0	0	0	1	0	0	0	0	0	0	0	0	0	0	0	0	0	0	0	0	0	0	0	0	0	0	0	0	1	0	0	1	0	0	0	0	0	0	0	0	0	0	0
9761	MLEC	malectin [Source:HGNC Symbol;Acc:HGNC:28973]	0	0	0	0	0	0	0	0	0	0	0	0	0	0	0	0	0	0	0	0	0	0	0	0	0	0	0	0	0	1	0	0	0	0	0	0	0	0	0	0	0	0	0	0	0	0	0
9797	TATDN2	TatD DNase domain containing 2 [Source:HGNC Symbol;Acc:HGNC:28988]	1	0	0	0	0	0	0	0	0	0	1	0	0	0	0	0	0	0	0	0	1	0	0	1	1	0	1	0	0	0	0	1	0	0	0	0	0	0	0	0	0	0	0	0	0	0	0
9801	MRPL19	mitochondrial ribosomal protein L19 [Source:HGNC Symbol;Acc:HGNC:14052]	0	0	0	0	0	0	0	0	0	0	0	0	0	0	0	1	0	0	1	0	0	0	0	0	0	0	0	0	0	0	0	0	0	1	0	0	0	0	0	0	1	0	0	0	0	0	0
9805	SCRN1	secernin 1 [Source:HGNC Symbol;Acc:HGNC:22192]	0	0	0	0	0	0	0	0	0	0	0	0	0	0	0	0	0	0	0	0	0	0	0	0	0	0	0	0	0	0	0	0	0	0	0	0	0	0	0	0	0	0	0	0	0	0	1
9813	EFCAB14	EF-hand calcium binding domain 14 [Source:HGNC Symbol;Acc:HGNC:29051]	0	0	0	0	0	0	0	0	0	0	0	0	0	0	0	0	0	0	0	0	0	0	0	0	0	0	0	0	0	0	0	0	0	0	0	0	0	0	0	0	0	0	0	0	0	0	0
9817	KEAP1	kelch like ECH associated protein 1 [Source:HGNC Symbol;Acc:HGNC:23177]	0	0	1	0	0	0	0	0	0	0	0	0	0	0	0	0	0	0	0	0	0	0	0	0	0	0	0	0	0	1	0	0	0	0	0	0	0	0	0	0	0	0	0	0	0	0	0
983	CDK1	cyclin dependent kinase 1 [Source:HGNC Symbol;Acc:HGNC:1722]	0	0	0	0	0	0	0	0	0	0	0	0	0	0	0	0	0	0	0	0	0	0	0	0	0	0	0	0	0	0	1	0	0	0	0	0	0	1	0	0	0	0	1	0	0	0	0
9833	MELK	maternal embryonic leucine zipper kinase [Source:HGNC Symbol;Acc:HGNC:16870]	0	0	0	0	0	0	0	1	1	0	1	1	0	0	0	0	0	0	0	0	0	0	1	1	0	0	0	1	0	0	0	0	0	0	0	0	0	1	0	0	0	0	0	0	0	0	0
9842	PLEKHM1	pleckstrin homology and RUN domain containing M1 [Source:HGNC Symbol;Acc:HGNC:29017]	0	0	0	0	0	0	0	0	0	0	1	0	1	0	0	0	0	0	0	0	0	0	0	0	0	0	0	0	0	0	0	0	0	0	0	0	0	0	0	0	0	0	0	0	0	0	0
9847	C2CD5	C2 calcium dependent domain containing 5 [Source:HGNC Symbol;Acc:HGNC:29062]	0	1	0	1	0	0	0	0	0	1	0	0	0	1	1	0	0	1	0	0	0	0	0	0	1	0	0	0	1	0	0	0	0	0	1	0	0	0	0	0	0	0	0	1	0	0	0
9851	KIAA0753	KIAA0753 [Source:HGNC Symbol;Acc:HGNC:29110]	0	0	0	0	0	0	0	0	0	0	0	0	0	0	1	0	0	0	0	0	0	0	0	0	0	0	0	1	1	0	0	0	0	0	0	1	0	0	0	0	0	0	0	0	0	0	0
9854	C2CD2L	C2CD2 like [Source:HGNC Symbol;Acc:HGNC:29000]	0	0	0	0	0	0	0	0	0	0	0	0	0	0	0	0	1	0	0	0	0	0	0	1	0	0	0	0	0	0	0	0	0	0	0	0	0	0	0	0	0	0	0	0	0	0	0
9868	TOMM70	translocase of outer mitochondrial membrane 70 [Source:HGNC Symbol;Acc:HGNC:11985]	0	0	0	0	0	0	0	0	0	0	0	0	0	0	0	0	0	0	0	0	0	1	0	0	0	0	0	0	0	0	0	0	0	0	0	0	0	1	0	0	0	0	0	0	0	0	0
9897	WASHC5	WASH complex subunit 5 [Source:HGNC Symbol;Acc:HGNC:28984]	0	0	0	0	0	0	0	0	0	0	1	0	1	0	0	0	0	0	0	0	0	0	0	0	0	0	0	0	0	0	0	0	0	0	0	0	0	0	0	0	0	0	0	0	1	0	0
9903	KLHL21	kelch like family member 21 [Source:HGNC Symbol;Acc:HGNC:29041]	0	1	0	0	1	1	0	0	0	0	0	0	0	1	1	0	0	1	0	0	0	0	0	0	1	0	0	0	1	0	1	1	0	0	1	0	0	0	0	0	1	1	1	0	0	0	0
991	CDC20	cell division cycle 20 [Source:HGNC Symbol;Acc:HGNC:1723]	1	1	0	1	0	0	1	0	0	0	0	0	0	1	0	0	0	0	0	1	0	1	0	0	0	0	1	1	0	0	1	0	1	0	1	0	0	1	1	0	1	0	1	0	0	0	0
9915	ARNT2	aryl hydrocarbon receptor nuclear translocator 2 [Source:HGNC Symbol;Acc:HGNC:16876]	0	0	1	0	1	1	0	0	0	0	0	0	0	0	0	0	0	0	0	0	0	1	0	0	1	0	0	0	1	0	0	1	0	0	0	0	0	0	0	0	0	0	0	0	1	0	0
9917	FAM20B	FAM20B glycosaminoglycan xylosylkinase [Source:HGNC Symbol;Acc:HGNC:23017]	0	0	0	0	0	0	0	0	0	0	0	0	0	0	0	0	0	0	1	0	0	0	0	0	0	0	0	0	0	1	0	0	0	0	0	0	0	0	0	0	0	0	0	0	0	0	0
9918	NCAPD2	non-SMC condensin I complex subunit D2 [Source:HGNC Symbol;Acc:HGNC:24305]	0	0	0	0	0	0	0	0	0	0	0	0	0	0	0	0	0	0	0	0	0	1	0	0	0	0	1	0	0	0	1	0	0	0	0	0	0	0	0	0	0	0	0	0	0	0	0
9924	PAN2	poly(A) specific ribonuclease subunit PAN2 [Source:HGNC Symbol;Acc:HGNC:20074]	0	0	1	0	0	1	0	1	0	0	0	1	0	0	0	0	0	0	0	0	0	1	0	0	0	0	0	0	1	1	0	0	0	0	0	0	0	0	0	1	0	0	0	1	0	1	0
9926	LPGAT1	lysophosphatidylglycerol acyltransferase 1 [Source:HGNC Symbol;Acc:HGNC:28985]	0	0	0	0	0	0	0	0	0	0	0	0	0	0	0	0	0	1	0	0	0	0	0	1	0	0	0	0	0	0	0	0	0	0	0	0	0	0	0	0	0	0	0	0	0	0	0
9928	KIF14	kinesin family member 14 [Source:HGNC Symbol;Acc:HGNC:19181]	0	0	0	0	0	1	0	0	0	0	0	0	0	0	0	0	0	0	1	0	0	0	0	0	0	0	0	0	0	0	1	0	0	0	0	0	0	0	0	0	0	1	1	0	0	0	0
993	CDC25A	cell division cycle 25A [Source:HGNC Symbol;Acc:HGNC:1725]	0	0	0	0	0	0	0	0	0	0	0	0	0	0	0	0	0	0	0	0	0	0	0	0	0	0	0	0	0	0	0	0	0	0	0	0	0	0	0	0	0	0	0	0	0	0	0
994	CDC25B	cell division cycle 25B [Source:HGNC Symbol;Acc:HGNC:1726]	0	0	0	0	0	0	1	0	0	1	0	0	1	0	1	0	0	0	0	1	1	0	0	0	1	0	0	0	0	0	1	0	0	0	0	0	0	0	0	1	1	1	1	0	0	0	0
9943	OXSR1	oxidative stress responsive kinase 1 [Source:HGNC Symbol;Acc:HGNC:8508]	0	0	0	0	0	0	0	0	0	0	0	0	0	0	0	0	1	0	0	0	0	0	0	0	0	0	0	0	0	0	0	0	0	0	0	0	0	0	0	0	0	0	0	0	0	0	0
9961	MVP	major vault protein [Source:HGNC Symbol;Acc:HGNC:7531]	0	0	0	0	0	0	0	0	0	0	0	0	0	0	0	0	0	0	0	0	0	0	0	0	0	0	0	0	0	0	0	0	0	0	1	0	0	0	0	0	0	0	0	0	0	0	0
998	CDC42	cell division cycle 42 [Source:HGNC Symbol;Acc:HGNC:1736]	0	0	0	0	0	0	0	0	0	0	0	1	0	0	0	0	0	0	1	0	0	0	0	0	0	0	0	1	1	0	0	0	0	0	1	1	0	0	0	0	0	0	0	0	0	0	0
9988	DMTF1	cyclin D binding myb like transcription factor 1 [Source:HGNC Symbol;Acc:HGNC:14603]	1	1	0	0	0	0	0	0	0	1	0	0	1	0	0	0	0	0	0	0	0	0	0	0	0	0	0	0	0	0	0	0	0	0	0	0	0	0	0	0	0	0	0	0	0	0	0
[truncated: 1,441 more columns]
