# Supplementary material for: A network-based trans-omics approach for predicting synergistic drug combinations
Source: Commun Med (Lond). 2024 Jul 29;4:154. doi: 10.1038/s43856-024-00571-2 (PMC11286857; doi:10.1038/s43856-024-00571-2)
Supplement: Supplementary file 7 — Supplementary Data 5 [file 43856_2024_571_MOESM7_ESM.xlsx]

## Sheet: Sheet 1
	H00003	H00004	H00020	H00079	H00409	H01633
Disease	PP1000	PP1000	PP500	NP	NP	AP
Drug	AP	PP200	PP1000	AP	PP200	NP
NP: Not propagated
AP: All the neighber nodes are considered related genes
PP200: TOP200 genes with high relationship score are considered related genes
PP500: TOP500 genes with high relationship score are considered related genes
PP1000: TOP1000 genes with high relationship score are considered related genes
