# Supplementary material for: A network-based trans-omics approach for predicting synergistic drug combinations
Source: Commun Med (Lond). 2024 Jul 29;4:154. doi: 10.1038/s43856-024-00571-2 (PMC11286857; doi:10.1038/s43856-024-00571-2)
Supplement: Supplementary file 9 — Supplementary Data 7 [file 43856_2024_571_MOESM9_ESM.xlsx]

## Sheet: AML
	Drug_A	Drug_B	drugA_En	drugB_En	efficacyA_en	efficacyB_en	ZDA	ZDB	SAB	Prediction Score
1	D00168	D08205	Cytarabine	Methyldopa	Antineoplastic	Antihypertensive	-4.95303	-5.16524	0.02832	3.08093
2	D00125	D08205	Etoposide	Methyldopa	Antineoplastic	Antihypertensive	-5.30442	-5.16524	0.0440164	3.07486
3	D06637	D08205	Romidepsin	Methyldopa	Antineoplastic	Antihypertensive	-4.48694	-5.16524	0.0398123	3.06503
4	D08086	D08205	Irinotecan	Methyldopa	Antineoplastic	Antihypertensive	-4.69158	-5.16524	0.0314427	3.0625
5	D03061	D08205	Batimastat	Methyldopa	Antineoplastic	Antihypertensive	-4.85036	-5.16524	0.0345567	3.05777
6	D00317	D08205	Famciclovir	Methyldopa	Antiviral	Antihypertensive	-4.0011	-5.16524	0.0213817	3.05236
7	D07966	D08205	Fludarabine	Methyldopa	Antineoplastic	Antihypertensive	-4.48474	-5.16524	0.0361893	3.05044
8	D00125	D00168	Etoposide	Cytarabine	Antineoplastic	Antineoplastic	-5.30442	-4.95303	0.0194452	3.04809
9	D08205	D08932	Methyldopa	Imexon	Antihypertensive	Antineoplastic	-5.16524	-3.30101	0.0282663	3.04621
10	D01708	D08205	Fluticasone	Methyldopa	Antiasthmatic	Antihypertensive	-5.03316	-5.16524	0.0371034	3.04114
11	D04208	D08205	Flumethasone	Methyldopa	Anti-inflammatory	Antihypertensive	-4.94975	-5.16524	0.036864	3.03855
12	D00168	D06637	Cytarabine	Romidepsin	Antineoplastic	Antineoplastic	-4.95303	-4.48694	0.0397105	3.03825
13	D08205	D11011	Methyldopa	Alpelisib	Antihypertensive	Antineoplastic	-5.16524	-3.88494	0.0246578	3.03773
14	D00168	D08086	Cytarabine	Irinotecan	Antineoplastic	Antineoplastic	-4.95303	-4.69158	0.0166568	3.03572
15	D04966	D08205	Metformin	Methyldopa	Antidiabetic	Antihypertensive	-3.38326	-5.16524	0.0253423	3.03469
16	D06320	D08205	Vorinostat	Methyldopa	Antineoplastic	Antihypertensive	-4.26026	-5.16524	0.0347266	3.03363
17	D00125	D06637	Etoposide	Romidepsin	Antineoplastic	Antineoplastic	-5.30442	-4.48694	0.0338655	3.03219
18	D00168	D03061	Cytarabine	Batimastat	Antineoplastic	Antineoplastic	-4.95303	-4.85036	0.0540716	3.031
19	D00125	D08086	Etoposide	Irinotecan	Antineoplastic	Antineoplastic	-5.30442	-4.69158	0.0158936	3.02966
20	D00117	D08205	Guaiacol	Methyldopa	Analgesic	Antihypertensive	-4.0475	-5.16524	0.0210317	3.0278
21	D00250	D08205	Capsaicin	Methyldopa	Analgesic	Antihypertensive	-4.57521	-5.16524	0.0231326	3.02776
22	D01064	D08205	Raltitrexed	Methyldopa	Antineoplastic	Antihypertensive	-4.82113	-5.16524	0.0404575	3.02711
23	D07796	D08205	Dexamethasone	Methyldopa	Anti-inflammatory	Antihypertensive	-4.58162	-5.16524	0.0294006	3.02673
24	D04197	D08205	Floxuridine	Methyldopa	Antineoplastic	Antihypertensive	-4.18629	-5.16524	0.0339808	3.02648
25	D00168	D00317	Cytarabine	Famciclovir	Antineoplastic	Antiviral	-4.95303	-4.0011	0.0258817	3.02558
26	D00125	D03061	Etoposide	Batimastat	Antineoplastic	Antineoplastic	-5.30442	-4.85036	0.060281	3.02493
27	D00168	D07966	Cytarabine	Fludarabine	Antineoplastic	Antineoplastic	-4.95303	-4.48474	0.0136762	3.02366
28	D08205	D08688	Methyldopa	Zofenopril	Antihypertensive	Antihypertensive	-5.16524	-4.18891	0.0238013	3.02326
29	D06637	D08086	Romidepsin	Irinotecan	Antineoplastic	Antineoplastic	-4.48694	-4.69158	0.0289059	3.01982
30	D00125	D00317	Etoposide	Famciclovir	Antineoplastic	Antiviral	-5.30442	-4.0011	0.0316662	3.01952
31	D00168	D08932	Cytarabine	Imexon	Antineoplastic	Antineoplastic	-4.95303	-3.30101	0.0428725	3.01943
32	D04041	D08205	Equilin	Methyldopa	Replenisher	Antihypertensive	-2.86524	-5.16524	0.0210832	3.01855
33	D00125	D07966	Etoposide	Fludarabine	Antineoplastic	Antineoplastic	-5.30442	-4.48474	0.0157244	3.0176
34	D00094	D08205	Tretinoin	Methyldopa	Antineoplastic	Antihypertensive	-3.97447	-5.16524	0.0315111	3.01607
35	D03061	D06637	Batimastat	Romidepsin	Antineoplastic	Antineoplastic	-4.85036	-4.48694	0.0426512	3.0151
36	D00168	D01708	Cytarabine	Fluticasone	Antineoplastic	Antiasthmatic	-4.95303	-5.03316	0.0258386	3.01436
37	D00125	D08932	Etoposide	Imexon	Antineoplastic	Antineoplastic	-5.30442	-3.30101	0.0526094	3.01337
38	D08205	D10887	Methyldopa	Vistusertib	Antihypertensive	Antineoplastic	-5.16524	-4.26637	0.0355643	3.01259
39	D03061	D08086	Batimastat	Irinotecan	Antineoplastic	Antineoplastic	-4.85036	-4.69158	0.0476576	3.01256
40	D01693	D08205	Dehydrocholic	Methyldopa	Choleretic	Antihypertensive	-2.94392	-5.16524	0.0330718	3.01238
41	D00168	D04208	Cytarabine	Flumethasone	Antineoplastic	Anti-inflammatory	-4.95303	-4.94975	0.0363534	3.01177
42	D00168	D11011	Cytarabine	Alpelisib	Antineoplastic	Antineoplastic	-4.95303	-3.88494	0.0373894	3.01095
43	D00142	D08205	Methotrexate	Methyldopa	Antineoplastic	Antihypertensive	-3.94338	-5.16524	0.0295664	3.01092
44	D08205	D08220	Methyldopa	Midodrine	Antihypertensive	Antihypotensive	-5.16524	-3.44961	0.0271154	3.01008
45	D00317	D06637	Famciclovir	Romidepsin	Antiviral	Antineoplastic	-4.0011	-4.48694	0.0337127	3.00968
46	D00125	D01708	Etoposide	Fluticasone	Antineoplastic	Antiasthmatic	-5.30442	-5.03316	0.0227652	3.0083
47	D00168	D04966	Cytarabine	Metformin	Antineoplastic	Antidiabetic	-4.95303	-3.38326	0.0394163	3.00791
48	D06637	D07966	Romidepsin	Fludarabine	Antineoplastic	Antineoplastic	-4.48694	-4.48474	0.0408844	3.00776
49	D08205	D09666	Methyldopa	Selumetinib	Antihypertensive	Antineoplastic	-5.16524	-4.18964	0.0316234	3.00728
50	D00317	D08086	Famciclovir	Irinotecan	Antiviral	Antineoplastic	-4.0011	-4.69158	0.0213742	3.00715
51	D01128	D08205	Ramatroban	Methyldopa	Antiallergic	Antihypertensive	-3.83365	-5.16524	0.0269276	3.00687
52	D00168	D06320	Cytarabine	Vorinostat	Antineoplastic	Antineoplastic	-4.95303	-4.26026	0.0418138	3.00686
53	D00450	D08205	Sulfisoxazole	Methyldopa	Antibacterial	Antihypertensive	-3.76318	-5.16524	0.0226468	3.0062
54	D00095	D08205	Epinephrine	Methyldopa	Bronchodilator	Antihypertensive	-3.85561	-5.16524	0.0180236	3.00577
55	D00125	D04208	Etoposide	Flumethasone	Antineoplastic	Anti-inflammatory	-5.30442	-4.94975	0.040343	3.00571
56	D07966	D08086	Fludarabine	Irinotecan	Antineoplastic	Antineoplastic	-4.48474	-4.69158	0.0142521	3.00523
57	D00125	D11011	Etoposide	Alpelisib	Antineoplastic	Antineoplastic	-5.30442	-3.88494	0.0472454	3.00489
58	D06637	D08932	Romidepsin	Imexon	Antineoplastic	Antineoplastic	-4.48694	-3.30101	0.0387438	3.00353
59	D01042	D08205	Fipronil	Methyldopa	Insecticide	Antihypertensive	-3.89991	-5.16524	0.0172958	3.00286
60	D00317	D03061	Famciclovir	Batimastat	Antiviral	Antineoplastic	-4.0011	-4.85036	0.0315613	3.00242
61	D07776	D08205	Daunorubicin	Methyldopa	Antibiotic	Antihypertensive	-3.46674	-5.16524	0.0234097	3.00239
62	D07729	D08205	Clopidogrel	Methyldopa	Anticoagulant	Antihypertensive	-2.4843	-5.16524	0.0337079	3.00209
63	D08205	D08224	Methyldopa	Mitoxantrone	Antihypertensive	Antineoplastic	-5.16524	-3.09632	0.0228358	3.00186
64	D00125	D04966	Etoposide	Metformin	Antineoplastic	Antidiabetic	-5.30442	-3.38326	0.0431188	3.00185
65	D00117	D00168	Guaiacol	Cytarabine	Analgesic	Antineoplastic	-4.0475	-4.95303	0.0275497	3.00102
66	D08086	D08932	Irinotecan	Imexon	Antineoplastic	Antineoplastic	-4.69158	-3.30101	0.0375559	3.001
67	D00168	D00250	Cytarabine	Capsaicin	Antineoplastic	Analgesic	-4.95303	-4.57521	0.0318007	3.00098
68	D00125	D06320	Etoposide	Vorinostat	Antineoplastic	Antineoplastic	-5.30442	-4.26026	0.040593	3.00079
69	D03061	D07966	Batimastat	Fludarabine	Antineoplastic	Antineoplastic	-4.85036	-4.48474	0.052924	3.00051
70	D08166	D08205	Medroxyprogesterone	Methyldopa	Antineoplastic	Antihypertensive	-4.24219	-5.16524	0.021512	3.00039
71	D00168	D01064	Cytarabine	Raltitrexed	Antineoplastic	Antineoplastic	-4.95303	-4.82113	0.0146386	3.00034
72	D00168	D07796	Cytarabine	Dexamethasone	Antineoplastic	Anti-inflammatory	-4.95303	-4.58162	0.0277624	2.99996
73	D08205	D10334	Methyldopa	Rebastinib	Antihypertensive	Antineoplastic	-5.16524	-3.43561	0.025589	2.99983
74	D00168	D04197	Cytarabine	Floxuridine	Antineoplastic	Antineoplastic	-4.95303	-4.18629	0.0156019	2.99971
75	D08205	D08569	Methyldopa	Terazosin	Antihypertensive	Antidysuria	-5.16524	-2.99614	0.02565	2.99952
76	D01324	D08205	Mequitazine	Methyldopa	Antiallergic	Antihypertensive	-2.37387	-5.16524	0.0295019	2.99868
77	D01708	D06637	Fluticasone	Romidepsin	Antiasthmatic	Antineoplastic	-5.03316	-4.48694	0.0335735	2.99846
78	D07526	D08205	Betaxolol	Methyldopa	Antiglaucoma	Antihypertensive	-3.70128	-5.16524	0.0334421	2.99794
79	D08205	D08277	Methyldopa	Turofexorate	Antihypertensive	Antidyslipidemia	-5.16524	-3.67563	0.023635	2.99695
80	D03546	D08205	Clofarabine	Methyldopa	Antineoplastic	Antihypertensive	-3.79025	-5.16524	0.0259583	2.99662
81	D00168	D08688	Cytarabine	Zofenopril	Antineoplastic	Antihypertensive	-4.95303	-4.18891	0.0249475	2.99648
82	D03061	D08932	Batimastat	Imexon	Antineoplastic	Antineoplastic	-4.85036	-3.30101	0.0312174	2.99628
83	D01708	D08086	Fluticasone	Irinotecan	Antiasthmatic	Antineoplastic	-5.03316	-4.69158	0.0269291	2.99593
84	D04208	D06637	Flumethasone	Romidepsin	Anti-inflammatory	Antineoplastic	-4.94975	-4.48694	0.0430727	2.99587
85	D00317	D07966	Famciclovir	Fludarabine	Antiviral	Antineoplastic	-4.0011	-4.48474	0.0304973	2.99509
86	D06637	D11011	Romidepsin	Alpelisib	Antineoplastic	Antineoplastic	-4.48694	-3.88494	0.0252939	2.99505
87	D00117	D00125	Guaiacol	Etoposide	Analgesic	Antineoplastic	-4.0475	-5.30442	0.0426449	2.99496
88	D00125	D00250	Etoposide	Capsaicin	Antineoplastic	Analgesic	-5.30442	-4.57521	0.0371797	2.99492
89	D00125	D01064	Etoposide	Raltitrexed	Antineoplastic	Antineoplastic	-5.30442	-4.82113	0.0162468	2.99427
90	D00125	D07796	Etoposide	Dexamethasone	Antineoplastic	Anti-inflammatory	-5.30442	-4.58162	0.0297821	2.99389
91	D00125	D04197	Etoposide	Floxuridine	Antineoplastic	Antineoplastic	-5.30442	-4.18629	0.0197711	2.99364
92	D04208	D08086	Flumethasone	Irinotecan	Anti-inflammatory	Antineoplastic	-4.94975	-4.69158	0.0352453	2.99334
93	D08205	D08576	Methyldopa	Tetramisole	Antihypertensive	Anthelmintic	-5.16524	-2.84026	0.0275286	2.99282
94	D08086	D11011	Irinotecan	Alpelisib	Antineoplastic	Antineoplastic	-4.69158	-3.88494	0.032103	2.99252
95	D04966	D06637	Metformin	Romidepsin	Antidiabetic	Antineoplastic	-3.38326	-4.48694	0.0319761	2.99201
96	D00513	D08205	Pindolol	Methyldopa	Antiarrhythmic	Antihypertensive	-3.15634	-5.16524	0.0324734	2.99196
97	D00168	D04041	Cytarabine	Equilin	Antineoplastic	Replenisher	-4.95303	-2.86524	0.0416615	2.99177
98	D01708	D03061	Fluticasone	Batimastat	Antiasthmatic	Antineoplastic	-5.03316	-4.85036	0.0412168	2.99121
99	D06320	D06637	Vorinostat	Romidepsin	Antineoplastic	Antineoplastic	-4.26026	-4.48694	0.0154995	2.99096
100	D00317	D08932	Famciclovir	Imexon	Antiviral	Antineoplastic	-4.0011	-3.30101	0.032484	2.99086
101	D00125	D08688	Etoposide	Zofenopril	Antineoplastic	Antihypertensive	-5.30442	-4.18891	0.0335187	2.99042
102	D08205	D08910	Methyldopa	Enclomiphene	Antihypertensive	Gonadotropin	-5.16524	-2.97555	0.0474688	2.99014
103	D04966	D08086	Metformin	Irinotecan	Antidiabetic	Antineoplastic	-3.38326	-4.69158	0.0363483	2.98948
104	D00094	D00168	Tretinoin	Cytarabine	Antineoplastic	Antineoplastic	-3.97447	-4.95303	0.0329675	2.98929
105	D07966	D08932	Fludarabine	Imexon	Antineoplastic	Antineoplastic	-4.48474	-3.30101	0.050377	2.98894
106	D03061	D04208	Batimastat	Flumethasone	Antineoplastic	Anti-inflammatory	-4.85036	-4.94975	0.0430688	2.98862
107	D06320	D08086	Vorinostat	Irinotecan	Antineoplastic	Antineoplastic	-4.26026	-4.69158	0.0388483	2.98843
108	D08205	D08365	Methyldopa	Phenylephrine	Antihypertensive	Vasoconstrictor	-5.16524	-3.24884	0.0214619	2.98806
109	D03061	D11011	Batimastat	Alpelisib	Antineoplastic	Antineoplastic	-4.85036	-3.88494	0.0269113	2.9878
110	D08205	D08618	Methyldopa	Topotecan	Antihypertensive	Antineoplastic	-5.16524	-3.47994	0.0304075	2.98747
111	D08205	D10960	Methyldopa	Nirogacestat	Antihypertensive	Antineoplastic	-5.16524	-2.98834	0.0263856	2.98683
112	D08205	D09868	Methyldopa	Alvocidib	Antihypertensive	Antineoplastic	-5.16524	-3.07565	0.0238959	2.98649
113	D00168	D10887	Cytarabine	Vistusertib	Antineoplastic	Antineoplastic	-4.95303	-4.26637	0.0345501	2.98582
114	D00317	D01708	Famciclovir	Fluticasone	Antiviral	Antiasthmatic	-4.0011	-5.03316	0.0231856	2.98579
115	D01582	D08205	Acemetacin	Methyldopa	Analgesic	Antihypertensive	-3.3809	-5.16524	0.0270479	2.98571
116	D00125	D04041	Etoposide	Equilin	Antineoplastic	Replenisher	-5.30442	-2.86524	0.0527627	2.98571
117	D00168	D01693	Cytarabine	Dehydrocholic	Antineoplastic	Choleretic	-4.95303	-2.94392	0.0410887	2.9856
118	D00117	D06637	Guaiacol	Romidepsin	Analgesic	Antineoplastic	-4.0475	-4.48694	0.0312737	2.98512
119	D00250	D06637	Capsaicin	Romidepsin	Analgesic	Antineoplastic	-4.57521	-4.48694	0.0370566	2.98508
120	D08205	D08485	Methyldopa	Rizatriptan	Antihypertensive	Antimigraine	-5.16524	-3.67067	0.0289105	2.98496
121	D05072	D08205	Monobenzone	Methyldopa	Pigmentation	Antihypertensive	-3.56622	-5.16524	0.0308042	2.98485
122	D03061	D04966	Batimastat	Metformin	Antineoplastic	Antidiabetic	-4.85036	-3.38326	0.0337665	2.98475
123	D01064	D06637	Raltitrexed	Romidepsin	Antineoplastic	Antineoplastic	-4.82113	-4.48694	0.0355345	2.98444
124	D05365	D08205	Parbendazole	Methyldopa	Anthelmintic	Antihypertensive	-3.41531	-5.16524	0.0264654	2.98437
125	D08060	D08205	Ibutilide	Methyldopa	Antiarrhythmic	Antihypertensive	-3.84403	-5.16524	0.0218407	2.98434
126	D00142	D00168	Methotrexate	Cytarabine	Antineoplastic	Antineoplastic	-3.94338	-4.95303	0.0161433	2.98414
127	D06637	D07796	Romidepsin	Dexamethasone	Antineoplastic	Anti-inflammatory	-4.48694	-4.58162	0.0188449	2.98406
128	D01708	D07966	Fluticasone	Fludarabine	Antiasthmatic	Antineoplastic	-5.03316	-4.48474	0.0305765	2.98387
129	D04197	D06637	Floxuridine	Romidepsin	Antineoplastic	Antineoplastic	-4.18629	-4.48694	0.0324027	2.9838
130	D03061	D06320	Batimastat	Vorinostat	Antineoplastic	Antineoplastic	-4.85036	-4.26026	0.0378399	2.9837
131	D00168	D08220	Cytarabine	Midodrine	Antineoplastic	Antihypotensive	-4.95303	-3.44961	0.0454902	2.9833
132	D00094	D00125	Tretinoin	Etoposide	Antineoplastic	Antineoplastic	-3.97447	-5.30442	0.0345317	2.98323
133	D00317	D04208	Famciclovir	Flumethasone	Antiviral	Anti-inflammatory	-4.0011	-4.94975	0.035803	2.9832
134	D02368	D08205	Gemcitabine	Methyldopa	Antineoplastic	Antihypertensive	-3.65466	-5.16524	0.0400274	2.98259
135	D00117	D08086	Guaiacol	Irinotecan	Analgesic	Antineoplastic	-4.0475	-4.69158	0.0296131	2.98259
136	D00250	D08086	Capsaicin	Irinotecan	Analgesic	Antineoplastic	-4.57521	-4.69158	0.0256625	2.98255
137	D00317	D11011	Famciclovir	Alpelisib	Antiviral	Antineoplastic	-4.0011	-3.88494	0.0214971	2.98238
138	D01064	D08086	Raltitrexed	Irinotecan	Antineoplastic	Antineoplastic	-4.82113	-4.69158	0.0148533	2.9819
139	D08205	D08585	Methyldopa	Thioproperazine	Antihypertensive	Antipsychotic	-5.16524	-2.94655	0.0251857	2.98181
140	D07796	D08086	Dexamethasone	Irinotecan	Anti-inflammatory	Antineoplastic	-4.58162	-4.69158	0.0258423	2.98152
141	D08205	D10175	Methyldopa	Trametinib	Antihypertensive	Antineoplastic	-5.16524	-3.94904	0.0444388	2.98149
142	D04208	D07966	Flumethasone	Fludarabine	Anti-inflammatory	Antineoplastic	-4.94975	-4.48474	0.0473764	2.98128
143	D04197	D08086	Floxuridine	Irinotecan	Antineoplastic	Antineoplastic	-4.18629	-4.69158	0.0201436	2.98127
144	D08205	D10397	Methyldopa	Rabusertib	Antihypertensive	Antineoplastic	-5.16524	-3.48301	0.0470759	2.98083
145	D06637	D08688	Romidepsin	Zofenopril	Antineoplastic	Antihypertensive	-4.48694	-4.18891	0.0342628	2.98058
146	D00168	D09666	Cytarabine	Selumetinib	Antineoplastic	Antineoplastic	-4.95303	-4.18964	0.0312129	2.9805
147	D07966	D11011	Fludarabine	Alpelisib	Antineoplastic	Antineoplastic	-4.48474	-3.88494	0.0439482	2.98046
148	D00983	D08205	Triamcinolone	Methyldopa	Antiasthmatic	Antihypertensive	-3.95356	-5.16524	0.0275971	2.98042
149	D00168	D01128	Cytarabine	Ramatroban	Antineoplastic	Antiallergic	-4.95303	-3.83365	0.0311798	2.98009
150	D00125	D10887	Etoposide	Vistusertib	Antineoplastic	Antineoplastic	-5.30442	-4.26637	0.0319091	2.97975
151	D01708	D08932	Fluticasone	Imexon	Antiasthmatic	Antineoplastic	-5.03316	-3.30101	0.0326048	2.97965
152	D00125	D01693	Etoposide	Dehydrocholic	Antineoplastic	Choleretic	-5.30442	-2.94392	0.0537277	2.97954
153	D00168	D00450	Cytarabine	Sulfisoxazole	Antineoplastic	Antibacterial	-4.95303	-3.76318	0.0353064	2.97942
154	D00317	D04966	Famciclovir	Metformin	Antiviral	Antidiabetic	-4.0011	-3.38326	0.0248762	2.97934
155	D00095	D00168	Epinephrine	Cytarabine	Bronchodilator	Antineoplastic	-3.85561	-4.95303	0.0248212	2.979
156	D00358	D08205	Lidocaine	Methyldopa	Anesthetic	Antihypertensive	-3.56214	-5.16524	0.0274704	2.97843
157	D00317	D06320	Famciclovir	Vorinostat	Antiviral	Antineoplastic	-4.0011	-4.26026	0.0238004	2.97829
158	D00125	D00142	Etoposide	Methotrexate	Antineoplastic	Antineoplastic	-5.30442	-3.94338	0.0270924	2.97808
159	D08086	D08688	Irinotecan	Zofenopril	Antineoplastic	Antihypertensive	-4.69158	-4.18891	0.0255576	2.97805
160	D00117	D03061	Guaiacol	Batimastat	Analgesic	Antineoplastic	-4.0475	-4.85036	0.0365796	2.97786
161	D00250	D03061	Capsaicin	Batimastat	Analgesic	Antineoplastic	-4.57521	-4.85036	0.0318634	2.97782
162	D08062	D08205	Idarubicin	Methyldopa	Antibiotic	Antihypertensive	-3.03328	-5.16524	0.0225305	2.97773
163	D04966	D07966	Metformin	Fludarabine	Antidiabetic	Antineoplastic	-3.38326	-4.48474	0.0463219	2.97742
164	D00125	D08220	Etoposide	Midodrine	Antineoplastic	Antihypotensive	-5.30442	-3.44961	0.0546487	2.97724
165	D01064	D03061	Raltitrexed	Batimastat	Antineoplastic	Antineoplastic	-4.82113	-4.85036	0.0585863	2.97718
166	D04208	D08932	Flumethasone	Imexon	Anti-inflammatory	Antineoplastic	-4.94975	-3.30101	0.0302169	2.97706
167	D03061	D07796	Batimastat	Dexamethasone	Antineoplastic	Anti-inflammatory	-4.85036	-4.58162	0.0278021	2.9768
168	D03061	D04197	Batimastat	Floxuridine	Antineoplastic	Antineoplastic	-4.85036	-4.18629	0.0444423	2.97655
169	D06320	D07966	Vorinostat	Fludarabine	Antineoplastic	Antineoplastic	-4.26026	-4.48474	0.0520818	2.97637
170	D08932	D11011	Imexon	Alpelisib	Antineoplastic	Antineoplastic	-3.30101	-3.88494	0.0237096	2.97623
171	D00168	D01042	Cytarabine	Fipronil	Antineoplastic	Insecticide	-4.95303	-3.89991	0.0274029	2.97609
172	D04041	D06637	Equilin	Romidepsin	Replenisher	Antineoplastic	-2.86524	-4.48694	0.039085	2.97587
173	D03213	D08205	Apixaban	Methyldopa	Anticoagulant	Antihypertensive	-4.04351	-5.16524	0.0236129	2.97582
174	D00168	D07776	Cytarabine	Daunorubicin	Antineoplastic	Antibiotic	-4.95303	-3.46674	0.0223225	2.97561
175	D00168	D07729	Cytarabine	Clopidogrel	Antineoplastic	Anticoagulant	-4.95303	-2.4843	0.0337399	2.97532
176	D00168	D08224	Cytarabine	Mitoxantrone	Antineoplastic	Antineoplastic	-4.95303	-3.09632	0.0211795	2.97508
177	D00125	D09666	Etoposide	Selumetinib	Antineoplastic	Antineoplastic	-5.30442	-4.18964	0.0422506	2.97444
178	D00125	D01128	Etoposide	Ramatroban	Antineoplastic	Antiallergic	-5.30442	-3.83365	0.0428855	2.97403
179	D08205	D09935	Methyldopa	Navitoclax	Antihypertensive	Antineoplastic	-5.16524	-3.51389	0.0243756	2.97396
180	D08205	D08499	Methyldopa	Rutoside	Antihypertensive	Vascular	-5.16524	-3.1825	0.0208739	2.97373
181	D00168	D08166	Cytarabine	Medroxyprogesterone	Antineoplastic	Antineoplastic	-4.95303	-4.24219	0.0200051	2.97361
182	D00094	D06637	Tretinoin	Romidepsin	Antineoplastic	Antineoplastic	-3.97447	-4.48694	0.0359718	2.97339
183	D00125	D00450	Etoposide	Sulfisoxazole	Antineoplastic	Antibacterial	-5.30442	-3.76318	0.0497382	2.97336
184	D04041	D08086	Equilin	Irinotecan	Replenisher	Antineoplastic	-2.86524	-4.69158	0.0374553	2.97334
185	D03061	D08688	Batimastat	Zofenopril	Antineoplastic	Antihypertensive	-4.85036	-4.18891	0.0322543	2.97332
186	D04966	D08932	Metformin	Imexon	Antidiabetic	Antineoplastic	-3.38326	-3.30101	0.0278952	2.97319
187	D00168	D10334	Cytarabine	Rebastinib	Antineoplastic	Antineoplastic	-4.95303	-3.43561	0.0296797	2.97306
188	D00095	D00125	Epinephrine	Etoposide	Bronchodilator	Antineoplastic	-3.85561	-5.30442	0.0354708	2.97293
189	D00168	D08569	Cytarabine	Terazosin	Antineoplastic	Antidysuria	-4.95303	-2.99614	0.047773	2.97274
190	D00117	D00317	Guaiacol	Famciclovir	Analgesic	Antiviral	-4.0475	-4.0011	0.0297723	2.97245
191	D00250	D00317	Capsaicin	Famciclovir	Analgesic	Antiviral	-4.57521	-4.0011	0.0243232	2.97241
192	D06320	D08932	Vorinostat	Imexon	Antineoplastic	Antineoplastic	-4.26026	-3.30101	0.0305012	2.97214
193	D01708	D04208	Fluticasone	Flumethasone	Antiasthmatic	Anti-inflammatory	-5.03316	-4.94975	0.0186811	2.97199
194	D00168	D01324	Cytarabine	Mequitazine	Antineoplastic	Antiallergic	-4.95303	-2.37387	0.0249436	2.97191
195	D00317	D01064	Famciclovir	Raltitrexed	Antiviral	Antineoplastic	-4.0011	-4.82113	0.0333293	2.97176
196	D00136	D08205	Haloperidol	Methyldopa	Antipsychotic	Antihypertensive	-2.82052	-5.16524	0.0349764	2.97145
197	D00317	D07796	Famciclovir	Dexamethasone	Antiviral	Anti-inflammatory	-4.0011	-4.58162	0.0246347	2.97139
198	D01832	D08205	Modafinil	Methyldopa	Stimulant	Antihypertensive	-3.20522	-5.16524	0.0269714	2.97131
199	D01708	D11011	Fluticasone	Alpelisib	Antiasthmatic	Antineoplastic	-5.03316	-3.88494	0.0302958	2.97117
200	D00168	D07526	Cytarabine	Betaxolol	Antineoplastic	Antiglaucoma	-4.95303	-3.70128	0.0365946	2.97117
201	D00317	D04197	Famciclovir	Floxuridine	Antiviral	Antineoplastic	-4.0011	-4.18629	0.0282357	2.97113
202	D00094	D08086	Tretinoin	Irinotecan	Antineoplastic	Antineoplastic	-3.97447	-4.69158	0.0270968	2.97086
203	D00117	D07966	Guaiacol	Fludarabine	Analgesic	Antineoplastic	-4.0475	-4.48474	0.0363239	2.97053
204	D00250	D07966	Capsaicin	Fludarabine	Analgesic	Antineoplastic	-4.57521	-4.48474	0.0331803	2.97049
205	D00168	D08277	Cytarabine	Turofexorate	Antineoplastic	Antidyslipidemia	-4.95303	-3.67563	0.0377857	2.97018
206	D00125	D01042	Etoposide	Fipronil	Antineoplastic	Insecticide	-5.30442	-3.89991	0.0358253	2.97002
207	D06637	D10887	Romidepsin	Vistusertib	Antineoplastic	Antineoplastic	-4.48694	-4.26637	0.0245747	2.96991
208	D01064	D07966	Raltitrexed	Fludarabine	Antineoplastic	Antineoplastic	-4.82113	-4.48474	0.0127147	2.96985
209	D00168	D03546	Cytarabine	Clofarabine	Antineoplastic	Antineoplastic	-4.95303	-3.79025	0.0114989	2.96985
210	D01693	D06637	Dehydrocholic	Romidepsin	Choleretic	Antineoplastic	-2.94392	-4.48694	0.0272771	2.9697
211	D00125	D07776	Etoposide	Daunorubicin	Antineoplastic	Antibiotic	-5.30442	-3.46674	0.034267	2.96955
212	D07796	D07966	Dexamethasone	Fludarabine	Anti-inflammatory	Antineoplastic	-4.58162	-4.48474	0.0333397	2.96947
213	D00125	D07729	Etoposide	Clopidogrel	Antineoplastic	Anticoagulant	-5.30442	-2.4843	0.0475282	2.96925
214	D04197	D07966	Floxuridine	Fludarabine	Antineoplastic	Antineoplastic	-4.18629	-4.48474	0.0223147	2.96922
215	D00125	D08224	Etoposide	Mitoxantrone	Antineoplastic	Antineoplastic	-5.30442	-3.09632	0.0241646	2.96902
216	D03061	D04041	Batimastat	Equilin	Antineoplastic	Replenisher	-4.85036	-2.86524	0.0378597	2.96862
217	D04208	D11011	Flumethasone	Alpelisib	Anti-inflammatory	Antineoplastic	-4.94975	-3.88494	0.031658	2.96857
218	D00371	D08205	Theophylline	Methyldopa	Bronchodilator	Antihypertensive	-3.12117	-5.16524	0.0194784	2.9684
219	D00142	D06637	Methotrexate	Romidepsin	Antineoplastic	Antineoplastic	-3.94338	-4.48694	0.0382853	2.96824
220	D01708	D04966	Fluticasone	Metformin	Antiasthmatic	Antidiabetic	-5.03316	-3.38326	0.0371936	2.96812
221	D04180	D08205	Fiacitabine	Methyldopa	Antiviral	Antihypertensive	-3.59424	-5.16524	0.0229215	2.96804
222	D00219	D08205	Acetohexamide	Methyldopa	Antidiabetic	Antihypertensive	-3.36151	-5.16524	0.0336227	2.96803
223	D00317	D08688	Famciclovir	Zofenopril	Antiviral	Antihypertensive	-4.0011	-4.18891	0.0180614	2.96791
224	D00125	D08166	Etoposide	Medroxyprogesterone	Antineoplastic	Antineoplastic	-5.30442	-4.24219	0.0285695	2.96755
225	D01471	D08205	Esatenolol	Methyldopa	Antiarrhythmic	Antihypertensive	-3.36589	-5.16524	0.0326979	2.9675
226	D06637	D08220	Romidepsin	Midodrine	Antineoplastic	Antihypotensive	-4.48694	-3.44961	0.0280117	2.9674
227	D08086	D10887	Irinotecan	Vistusertib	Antineoplastic	Antineoplastic	-4.69158	-4.26637	0.026247	2.96738
228	D01693	D08086	Dehydrocholic	Irinotecan	Choleretic	Antineoplastic	-2.94392	-4.69158	0.0393405	2.96717
229	D07940	D08205	Fadrozole	Methyldopa	Antineoplastic	Antihypertensive	-2.95317	-5.16524	0.0238421	2.96716
230	D07726	D08205	Clomifene	Methyldopa	Ovulation	Antihypertensive	-2.66912	-5.16524	0.0474688	2.9671
231	D01708	D06320	Fluticasone	Vorinostat	Antiasthmatic	Antineoplastic	-5.03316	-4.26026	0.0324897	2.96707
232	D08205	D08279	Methyldopa	Tozasertib	Antihypertensive	Antineoplastic	-5.16524	-2.34289	0.033836	2.96706
233	D00125	D10334	Etoposide	Rebastinib	Antineoplastic	Antineoplastic	-5.30442	-3.43561	0.0301163	2.96699
234	D00125	D08569	Etoposide	Terazosin	Antineoplastic	Antidysuria	-5.30442	-2.99614	0.0580228	2.96668
235	D00752	D08205	Mycophenolate	Methyldopa	Immunosuppressant	Antihypertensive	-2.55826	-5.16524	0.0308777	2.96644
236	D00117	D08932	Guaiacol	Imexon	Analgesic	Antineoplastic	-4.0475	-3.30101	0.0263554	2.9663
237	D00250	D08932	Capsaicin	Imexon	Analgesic	Antineoplastic	-4.57521	-3.30101	0.0336436	2.96626
238	D00094	D03061	Tretinoin	Batimastat	Antineoplastic	Antineoplastic	-3.97447	-4.85036	0.0337953	2.96614
239	D00168	D08576	Cytarabine	Tetramisole	Antineoplastic	Anthelmintic	-4.95303	-2.84026	0.0480788	2.96604
240	D07966	D08688	Fludarabine	Zofenopril	Antineoplastic	Antihypertensive	-4.48474	-4.18891	0.0337587	2.96599
241	D00125	D01324	Etoposide	Mequitazine	Antineoplastic	Antiallergic	-5.30442	-2.37387	0.0319393	2.96584
242	D08205	D08599	Methyldopa	Tiludronic	Antihypertensive	Antiresorptive	-5.16524	-4.0294	0.0338512	2.96578
243	D00142	D08086	Methotrexate	Irinotecan	Antineoplastic	Antineoplastic	-3.94338	-4.69158	0.0132479	2.96571
244	D00423	D08205	Ribavirin	Methyldopa	Antiviral	Antihypertensive	-2.47422	-5.16524	0.035015	2.96569
245	D01064	D08932	Raltitrexed	Imexon	Antineoplastic	Antineoplastic	-4.82113	-3.30101	0.0516846	2.96562
246	D04208	D04966	Flumethasone	Metformin	Anti-inflammatory	Antidiabetic	-4.94975	-3.38326	0.0372941	2.96553
247	D01605	D08205	Meticrane	Methyldopa	Antihypertensive	Antihypertensive	-3.15217	-5.16524	0.0212448	2.96527
248	D07796	D08932	Dexamethasone	Imexon	Anti-inflammatory	Antineoplastic	-4.58162	-3.30101	0.021978	2.96524
249	D00168	D00513	Cytarabine	Pindolol	Antineoplastic	Antiarrhythmic	-4.95303	-3.15634	0.0399906	2.96519
250	D00125	D07526	Etoposide	Betaxolol	Antineoplastic	Antiglaucoma	-5.30442	-3.70128	0.0375902	2.9651
251	D04197	D08932	Floxuridine	Imexon	Antineoplastic	Antineoplastic	-4.18629	-3.30101	0.0451614	2.96499
252	D08086	D08220	Irinotecan	Midodrine	Antineoplastic	Antihypotensive	-4.69158	-3.44961	0.0398458	2.96487
253	D04966	D11011	Metformin	Alpelisib	Antidiabetic	Antineoplastic	-3.38326	-3.88494	0.0217691	2.96471
254	D00394	D08205	Trimipramine	Methyldopa	Antidepressant	Antihypertensive	-2.66663	-5.16524	0.0367515	2.96462
255	D06637	D09666	Romidepsin	Selumetinib	Antineoplastic	Antineoplastic	-4.48694	-4.18964	0.0360684	2.9646
256	D04208	D06320	Flumethasone	Vorinostat	Anti-inflammatory	Antineoplastic	-4.94975	-4.26026	0.0329661	2.96448
257	D01128	D06637	Ramatroban	Romidepsin	Antiallergic	Antineoplastic	-3.83365	-4.48694	0.0272225	2.96419
258	D00125	D08277	Etoposide	Turofexorate	Antineoplastic	Antidyslipidemia	-5.30442	-3.67563	0.0425787	2.96411
259	D00650	D08205	Bendroflumethiazide	Methyldopa	Antihypertensive	Antihypertensive	-3.03354	-5.16524	0.0161116	2.96401
260	D00125	D03546	Etoposide	Clofarabine	Antineoplastic	Antineoplastic	-5.30442	-3.79025	0.0153522	2.96378
261	D06320	D11011	Vorinostat	Alpelisib	Antineoplastic	Antineoplastic	-4.26026	-3.88494	0.0103918	2.96366
262	D00450	D06637	Sulfisoxazole	Romidepsin	Antibacterial	Antineoplastic	-3.76318	-4.48694	0.0351677	2.96352
263	D00168	D08910	Cytarabine	Enclomiphene	Antineoplastic	Gonadotropin	-4.95303	-2.97555	0.0439093	2.96336
264	D04627	D08205	Isoflupredone	Methyldopa	Anti-inflammatory	Antihypertensive	-2.79151	-5.16524	0.0260251	2.96335
265	D00317	D04041	Famciclovir	Equilin	Antiviral	Replenisher	-4.0011	-2.86524	0.0276413	2.9632
266	D00095	D06637	Epinephrine	Romidepsin	Bronchodilator	Antineoplastic	-3.85561	-4.48694	0.0351578	2.9631
267	D00689	D08205	Beclomethasone	Methyldopa	Antiasthmatic	Antihypertensive	-3.21823	-5.16524	0.0356324	2.9629
268	D03061	D10887	Batimastat	Vistusertib	Antineoplastic	Antineoplastic	-4.85036	-4.26637	0.0306002	2.96266
269	D01693	D03061	Dehydrocholic	Batimastat	Choleretic	Antineoplastic	-2.94392	-4.85036	0.0385147	2.96244
270	D08086	D09666	Irinotecan	Selumetinib	Antineoplastic	Antineoplastic	-4.69158	-4.18964	0.0252255	2.96207
271	D08688	D08932	Zofenopril	Imexon	Antihypertensive	Antineoplastic	-4.18891	-3.30101	0.0379038	2.96176
272	D08048	D08205	Hydroquinidine	Methyldopa	Antiarrhythmic	Antihypertensive	-3.66217	-5.16524	0.0314095	2.96169
273	D01128	D08086	Ramatroban	Irinotecan	Antiallergic	Antineoplastic	-3.83365	-4.69158	0.0331324	2.96166
274	D04041	D07966	Equilin	Fludarabine	Replenisher	Antineoplastic	-2.86524	-4.48474	0.0485601	2.96128
275	D00168	D08365	Cytarabine	Phenylephrine	Antineoplastic	Vasoconstrictor	-4.95303	-3.24884	0.0261651	2.96128
276	D00117	D01708	Guaiacol	Fluticasone	Analgesic	Antiasthmatic	-4.0475	-5.03316	0.0252137	2.96123
277	D00250	D01708	Capsaicin	Fluticasone	Analgesic	Antiasthmatic	-4.57521	-5.03316	0.0337506	2.96119
278	D01545	D08205	Aceclofenac	Methyldopa	Anti-inflammatory	Antihypertensive	-3.14577	-5.16524	0.0338166	2.96114
279	D00450	D08086	Sulfisoxazole	Irinotecan	Antibacterial	Antineoplastic	-3.76318	-4.69158	0.0316456	2.96099
280	D00142	D03061	Methotrexate	Batimastat	Antineoplastic	Antineoplastic	-3.94338	-4.85036	0.0479445	2.96098
281	D02335	D08205	Menadione	Methyldopa	Hemostatic	Antihypertensive	-3.23395	-5.16524	0.0362505	2.96085
282	D00094	D00317	Tretinoin	Famciclovir	Antineoplastic	Antiviral	-3.97447	-4.0011	0.0284104	2.96072
283	D00168	D08618	Cytarabine	Topotecan	Antineoplastic	Antineoplastic	-4.95303	-3.47994	0.0216228	2.96069
284	D04966	D06320	Metformin	Vorinostat	Antidiabetic	Antineoplastic	-3.38326	-4.26026	0.028506	2.96062
285	D00095	D08086	Epinephrine	Irinotecan	Bronchodilator	Antineoplastic	-3.85561	-4.69158	0.0258423	2.96057
286	D01064	D01708	Raltitrexed	Fluticasone	Antineoplastic	Antiasthmatic	-4.82113	-5.03316	0.0345369	2.96055
287	D01164	D08205	Aripiprazole	Methyldopa	Antipsychotic	Antihypertensive	-2.95743	-5.16524	0.0331871	2.96051
288	D01042	D06637	Fipronil	Romidepsin	Insecticide	Antineoplastic	-3.89991	-4.48694	0.0346403	2.96019
289	D01708	D07796	Fluticasone	Dexamethasone	Antiasthmatic	Anti-inflammatory	-5.03316	-4.58162	0.0193213	2.96017
290	D03061	D08220	Batimastat	Midodrine	Antineoplastic	Antihypotensive	-4.85036	-3.44961	0.0359115	2.96014
291	D00168	D10960	Cytarabine	Nirogacestat	Antineoplastic	Antineoplastic	-4.95303	-2.98834	0.0368975	2.96005
292	D00125	D08576	Etoposide	Tetramisole	Antineoplastic	Anthelmintic	-5.30442	-2.84026	0.0589575	2.95998
293	D01708	D04197	Fluticasone	Floxuridine	Antiasthmatic	Antineoplastic	-5.03316	-4.18629	0.0313871	2.95992
294	D00168	D09868	Cytarabine	Alvocidib	Antineoplastic	Antineoplastic	-4.95303	-3.07565	0.0224366	2.95971
295	D06637	D07776	Romidepsin	Daunorubicin	Antineoplastic	Antibiotic	-4.48694	-3.46674	0.0361531	2.95971
296	D00586	D08205	Flutamide	Methyldopa	Antineoplastic	Antihypertensive	-3.14067	-5.16524	0.0280268	2.95965
297	D06637	D07729	Romidepsin	Clopidogrel	Antineoplastic	Anticoagulant	-4.48694	-2.4843	0.02901	2.95942
298	D06637	D08224	Romidepsin	Mitoxantrone	Antineoplastic	Antineoplastic	-4.48694	-3.09632	0.0286261	2.95918
299	D00125	D00513	Etoposide	Pindolol	Antineoplastic	Antiarrhythmic	-5.30442	-3.15634	0.0450763	2.95912
300	D00168	D01582	Cytarabine	Acemetacin	Antineoplastic	Analgesic	-4.95303	-3.3809	0.0475793	2.95894
301	D00094	D07966	Tretinoin	Fludarabine	Antineoplastic	Antineoplastic	-3.97447	-4.48474	0.0400468	2.9588
302	D00028	D08205	Glycerin	Methyldopa	Enema	Antihypertensive	-2.83292	-5.16524	0.0332586	2.95865
303	D00117	D04208	Guaiacol	Flumethasone	Analgesic	Anti-inflammatory	-4.0475	-4.94975	0.0287055	2.95864
304	D00250	D04208	Capsaicin	Flumethasone	Analgesic	Anti-inflammatory	-4.57521	-4.94975	0.0463835	2.9586
305	D08205	D10064	Methyldopa	Dabrafenib	Antihypertensive	Antineoplastic	-5.16524	-3.59901	0.0412349	2.95848
306	D02321	D08205	Amsacrine	Methyldopa	Antineoplastic	Antihypertensive	-3.17434	-5.16524	0.0507011	2.95846
307	D08128	D08205	Liothyronine	Methyldopa	Replenisher	Antihypertensive	-3.24914	-5.16524	0.0405417	2.95827
308	D00168	D08485	Cytarabine	Rizatriptan	Antineoplastic	Antimigraine	-4.95303	-3.67067	0.0310467	2.95818
309	D00168	D05072	Cytarabine	Monobenzone	Antineoplastic	Pigmentation	-4.95303	-3.56622	0.0266701	2.95807
310	D01064	D04208	Raltitrexed	Flumethasone	Antineoplastic	Anti-inflammatory	-4.82113	-4.94975	0.0488286	2.95796
311	D08205	D10426	Methyldopa	Pimasertib	Antihypertensive	Antineoplastic	-5.16524	-2.84522	0.0431525	2.95785
312	D00117	D11011	Guaiacol	Alpelisib	Analgesic	Antineoplastic	-4.0475	-3.88494	0.0192323	2.95782
313	D00250	D11011	Capsaicin	Alpelisib	Analgesic	Antineoplastic	-4.57521	-3.88494	0.0271405	2.95778
314	D06637	D08166	Romidepsin	Medroxyprogesterone	Antineoplastic	Antineoplastic	-4.48694	-4.24219	0.029303	2.95771
315	D01042	D08086	Fipronil	Irinotecan	Insecticide	Antineoplastic	-3.89991	-4.69158	0.0236764	2.95766
316	D00168	D05365	Cytarabine	Parbendazole	Antineoplastic	Anthelmintic	-4.95303	-3.41531	0.0310036	2.9576
317	D04208	D07796	Flumethasone	Dexamethasone	Anti-inflammatory	Anti-inflammatory	-4.94975	-4.58162	0.0194979	2.95758
318	D00168	D08060	Cytarabine	Ibutilide	Antineoplastic	Antiarrhythmic	-4.95303	-3.84403	0.0361952	2.95757
319	D03488	D08205	Ciclopirox	Methyldopa	Antifungal	Antihypertensive	-3.24612	-5.16524	0.0415712	2.95755
320	D03061	D09666	Batimastat	Selumetinib	Antineoplastic	Antineoplastic	-4.85036	-4.18964	0.0353219	2.95734
321	D04197	D04208	Floxuridine	Flumethasone	Antineoplastic	Anti-inflammatory	-4.18629	-4.94975	0.0449263	2.95733
322	D00125	D08910	Etoposide	Enclomiphene	Antineoplastic	Gonadotropin	-5.30442	-2.97555	0.0588266	2.9573
323	D00317	D10887	Famciclovir	Vistusertib	Antiviral	Antineoplastic	-4.0011	-4.26637	0.0218564	2.95724
324	D07473	D08205	Atomoxetine	Methyldopa	Stimulant	Antihypertensive	-3.24893	-5.16524	0.0320876	2.95718
325	D07776	D08086	Daunorubicin	Irinotecan	Antibiotic	Antineoplastic	-3.46674	-4.69158	0.0228817	2.95718
326	D06637	D10334	Romidepsin	Rebastinib	Antineoplastic	Antineoplastic	-4.48694	-3.43561	0.0334689	2.95716
327	D01064	D11011	Raltitrexed	Alpelisib	Antineoplastic	Antineoplastic	-4.82113	-3.88494	0.0415791	2.95714
328	D04513	D08205	Imidurea	Methyldopa	Antibacterial	Antihypertensive	-3.76404	-5.16524	0.0337476	2.95712
329	D04041	D08932	Equilin	Imexon	Replenisher	Antineoplastic	-2.86524	-3.30101	0.0439098	2.95705
330	D00317	D01693	Famciclovir	Dehydrocholic	Antiviral	Choleretic	-4.0011	-2.94392	0.0229243	2.95703
331	D01128	D03061	Ramatroban	Batimastat	Antiallergic	Antineoplastic	-3.83365	-4.85036	0.0285901	2.95694
332	D07729	D08086	Clopidogrel	Irinotecan	Anticoagulant	Antineoplastic	-2.4843	-4.69158	0.0361388	2.95689
333	D06637	D08569	Romidepsin	Terazosin	Antineoplastic	Antidysuria	-4.48694	-2.99614	0.0490209	2.95684
334	D07796	D11011	Dexamethasone	Alpelisib	Anti-inflammatory	Antineoplastic	-4.58162	-3.88494	0.020978	2.95676
335	D01708	D08688	Fluticasone	Zofenopril	Antiasthmatic	Antihypertensive	-5.03316	-4.18891	0.0275973	2.95669
336	D08086	D08224	Irinotecan	Mitoxantrone	Antineoplastic	Antineoplastic	-4.69158	-3.09632	0.0197154	2.95665
337	D07468	D08205	Articaine	Methyldopa	Anesthetic	Antihypertensive	-2.80742	-5.16524	0.0238987	2.95661
338	D04197	D11011	Floxuridine	Alpelisib	Antineoplastic	Antineoplastic	-4.18629	-3.88494	0.0316606	2.95651
339	D03956	D08205	Edoxudine	Methyldopa	Antiviral	Antihypertensive	-3.17703	-5.16524	0.0237344	2.95628
340	D00450	D03061	Sulfisoxazole	Batimastat	Antibacterial	Antineoplastic	-3.76318	-4.85036	0.022913	2.95627
341	D06304	D08205	Vindesine	Methyldopa	Antineoplastic	Antihypertensive	-2.57138	-5.16524	0.0249719	2.95618
342	D01324	D06637	Mequitazine	Romidepsin	Antiallergic	Antineoplastic	-2.37387	-4.48694	0.029396	2.95601
343	D00095	D03061	Epinephrine	Batimastat	Bronchodilator	Antineoplastic	-3.85561	-4.85036	0.0319315	2.95584
344	D00168	D02368	Cytarabine	Gemcitabine	Antineoplastic	Antineoplastic	-4.95303	-3.65466	0.0140113	2.95582
345	D05589	D08205	Pralatrexate	Methyldopa	Antineoplastic	Antihypertensive	-3.49803	-5.16524	0.0360929	2.95579
346	D04645	D08205	Ixabepilone	Methyldopa	Antineoplastic	Antihypertensive	-3.49153	-5.16524	0.0359561	2.95569
347	D00142	D00317	Methotrexate	Famciclovir	Antineoplastic	Antiviral	-3.94338	-4.0011	0.023719	2.95557
348	D00079	D08205	Dinoprostone	Methyldopa	Oxytocic	Antihypertensive	-2.77757	-5.16524	0.0441944	2.95546
349	D07966	D10887	Fludarabine	Vistusertib	Antineoplastic	Antineoplastic	-4.48474	-4.26637	0.0412655	2.95533
350	D06298	D08205	Vidarabine	Methyldopa	Antiviral	Antihypertensive	-3.41433	-5.16524	0.0342432	2.9553
351	D06637	D07526	Romidepsin	Betaxolol	Antineoplastic	Antiglaucoma	-4.48694	-3.70128	0.025835	2.95526
352	D02302	D08205	Flumequine	Methyldopa	Antibacterial	Antihypertensive	-3.55725	-5.16524	0.0234296	2.95523
353	D00125	D08365	Etoposide	Phenylephrine	Antineoplastic	Vasoconstrictor	-5.30442	-3.24884	0.0385036	2.95522
354	D08086	D08166	Irinotecan	Medroxyprogesterone	Antineoplastic	Antineoplastic	-4.69158	-4.24219	0.0235297	2.95518
355	D01693	D07966	Dehydrocholic	Fludarabine	Choleretic	Antineoplastic	-2.94392	-4.48474	0.0488238	2.95511
356	D00168	D08585	Cytarabine	Thioproperazine	Antineoplastic	Antipsychotic	-4.95303	-2.94655	0.0441989	2.95504
357	D00117	D04966	Guaiacol	Metformin	Analgesic	Antidiabetic	-4.0475	-3.38326	0.0238552	2.95478
358	D00250	D04966	Capsaicin	Metformin	Analgesic	Antidiabetic	-4.57521	-3.38326	0.0363881	2.95474
359	D00317	D08220	Famciclovir	Midodrine	Antiviral	Antihypotensive	-4.0011	-3.44961	0.0322627	2.95473
360	D00168	D10175	Cytarabine	Trametinib	Antineoplastic	Antineoplastic	-4.95303	-3.94904	0.0233529	2.95471
361	D00125	D08618	Etoposide	Topotecan	Antineoplastic	Antineoplastic	-5.30442	-3.47994	0.0261264	2.95463
362	D08086	D10334	Irinotecan	Rebastinib	Antineoplastic	Antineoplastic	-4.69158	-3.43561	0.0236291	2.95462
363	D00348	D08205	Isotretinoin	Methyldopa	Anti-acne	Antihypertensive	-3.77495	-5.16524	0.0346811	2.95462
364	D00094	D08932	Tretinoin	Imexon	Antineoplastic	Antineoplastic	-3.97447	-3.30101	0.0292503	2.95457
365	D08086	D08569	Irinotecan	Terazosin	Antineoplastic	Antidysuria	-4.69158	-2.99614	0.0462854	2.95431
366	D06637	D08277	Romidepsin	Turofexorate	Antineoplastic	Antidyslipidemia	-4.48694	-3.67563	0.0417483	2.95428
367	D05197	D08205	Nocodazole	Methyldopa	Antineoplastic	Antihypertensive	-3.62988	-5.16524	0.0341837	2.95411
368	D04208	D08688	Flumethasone	Zofenopril	Anti-inflammatory	Antihypertensive	-4.94975	-4.18891	0.032924	2.9541
369	D01064	D04966	Raltitrexed	Metformin	Antineoplastic	Antidiabetic	-4.82113	-3.38326	0.043956	2.9541
370	D00168	D10397	Cytarabine	Rabusertib	Antineoplastic	Antineoplastic	-4.95303	-3.48301	0.0238526	2.95406
371	D00125	D10960	Etoposide	Nirogacestat	Antineoplastic	Antineoplastic	-5.30442	-2.98834	0.0495943	2.95399
372	D03546	D06637	Clofarabine	Romidepsin	Antineoplastic	Antineoplastic	-3.79025	-4.48694	0.0216447	2.95394
373	D00117	D06320	Guaiacol	Vorinostat	Analgesic	Antineoplastic	-4.0475	-4.26026	0.0267374	2.95373
374	D04966	D07796	Metformin	Dexamethasone	Antidiabetic	Anti-inflammatory	-3.38326	-4.58162	0.0300688	2.95372
375	D00250	D06320	Capsaicin	Vorinostat	Analgesic	Antineoplastic	-4.57521	-4.26026	0.0359431	2.95369
376	D00125	D09868	Etoposide	Alvocidib	Antineoplastic	Antineoplastic	-5.30442	-3.07565	0.0280785	2.95365
377	D00142	D07966	Methotrexate	Fludarabine	Antineoplastic	Antineoplastic	-3.94338	-4.48474	0.0197043	2.95365
378	D00168	D00983	Cytarabine	Triamcinolone	Antineoplastic	Antiasthmatic	-4.95303	-3.95356	0.0268199	2.95364
379	D04706	D08205	Levcycloserine	Methyldopa	Antiviral	Antihypertensive	-3.93582	-5.16524	0.0311871	2.95359
380	D01776	D08205	Antipyrine	Methyldopa	Analgesic	Antihypertensive	-3.46418	-5.16524	0.0150234	2.95357
381	D02439	D08205	Sulfamethoxypyridazine	Methyldopa	Antibacterial	Antihypertensive	-2.72811	-5.16524	0.0311897	2.95356
382	D01324	D08086	Mequitazine	Irinotecan	Antiallergic	Antineoplastic	-2.37387	-4.69158	0.0309201	2.95347
383	D04197	D04966	Floxuridine	Metformin	Antineoplastic	Antidiabetic	-4.18629	-3.38326	0.0411062	2.95346
384	D00399	D08205	Valproic	Methyldopa	Anticonvulsant	Antihypertensive	-3.69541	-5.16524	0.0241186	2.95337
385	D08688	D11011	Zofenopril	Alpelisib	Antihypertensive	Antineoplastic	-4.18891	-3.88494	0.0257733	2.95328
386	D02580	D08205	Isocarboxazid	Methyldopa	Antidepressant	Antihypertensive	-2.85416	-5.16524	0.0323192	2.95327
387	D01142	D08205	Sulfadimethoxine	Methyldopa	Antibacterial	Antihypertensive	-1.81506	-5.16524	0.04619	2.95311
388	D01064	D06320	Raltitrexed	Vorinostat	Antineoplastic	Antineoplastic	-4.82113	-4.26026	0.040131	2.95304
389	D01042	D03061	Fipronil	Batimastat	Insecticide	Antineoplastic	-3.89991	-4.85036	0.0350027	2.95293
390	D00125	D01582	Etoposide	Acemetacin	Antineoplastic	Analgesic	-5.30442	-3.3809	0.0553115	2.95287
391	D07966	D08220	Fludarabine	Midodrine	Antineoplastic	Antihypotensive	-4.48474	-3.44961	0.053093	2.95281
392	D07526	D08086	Betaxolol	Irinotecan	Antiglaucoma	Antineoplastic	-3.70128	-4.69158	0.0281387	2.95273
393	D06320	D07796	Vorinostat	Dexamethasone	Antineoplastic	Anti-inflammatory	-4.26026	-4.58162	0.0179973	2.95266
394	D01896	D08205	Cilostazol	Methyldopa	Vasodilator	Antihypertensive	-2.65354	-5.16524	0.0315738	2.95263
395	D08205	D10315	Methyldopa	Momelotinib	Antihypertensive	Antineoplastic	-5.16524	-2.86311	0.0241131	2.95251
396	D03061	D07776	Batimastat	Daunorubicin	Antineoplastic	Antibiotic	-4.85036	-3.46674	0.0431238	2.95246
397	D04197	D06320	Floxuridine	Vorinostat	Antineoplastic	Antineoplastic	-4.18629	-4.26026	0.0377796	2.95241
398	D03061	D07729	Batimastat	Clopidogrel	Antineoplastic	Anticoagulant	-4.85036	-2.4843	0.0417075	2.95216
399	D00125	D08485	Etoposide	Rizatriptan	Antineoplastic	Antimigraine	-5.30442	-3.67067	0.0355321	2.95212
400	D08205	D10858	Methyldopa	Rociletinib	Antihypertensive	Antineoplastic	-5.16524	-3.74038	0.0336435	2.95211
401	D01862	D08205	Pitavastatin	Methyldopa	Antihyperlipidemic	Antihypertensive	-2.51601	-5.16524	0.0296687	2.95205
402	D00125	D05072	Etoposide	Monobenzone	Antineoplastic	Pigmentation	-5.30442	-3.56622	0.0269269	2.95201
403	D01708	D04041	Fluticasone	Equilin	Antiasthmatic	Replenisher	-5.03316	-2.86524	0.0369425	2.95198
404	D00317	D09666	Famciclovir	Selumetinib	Antiviral	Antineoplastic	-4.0011	-4.18964	0.0292558	2.95193
405	D03061	D08224	Batimastat	Mitoxantrone	Antineoplastic	Antineoplastic	-4.85036	-3.09632	0.0467434	2.95193
406	D08086	D08277	Irinotecan	Turofexorate	Antineoplastic	Antidyslipidemia	-4.69158	-3.67563	0.0373021	2.95174
407	D07499	D08205	Benazepril	Methyldopa	Antihypertensive	Antihypertensive	-3.59204	-5.16524	0.0225423	2.95168
408	D00168	D00358	Cytarabine	Lidocaine	Antineoplastic	Anesthetic	-4.95303	-3.56214	0.0339765	2.95165
409	D02351	D08205	Mafenide	Methyldopa	Antibacterial	Antihypertensive	-2.51165	-5.16524	0.030301	2.95165
410	D00125	D05365	Etoposide	Parbendazole	Antineoplastic	Anthelmintic	-5.30442	-3.41531	0.0366312	2.95153
411	D00317	D01128	Famciclovir	Ramatroban	Antiviral	Antiallergic	-4.0011	-3.83365	0.028463	2.95152
412	D00125	D08060	Etoposide	Ibutilide	Antineoplastic	Antiarrhythmic	-5.30442	-3.84403	0.0377394	2.9515
413	D03546	D08086	Clofarabine	Irinotecan	Antineoplastic	Antineoplastic	-3.79025	-4.69158	0.0134042	2.95141
414	D00323	D08205	Flucytosine	Methyldopa	Antifungal	Antihypertensive	-2.81422	-5.16524	0.0360261	2.95124
415	D08932	D10887	Imexon	Vistusertib	Antineoplastic	Antineoplastic	-3.30101	-4.26637	0.0293959	2.9511
416	D01204	D08205	Olmesartan	Methyldopa	Antihypertensive	Antihypertensive	-2.66733	-5.16524	0.0242779	2.95106
417	D00168	D08062	Cytarabine	Idarubicin	Antineoplastic	Antibiotic	-4.95303	-3.03328	0.026211	2.95095
418	D01693	D08932	Dehydrocholic	Imexon	Choleretic	Antineoplastic	-2.94392	-3.30101	0.0308207	2.95088
419	D00317	D00450	Famciclovir	Sulfisoxazole	Antiviral	Antibacterial	-4.0011	-3.76318	0.0209752	2.95085
420	D02575	D08205	Tianeptine	Methyldopa	Antidepressant	Antihypertensive	-2.5817	-5.16524	0.0282978	2.95059
421	D01514	D08205	Etizolam	Methyldopa	Antianxiety	Antihypertensive	-2.84107	-5.16524	0.0306973	2.95047
422	D03061	D08166	Batimastat	Medroxyprogesterone	Antineoplastic	Antineoplastic	-4.85036	-4.24219	0.0359676	2.95046
423	D00095	D00317	Epinephrine	Famciclovir	Bronchodilator	Antiviral	-3.85561	-4.0011	0.0241517	2.95043
424	D00550	D08205	Midazolam	Methyldopa	Anesthetic	Antihypertensive	-3.36257	-5.16524	0.0313202	2.95026
425	D04966	D08688	Metformin	Zofenopril	Antidiabetic	Antihypertensive	-3.38326	-4.18891	0.0293444	2.95024
426	D06637	D08576	Romidepsin	Tetramisole	Antineoplastic	Anthelmintic	-4.48694	-2.84026	0.0254539	2.95014
427	D07966	D09666	Fludarabine	Selumetinib	Antineoplastic	Antineoplastic	-4.48474	-4.18964	0.0389843	2.95001
428	D03061	D10334	Batimastat	Rebastinib	Antineoplastic	Antineoplastic	-4.85036	-3.43561	0.0458153	2.9499
429	D00125	D02368	Etoposide	Gemcitabine	Antineoplastic	Antineoplastic	-5.30442	-3.65466	0.0186672	2.94975
430	D01128	D07966	Ramatroban	Fludarabine	Antiallergic	Antineoplastic	-3.83365	-4.48474	0.0326671	2.9496
431	D03061	D08569	Batimastat	Terazosin	Antineoplastic	Antidysuria	-4.85036	-2.99614	0.0362932	2.94958
432	D00094	D01708	Tretinoin	Fluticasone	Antineoplastic	Antiasthmatic	-3.97447	-5.03316	0.0251338	2.9495
433	D00142	D08932	Methotrexate	Imexon	Antineoplastic	Antineoplastic	-3.94338	-3.30101	0.0370132	2.94942
434	D04041	D04208	Equilin	Flumethasone	Replenisher	Anti-inflammatory	-2.86524	-4.94975	0.0386315	2.94939
435	D00513	D06637	Pindolol	Romidepsin	Antiarrhythmic	Antineoplastic	-3.15634	-4.48694	0.0240229	2.94928
436	D06320	D08688	Vorinostat	Zofenopril	Antineoplastic	Antihypertensive	-4.26026	-4.18891	0.030709	2.94919
437	D01593	D08205	Nimetazepam	Methyldopa	Sedative-hypnotic	Antihypertensive	-3.02579	-5.16524	0.021873	2.94915
438	D00168	D03213	Cytarabine	Apixaban	Antineoplastic	Anticoagulant	-4.95303	-4.04351	0.0337911	2.94905
439	D03584	D08205	Colforsin	Methyldopa	Antiglaucoma	Antihypertensive	-2.3615	-5.16524	0.0286508	2.94899
440	D00125	D08585	Etoposide	Thioproperazine	Antineoplastic	Antipsychotic	-5.30442	-2.94655	0.0527464	2.94897
441	D00450	D07966	Sulfisoxazole	Fludarabine	Antibacterial	Antineoplastic	-3.76318	-4.48474	0.0390938	2.94893
442	D08205	D09692	Methyldopa	Veliparib	Antihypertensive	Antineoplastic	-5.16524	-2.56912	0.023448	2.94886
443	D01324	D03061	Mequitazine	Batimastat	Antiallergic	Antineoplastic	-2.37387	-4.85036	0.0396253	2.94875
444	D00125	D10175	Etoposide	Trametinib	Antineoplastic	Antineoplastic	-5.30442	-3.94904	0.0283007	2.94865
445	D08220	D08932	Midodrine	Imexon	Antihypotensive	Antineoplastic	-3.44961	-3.30101	0.0203543	2.94858
446	D04041	D11011	Equilin	Alpelisib	Replenisher	Antineoplastic	-2.86524	-3.88494	0.0230181	2.94857
447	D00095	D07966	Epinephrine	Fludarabine	Bronchodilator	Antineoplastic	-3.85561	-4.48474	0.0392646	2.94851
448	D03061	D07526	Batimastat	Betaxolol	Antineoplastic	Antiglaucoma	-4.85036	-3.70128	0.0257116	2.94801
449	D00125	D10397	Etoposide	Rabusertib	Antineoplastic	Antineoplastic	-5.30442	-3.48301	0.0119169	2.94799
450	D00117	D00250	Guaiacol	Capsaicin	Analgesic	Analgesic	-4.0475	-4.57521	0.0259556	2.94785
451	D08086	D08576	Irinotecan	Tetramisole	Antineoplastic	Anthelmintic	-4.69158	-2.84026	0.042205	2.94761
452	D00125	D00983	Etoposide	Triamcinolone	Antineoplastic	Antiasthmatic	-5.30442	-3.95356	0.0381335	2.94758
453	D00317	D01042	Famciclovir	Fipronil	Antiviral	Insecticide	-4.0011	-3.89991	0.0253453	2.94752
454	D06637	D08910	Romidepsin	Enclomiphene	Antineoplastic	Gonadotropin	-4.48694	-2.97555	0.0308282	2.94746
455	D00117	D01064	Guaiacol	Raltitrexed	Analgesic	Antineoplastic	-4.0475	-4.82113	0.0395428	2.9472
456	D00168	D09935	Cytarabine	Navitoclax	Antineoplastic	Antineoplastic	-4.95303	-3.51389	0.0446138	2.94718
457	D07881	D08205	Dyclonine	Methyldopa	Anesthetic	Antihypertensive	-3.51158	-5.16524	0.0342466	2.94717
458	D00250	D01064	Capsaicin	Raltitrexed	Analgesic	Antineoplastic	-4.57521	-4.82113	0.0405872	2.94716
459	D01112	D08205	Adapalene	Methyldopa	Anti-acne	Antihypertensive	-3.45014	-5.16524	0.0343735	2.9471
460	D00317	D07776	Famciclovir	Daunorubicin	Antiviral	Antibiotic	-4.0011	-3.46674	0.0261356	2.94704
461	D03061	D08277	Batimastat	Turofexorate	Antineoplastic	Antidyslipidemia	-4.85036	-3.67563	0.0438655	2.94702
462	D00168	D08499	Cytarabine	Rutoside	Antineoplastic	Vascular	-4.95303	-3.1825	0.0354076	2.94696
463	D00094	D04208	Tretinoin	Flumethasone	Antineoplastic	Anti-inflammatory	-3.97447	-4.94975	0.0344948	2.94691
464	D00117	D07796	Guaiacol	Dexamethasone	Analgesic	Anti-inflammatory	-4.0475	-4.58162	0.026328	2.94682
465	D00250	D07796	Capsaicin	Dexamethasone	Analgesic	Anti-inflammatory	-4.57521	-4.58162	0.0319927	2.94679
466	D00293	D08205	Diazepam	Methyldopa	Antianxiety	Antihypertensive	-3.69836	-5.16524	0.0295884	2.94677
467	D00513	D08086	Pindolol	Irinotecan	Antiarrhythmic	Antineoplastic	-3.15634	-4.69158	0.0330805	2.94675
468	D00317	D07729	Famciclovir	Clopidogrel	Antiviral	Anticoagulant	-4.0011	-2.4843	0.0380546	2.94675
469	D03061	D03546	Batimastat	Clofarabine	Antineoplastic	Antineoplastic	-4.85036	-3.79025	0.037888	2.94669
470	D00117	D04197	Guaiacol	Floxuridine	Analgesic	Antineoplastic	-4.0475	-4.18629	0.0369532	2.94657
471	D00250	D04197	Capsaicin	Floxuridine	Analgesic	Antineoplastic	-4.57521	-4.18629	0.0290442	2.94653
472	D00317	D08224	Famciclovir	Mitoxantrone	Antiviral	Antineoplastic	-4.0011	-3.09632	0.0243809	2.94651
473	D01064	D07796	Raltitrexed	Dexamethasone	Antineoplastic	Anti-inflammatory	-4.82113	-4.58162	0.0376766	2.94614
474	D00094	D11011	Tretinoin	Alpelisib	Antineoplastic	Antineoplastic	-3.97447	-3.88494	0.0292594	2.94609
475	D08205	D11038	Methyldopa	Ulixertinib	Antihypertensive	Antineoplastic	-5.16524	-3.83607	0.0440332	2.94604
476	D01708	D10887	Fluticasone	Vistusertib	Antiasthmatic	Antineoplastic	-5.03316	-4.26637	0.0208811	2.94603
477	D01064	D04197	Raltitrexed	Floxuridine	Antineoplastic	Antineoplastic	-4.82113	-4.18629	0.0266412	2.94589
478	D01693	D01708	Dehydrocholic	Fluticasone	Choleretic	Antiasthmatic	-2.94392	-5.03316	0.0456171	2.94581
479	D08932	D09666	Imexon	Selumetinib	Antineoplastic	Antineoplastic	-3.30101	-4.18964	0.0290856	2.94578
480	D01042	D07966	Fipronil	Fludarabine	Insecticide	Antineoplastic	-3.89991	-4.48474	0.0323476	2.9456
481	D00125	D00358	Etoposide	Lidocaine	Antineoplastic	Anesthetic	-5.30442	-3.56214	0.0412342	2.94559
482	D04041	D04966	Equilin	Metformin	Replenisher	Antidiabetic	-2.86524	-3.38326	0.0295029	2.94553
483	D04197	D07796	Floxuridine	Dexamethasone	Antineoplastic	Anti-inflammatory	-4.18629	-4.58162	0.0345048	2.94551
484	D06637	D08365	Romidepsin	Phenylephrine	Antineoplastic	Vasoconstrictor	-4.48694	-3.24884	0.0337703	2.94538
485	D01128	D08932	Ramatroban	Imexon	Antiallergic	Antineoplastic	-3.83365	-3.30101	0.0242337	2.94537
486	D04687	D08205	Lenalidomide	Methyldopa	Antineoplastic	Antihypertensive	-2.91882	-5.16524	0.036864	2.94528
487	D07776	D07966	Daunorubicin	Fludarabine	Antibiotic	Antineoplastic	-3.46674	-4.48474	0.035442	2.94512
488	D00317	D08166	Famciclovir	Medroxyprogesterone	Antiviral	Antineoplastic	-4.0011	-4.24219	0.019568	2.94504
489	D08086	D08910	Irinotecan	Enclomiphene	Antineoplastic	Gonadotropin	-4.69158	-2.97555	0.0417269	2.94493
490	D00125	D08062	Etoposide	Idarubicin	Antineoplastic	Antibiotic	-5.30442	-3.03328	0.0326049	2.94489
491	D07729	D07966	Clopidogrel	Fludarabine	Anticoagulant	Antineoplastic	-2.4843	-4.48474	0.0474334	2.94483
492	D06637	D08618	Romidepsin	Topotecan	Antineoplastic	Antineoplastic	-4.48694	-3.47994	0.0346092	2.94479
493	D00450	D08932	Sulfisoxazole	Imexon	Antibacterial	Antineoplastic	-3.76318	-3.30101	0.0173936	2.9447
494	D00136	D00168	Haloperidol	Cytarabine	Antipsychotic	Antineoplastic	-2.82052	-4.95303	0.0450522	2.94467
495	D07966	D08224	Fludarabine	Mitoxantrone	Antineoplastic	Antineoplastic	-4.48474	-3.09632	0.0292519	2.94459
496	D00168	D01832	Cytarabine	Modafinil	Antineoplastic	Stimulant	-4.95303	-3.20522	0.0423465	2.94453
497	D00317	D10334	Famciclovir	Rebastinib	Antiviral	Antineoplastic	-4.0011	-3.43561	0.03203	2.94449
498	D04041	D06320	Equilin	Vorinostat	Replenisher	Antineoplastic	-2.86524	-4.26026	0.0287775	2.94448
499	D00142	D01708	Methotrexate	Fluticasone	Antineoplastic	Antiasthmatic	-3.94338	-5.03316	0.0243497	2.94435
500	D00095	D08932	Epinephrine	Imexon	Bronchodilator	Antineoplastic	-3.85561	-3.30101	0.0272914	2.94428

## Sheet: CML
	Drug_A	Drug_B	drugA_En	drugB_En	efficacyA_en	efficacyB_en	ZDA	ZDB	SAB	Prediction Score
1	D00250	D08224	Capsaicin	Mitoxantrone	Analgesic	Antineoplastic	-7.71909	-5.56137	0.0323972	3.17899
2	D08062	D08224	Idarubicin	Mitoxantrone	Antibiotic	Antineoplastic	-5.13281	-5.56137	0.0157244	3.14661
3	D00250	D08062	Capsaicin	Idarubicin	Analgesic	Antibiotic	-7.71909	-5.13281	0.0325917	3.14589
4	D07776	D08224	Daunorubicin	Mitoxantrone	Antibiotic	Antineoplastic	-4.79049	-5.56137	0.0139505	3.13453
5	D08224	D08618	Mitoxantrone	Topotecan	Antineoplastic	Antineoplastic	-5.56137	-6.23326	0.0195865	3.13436
6	D00250	D07776	Capsaicin	Daunorubicin	Analgesic	Antibiotic	-7.71909	-4.79049	0.0347419	3.13381
7	D00250	D08618	Capsaicin	Topotecan	Analgesic	Antineoplastic	-7.71909	-6.23326	0.0346851	3.13363
8	D07941	D08224	Fasudil	Mitoxantrone	Vasodilator	Antineoplastic	-4.16366	-5.56137	0.036013	3.1035
9	D00250	D07941	Capsaicin	Fasudil	Analgesic	Vasodilator	-7.71909	-4.16366	0.0383884	3.10277
10	D07776	D08062	Daunorubicin	Idarubicin	Antibiotic	Antibiotic	-4.79049	-5.13281	0.0127955	3.10143
11	D08062	D08618	Idarubicin	Topotecan	Antibiotic	Antineoplastic	-5.13281	-6.23326	0.0230046	3.10125
12	D08224	D08688	Mitoxantrone	Zofenopril	Antineoplastic	Antihypertensive	-5.56137	-6.7042	0.0245393	3.10082
13	D01582	D08224	Acemetacin	Mitoxantrone	Analgesic	Antineoplastic	-5.124	-5.56137	0.0352647	3.10075
14	D00250	D08688	Capsaicin	Zofenopril	Analgesic	Antihypertensive	-7.71909	-6.7042	0.0241946	3.10009
15	D00250	D01582	Capsaicin	Acemetacin	Analgesic	Analgesic	-7.71909	-5.124	0.0286733	3.10002
16	D07966	D08224	Fludarabine	Mitoxantrone	Antineoplastic	Antineoplastic	-6.97352	-5.56137	0.0292519	3.09839
17	D08224	D08599	Mitoxantrone	Tiludronic	Antineoplastic	Antiresorptive	-5.56137	-5.41407	0.0378008	3.09791
18	D00250	D07966	Capsaicin	Fludarabine	Analgesic	Antineoplastic	-7.71909	-6.97352	0.0331803	3.09767
19	D00250	D08599	Capsaicin	Tiludronic	Analgesic	Antiresorptive	-7.71909	-5.41407	0.0395611	3.09718
20	D08224	D08443	Mitoxantrone	Propranolol	Antineoplastic	Antiarrhythmic	-5.56137	-4.37448	0.0254758	3.09488
21	D00250	D08443	Capsaicin	Propranolol	Analgesic	Antiarrhythmic	-7.71909	-4.37448	0.0341761	3.09415
22	D08224	D10630	Mitoxantrone	Fedratinib	Antineoplastic	Antineoplastic	-5.56137	-3.31062	0.030587	3.09327
23	D00250	D10630	Capsaicin	Fedratinib	Analgesic	Antineoplastic	-7.71909	-3.31062	0.0417315	3.09254
24	D08224	D08596	Mitoxantrone	Tiletamine	Antineoplastic	Anticonvulsant	-5.56137	-5.34794	0.0364003	3.09252
25	D00250	D08596	Capsaicin	Tiletamine	Analgesic	Anticonvulsant	-7.71909	-5.34794	0.0337035	3.09179
26	D03658	D08224	Dasatinib	Mitoxantrone	Antineoplastic	Antineoplastic	-3.44063	-5.56137	0.0394786	3.09136
27	D00250	D03658	Capsaicin	Dasatinib	Analgesic	Antineoplastic	-7.71909	-3.44063	0.0417182	3.09063
28	D08224	D10887	Mitoxantrone	Vistusertib	Antineoplastic	Antineoplastic	-5.56137	-5.31763	0.0313448	3.09021
29	D00250	D10887	Capsaicin	Vistusertib	Analgesic	Antineoplastic	-7.71909	-5.31763	0.028899	3.08949
30	D07776	D08618	Daunorubicin	Topotecan	Antibiotic	Antineoplastic	-4.79049	-6.23326	0.0221057	3.08917
31	D08224	D10664	Mitoxantrone	Pradigastat	Antineoplastic	Antidyslipidemia	-5.56137	-5.12969	0.0166445	3.08417
32	D08107	D08224	Varespladib	Mitoxantrone	Antidyslipidemia	Antineoplastic	-4.47363	-5.56137	0.0291575	3.0837
33	D00250	D10664	Capsaicin	Pradigastat	Analgesic	Antidyslipidemia	-7.71909	-5.12969	0.0287199	3.08345
34	D00250	D08107	Capsaicin	Varespladib	Analgesic	Antidyslipidemia	-7.71909	-4.47363	0.0304744	3.08297
35	D08126	D08224	Lidamidine	Mitoxantrone	Anesthetic	Antineoplastic	-4.66156	-5.56137	0.0335592	3.08197
36	D00250	D08126	Capsaicin	Lidamidine	Analgesic	Anesthetic	-7.71909	-4.66156	0.0319283	3.08124
37	D08224	D08940	Mitoxantrone	Laropiprant	Antineoplastic	Anti-atherosclerotic	-5.56137	-3.9557	0.0307477	3.08122
38	D00250	D08940	Capsaicin	Laropiprant	Analgesic	Anti-atherosclerotic	-7.71909	-3.9557	0.0341405	3.0805
39	D08224	D10064	Mitoxantrone	Dabrafenib	Antineoplastic	Antineoplastic	-5.56137	-4.92897	0.0336221	3.07967
40	D00250	D10064	Capsaicin	Dabrafenib	Analgesic	Antineoplastic	-7.71909	-4.92897	0.0339619	3.07894
41	D03899	D08224	Doxorubicin	Mitoxantrone	Antineoplastic	Antineoplastic	-4.36398	-5.56137	0.0144739	3.07766
42	D00250	D03899	Capsaicin	Doxorubicin	Analgesic	Antineoplastic	-7.71909	-4.36398	0.0333028	3.07693
43	D08224	D08277	Mitoxantrone	Turofexorate	Antineoplastic	Antidyslipidemia	-5.56137	-5.28382	0.0341782	3.07605
44	D05399	D08224	Pelitinib	Mitoxantrone	Antineoplastic	Antineoplastic	-3.49752	-5.56137	0.0384402	3.07574
45	D00250	D08277	Capsaicin	Turofexorate	Analgesic	Antidyslipidemia	-7.71909	-5.28382	0.0375298	3.07532
46	D08224	D10334	Mitoxantrone	Rebastinib	Antineoplastic	Antineoplastic	-5.56137	-5.10311	0.0241119	3.07532
47	D00250	D05399	Capsaicin	Pelitinib	Analgesic	Antineoplastic	-7.71909	-3.49752	0.0404284	3.07501
48	D00250	D10334	Capsaicin	Rebastinib	Analgesic	Antineoplastic	-7.71909	-5.10311	0.0330579	3.07459
49	D08224	D10175	Mitoxantrone	Trametinib	Antineoplastic	Antineoplastic	-5.56137	-5.2963	0.02633	3.07295
50	D00250	D10175	Capsaicin	Trametinib	Analgesic	Antineoplastic	-7.71909	-5.2963	0.03402	3.07222
51	D00015	D08224	Glutamine	Mitoxantrone	Anti-ulcerative	Antineoplastic	-3.60721	-5.56137	0.0313059	3.07203
52	D00015	D00250	Glutamine	Capsaicin	Anti-ulcerative	Analgesic	-3.60721	-7.71909	0.035124	3.07131
53	D07941	D08062	Fasudil	Idarubicin	Vasodilator	Antibiotic	-4.16366	-5.13281	0.0334122	3.0704
54	D08062	D08688	Idarubicin	Zofenopril	Antibiotic	Antihypertensive	-5.13281	-6.7042	0.0263062	3.06772
55	D01582	D08062	Acemetacin	Idarubicin	Analgesic	Antibiotic	-5.124	-5.13281	0.0279667	3.06765
56	D07441	D08224	Amantadine	Mitoxantrone	Antiviral	Antineoplastic	-5.16657	-5.56137	0.0341953	3.06701
57	D08086	D08224	Irinotecan	Mitoxantrone	Antineoplastic	Antineoplastic	-6.64396	-5.56137	0.0197154	3.06668
58	D00250	D07441	Capsaicin	Amantadine	Analgesic	Antiviral	-7.71909	-5.16657	0.0326565	3.06628
59	D00250	D08086	Capsaicin	Irinotecan	Analgesic	Antineoplastic	-7.71909	-6.64396	0.0256625	3.06596
60	D07966	D08062	Fludarabine	Idarubicin	Antineoplastic	Antibiotic	-6.97352	-5.13281	0.0363048	3.06529
61	D08062	D08599	Idarubicin	Tiludronic	Antibiotic	Antiresorptive	-5.13281	-5.41407	0.0263943	3.06481
62	D04080	D08224	Ethamivan	Mitoxantrone	Respiratory	Antineoplastic	-4.80384	-5.56137	0.0416934	3.06223
63	D01042	D08224	Fipronil	Mitoxantrone	Insecticide	Antineoplastic	-5.52276	-5.56137	0.0268472	3.06208
64	D08062	D08443	Idarubicin	Propranolol	Antibiotic	Antiarrhythmic	-5.13281	-4.37448	0.0249721	3.06177
65	D00250	D04080	Capsaicin	Ethamivan	Analgesic	Respiratory	-7.71909	-4.80384	0.0326705	3.06151
66	D00250	D01042	Capsaicin	Fipronil	Analgesic	Insecticide	-7.71909	-5.52276	0.0151461	3.06136
67	D08062	D10630	Idarubicin	Fedratinib	Antibiotic	Antineoplastic	-5.13281	-3.31062	0.0301515	3.06017
68	D08224	D09868	Mitoxantrone	Alvocidib	Antineoplastic	Antineoplastic	-5.56137	-4.55547	0.00814991	3.06004
69	D06304	D08224	Vindesine	Mitoxantrone	Antineoplastic	Antineoplastic	-4.76987	-5.56137	0.0268532	3.05994
70	D08062	D08596	Idarubicin	Tiletamine	Antibiotic	Anticonvulsant	-5.13281	-5.34794	0.0231539	3.05942
71	D00250	D09868	Capsaicin	Alvocidib	Analgesic	Antineoplastic	-7.71909	-4.55547	0.0326953	3.05931
72	D00250	D06304	Capsaicin	Vindesine	Analgesic	Antineoplastic	-7.71909	-4.76987	0.0271473	3.05921
73	D07776	D07941	Daunorubicin	Fasudil	Antibiotic	Vasodilator	-4.79049	-4.16366	0.0334916	3.05832
74	D03658	D08062	Dasatinib	Idarubicin	Antineoplastic	Antibiotic	-3.44063	-5.13281	0.0304746	3.05826
75	D07941	D08618	Fasudil	Topotecan	Vasodilator	Antineoplastic	-4.16366	-6.23326	0.0436258	3.05814
76	D08062	D10887	Idarubicin	Vistusertib	Antibiotic	Antineoplastic	-5.13281	-5.31763	0.0200216	3.05711
77	D07776	D08688	Daunorubicin	Zofenopril	Antibiotic	Antihypertensive	-4.79049	-6.7042	0.030482	3.05564
78	D01582	D07776	Acemetacin	Daunorubicin	Analgesic	Antibiotic	-5.124	-4.79049	0.0299645	3.05557
79	D08618	D08688	Topotecan	Zofenopril	Antineoplastic	Antihypertensive	-6.23326	-6.7042	0.0295288	3.05546
80	D01582	D08618	Acemetacin	Topotecan	Analgesic	Antineoplastic	-5.124	-6.23326	0.0366311	3.05539
81	D06021	D08224	Tecastemizole	Mitoxantrone	Anti-inflammatory	Antineoplastic	-4.87979	-5.56137	0.0256049	3.05454
82	D00250	D06021	Capsaicin	Tecastemizole	Analgesic	Anti-inflammatory	-7.71909	-4.87979	0.0252921	3.05382
83	D07776	D07966	Daunorubicin	Fludarabine	Antibiotic	Antineoplastic	-4.79049	-6.97352	0.035442	3.05321
84	D07966	D08618	Fludarabine	Topotecan	Antineoplastic	Antineoplastic	-6.97352	-6.23326	0.0293232	3.05303
85	D07776	D08599	Daunorubicin	Tiludronic	Antibiotic	Antiresorptive	-4.79049	-5.41407	0.0343251	3.05273
86	D08599	D08618	Tiludronic	Topotecan	Antiresorptive	Antineoplastic	-5.41407	-6.23326	0.040808	3.05255
87	D00771	D08224	Chlorzoxazone	Mitoxantrone	Skeletal	Antineoplastic	-4.20805	-5.56137	0.0300632	3.05237
88	D00250	D00771	Capsaicin	Chlorzoxazone	Analgesic	Skeletal	-7.71909	-4.20805	0.0322014	3.05164
89	D08062	D10664	Idarubicin	Pradigastat	Antibiotic	Antidyslipidemia	-5.13281	-5.12969	0.0263617	3.05107
90	D08062	D08107	Idarubicin	Varespladib	Antibiotic	Antidyslipidemia	-5.13281	-4.47363	0.0220092	3.0506
91	D08224	D09666	Mitoxantrone	Selumetinib	Antineoplastic	Antineoplastic	-5.56137	-4.69788	0.0311142	3.0499
92	D07776	D08443	Daunorubicin	Propranolol	Antibiotic	Antiarrhythmic	-4.79049	-4.37448	0.0224898	3.04969
93	D08443	D08618	Propranolol	Topotecan	Antiarrhythmic	Antineoplastic	-4.37448	-6.23326	0.0351571	3.04952
94	D07961	D08224	Flavoxate	Mitoxantrone	Antipollakisuria	Antineoplastic	-4.97517	-5.56137	0.0288463	3.04925
95	D00250	D09666	Capsaicin	Selumetinib	Analgesic	Antineoplastic	-7.71909	-4.69788	0.0321539	3.04918
96	D03252	D08224	Bosutinib	Mitoxantrone	Antineoplastic	Antineoplastic	-4.00774	-5.56137	0.0244271	3.04892
97	D08062	D08126	Idarubicin	Lidamidine	Antibiotic	Anesthetic	-5.13281	-4.66156	0.0263418	3.04887
98	D00250	D07961	Capsaicin	Flavoxate	Analgesic	Antipollakisuria	-7.71909	-4.97517	0.023176	3.04852
99	D03846	D08224	Dimethyl	Mitoxantrone	Immunomodulator	Antineoplastic	-3.38814	-5.56137	0.0415228	3.0482
100	D00250	D03252	Capsaicin	Bosutinib	Analgesic	Antineoplastic	-7.71909	-4.00774	0.03125	3.0482
101	D08062	D08940	Idarubicin	Laropiprant	Antibiotic	Anti-atherosclerotic	-5.13281	-3.9557	0.0280734	3.04812
102	D07776	D10630	Daunorubicin	Fedratinib	Antibiotic	Antineoplastic	-4.79049	-3.31062	0.0276113	3.04809
103	D08618	D10630	Topotecan	Fedratinib	Antineoplastic	Antineoplastic	-6.23326	-3.31062	0.0401398	3.04791
104	D08224	D08334	Mitoxantrone	Pentoxyverine	Antineoplastic	Antitussive	-5.56137	-3.79616	0.0309268	3.04779
105	D00250	D03846	Capsaicin	Dimethyl	Analgesic	Immunomodulator	-7.71909	-3.38814	0.0400873	3.04748
106	D07776	D08596	Daunorubicin	Tiletamine	Antibiotic	Anticonvulsant	-4.79049	-5.34794	0.0273814	3.04734
107	D08596	D08618	Tiletamine	Topotecan	Anticonvulsant	Antineoplastic	-5.34794	-6.23326	0.0281708	3.04716
108	D00250	D08334	Capsaicin	Pentoxyverine	Analgesic	Antitussive	-7.71909	-3.79616	0.0352559	3.04706
109	D08062	D10064	Idarubicin	Dabrafenib	Antibiotic	Antineoplastic	-5.13281	-4.92897	0.0285691	3.04657
110	D01776	D08224	Antipyrine	Mitoxantrone	Analgesic	Antineoplastic	-5.96654	-5.56137	0.0283798	3.04633
111	D08179	D08224	Mepacrine	Mitoxantrone	Antimalarial	Antineoplastic	-2.49253	-5.56137	0.0390197	3.0463
112	D03658	D07776	Dasatinib	Daunorubicin	Antineoplastic	Antibiotic	-3.44063	-4.79049	0.034562	3.04618
113	D03658	D08618	Dasatinib	Topotecan	Antineoplastic	Antineoplastic	-3.44063	-6.23326	0.0420248	3.046
114	D00250	D01776	Capsaicin	Antipyrine	Analgesic	Analgesic	-7.71909	-5.96654	0.0362236	3.04561
115	D00250	D08179	Capsaicin	Mepacrine	Analgesic	Antimalarial	-7.71909	-2.49253	0.0431283	3.04557
116	D00125	D08224	Etoposide	Mitoxantrone	Antineoplastic	Antineoplastic	-6.25433	-5.56137	0.0241646	3.04534
117	D07776	D10887	Daunorubicin	Vistusertib	Antibiotic	Antineoplastic	-4.79049	-5.31763	0.0237476	3.04503
118	D08618	D10887	Topotecan	Vistusertib	Antineoplastic	Antineoplastic	-6.23326	-5.31763	0.0330506	3.04485
119	D08224	D11011	Mitoxantrone	Alpelisib	Antineoplastic	Antineoplastic	-5.56137	-4.88664	0.0277215	3.04466
120	D00125	D00250	Etoposide	Capsaicin	Antineoplastic	Analgesic	-6.25433	-7.71909	0.0371797	3.04461
121	D03899	D08062	Doxorubicin	Idarubicin	Antineoplastic	Antibiotic	-4.36398	-5.13281	0.0163084	3.04455
122	D08224	D09992	Mitoxantrone	Vismodegib	Antineoplastic	Antineoplastic	-5.56137	-3.77988	0.0340329	3.04415
123	D00250	D11011	Capsaicin	Alpelisib	Analgesic	Antineoplastic	-7.71909	-4.88664	0.0271405	3.04394
124	D00250	D09992	Capsaicin	Vismodegib	Analgesic	Antineoplastic	-7.71909	-3.77988	0.0303461	3.04343
125	D08062	D08277	Idarubicin	Turofexorate	Antibiotic	Antidyslipidemia	-5.13281	-5.28382	0.0348839	3.04294
126	D07250	D08224	Moroxydine	Mitoxantrone	Antiviral	Antineoplastic	-4.33638	-5.56137	0.0278484	3.04289
127	D05399	D08062	Pelitinib	Idarubicin	Antineoplastic	Antibiotic	-3.49752	-5.13281	0.0328189	3.04264
128	D08062	D10334	Idarubicin	Rebastinib	Antibiotic	Antineoplastic	-5.13281	-5.10311	0.0300493	3.04222
129	D00250	D07250	Capsaicin	Moroxydine	Analgesic	Antiviral	-7.71909	-4.33638	0.0285382	3.04217
130	D08224	D10604	Mitoxantrone	Binimetinib	Antineoplastic	Antineoplastic	-5.56137	-4.45049	0.0273557	3.04209
131	D00250	D10604	Capsaicin	Binimetinib	Analgesic	Antineoplastic	-7.71909	-4.45049	0.0396499	3.04136
132	D06102	D08224	Theofibrate	Mitoxantrone	Antihyperlipidemic	Antineoplastic	-5.27795	-5.56137	0.0293285	3.04024
133	D01514	D08224	Etizolam	Mitoxantrone	Antianxiety	Antineoplastic	-4.21176	-5.56137	0.0397816	3.0401
134	D01064	D08224	Raltitrexed	Mitoxantrone	Antineoplastic	Antineoplastic	-6.08631	-5.56137	0.0259767	3.04002
135	D08062	D10175	Idarubicin	Trametinib	Antibiotic	Antineoplastic	-5.13281	-5.2963	0.0255414	3.03985
136	D01152	D08224	Oxethazaine	Mitoxantrone	Anesthetic	Antineoplastic	-3.19098	-5.56137	0.0416224	3.03955
137	D00250	D06102	Capsaicin	Theofibrate	Analgesic	Antihyperlipidemic	-7.71909	-5.27795	0.018965	3.03951
138	D00250	D01514	Capsaicin	Etizolam	Analgesic	Antianxiety	-7.71909	-4.21176	0.0380875	3.03937
139	D00250	D01064	Capsaicin	Raltitrexed	Analgesic	Antineoplastic	-7.71909	-6.08631	0.0405872	3.03929
140	D07499	D08224	Benazepril	Mitoxantrone	Antihypertensive	Antineoplastic	-5.28844	-5.56137	0.0302818	3.03901
141	D07776	D10664	Daunorubicin	Pradigastat	Antibiotic	Antidyslipidemia	-4.79049	-5.12969	0.0243755	3.03899
142	D00015	D08062	Glutamine	Idarubicin	Anti-ulcerative	Antibiotic	-3.60721	-5.13281	0.0258796	3.03893
143	D00250	D01152	Capsaicin	Oxethazaine	Analgesic	Anesthetic	-7.71909	-3.19098	0.0422057	3.03883
144	D08618	D10664	Topotecan	Pradigastat	Antineoplastic	Antidyslipidemia	-6.23326	-5.12969	0.0282872	3.03881
145	D07776	D08107	Daunorubicin	Varespladib	Antibiotic	Antidyslipidemia	-4.79049	-4.47363	0.0262004	3.03852
146	D00983	D08224	Triamcinolone	Mitoxantrone	Antiasthmatic	Antineoplastic	-5.64154	-5.56137	0.0252837	3.03846
147	D08107	D08618	Varespladib	Topotecan	Antidyslipidemia	Antineoplastic	-4.47363	-6.23326	0.0347282	3.03834
148	D00250	D07499	Capsaicin	Benazepril	Analgesic	Antihypertensive	-7.71909	-5.28844	0.0233631	3.03829
149	D00250	D00983	Capsaicin	Triamcinolone	Analgesic	Antiasthmatic	-7.71909	-5.64154	0.02928	3.03773
150	D07776	D08126	Daunorubicin	Lidamidine	Antibiotic	Anesthetic	-4.79049	-4.66156	0.0306559	3.03679
151	D08126	D08618	Lidamidine	Topotecan	Anesthetic	Antineoplastic	-4.66156	-6.23326	0.0397177	3.03661
152	D07776	D08940	Daunorubicin	Laropiprant	Antibiotic	Anti-atherosclerotic	-4.79049	-3.9557	0.0302457	3.03604
153	D08618	D08940	Topotecan	Laropiprant	Antineoplastic	Anti-atherosclerotic	-6.23326	-3.9557	0.039501	3.03586
154	D08166	D08224	Medroxyprogesterone	Mitoxantrone	Antineoplastic	Antineoplastic	-5.45822	-5.56137	0.0168222	3.03523
155	D00250	D08166	Capsaicin	Medroxyprogesterone	Analgesic	Antineoplastic	-7.71909	-5.45822	0.0311209	3.0345
156	D07776	D10064	Daunorubicin	Dabrafenib	Antibiotic	Antineoplastic	-4.79049	-4.92897	0.0282384	3.03449
157	D08618	D10064	Topotecan	Dabrafenib	Antineoplastic	Antineoplastic	-6.23326	-4.92897	0.0313293	3.03431
158	D04894	D08224	Mefexamide	Mitoxantrone	Stimulant	Antineoplastic	-4.35761	-5.56137	0.0294189	3.03418
159	D07441	D08062	Amantadine	Idarubicin	Antiviral	Antibiotic	-5.16657	-5.13281	0.0315639	3.03391
160	D08062	D08086	Idarubicin	Irinotecan	Antibiotic	Antineoplastic	-5.13281	-6.64396	0.0232882	3.03358
161	D00250	D04894	Capsaicin	Mefexamide	Analgesic	Stimulant	-7.71909	-4.35761	0.037061	3.03346
162	D03899	D07776	Doxorubicin	Daunorubicin	Antineoplastic	Antibiotic	-4.36398	-4.79049	0.0170746	3.03247
163	D03899	D08618	Doxorubicin	Topotecan	Antineoplastic	Antineoplastic	-4.36398	-6.23326	0.0193965	3.0323
164	D07901	D08224	Epirubicin	Mitoxantrone	Antibiotic	Antineoplastic	-3.27584	-5.56137	0.0238659	3.03114
165	D07776	D08277	Daunorubicin	Turofexorate	Antibiotic	Antidyslipidemia	-4.79049	-5.28382	0.036979	3.03087
166	D00523	D08224	Irbesartan	Mitoxantrone	Antihypertensive	Antineoplastic	-4.80857	-5.56137	0.0236496	3.03085
167	D08224	D09973	Mitoxantrone	Telotristat	Antineoplastic	Antidiarrheal	-5.56137	-5.51322	0.0351389	3.03079
168	D08224	D09340	Mitoxantrone	Esreboxetine	Antineoplastic	Antidepressant	-5.56137	-3.99801	0.0338933	3.0307
169	D08277	D08618	Turofexorate	Topotecan	Antidyslipidemia	Antineoplastic	-5.28382	-6.23326	0.0392352	3.03069
170	D05399	D07776	Pelitinib	Daunorubicin	Antineoplastic	Antibiotic	-3.49752	-4.79049	0.0313015	3.03056
171	D08224	D08684	Mitoxantrone	Xylometazoline	Antineoplastic	Vasoconstrictor	-5.56137	-4.02212	0.0450929	3.03051
172	D00250	D07901	Capsaicin	Epirubicin	Analgesic	Antibiotic	-7.71909	-3.27584	0.041863	3.03041
173	D05399	D08618	Pelitinib	Topotecan	Antineoplastic	Antineoplastic	-3.49752	-6.23326	0.0448345	3.03038
174	D04375	D08224	Guanabenz	Mitoxantrone	Antihypertensive	Antineoplastic	-4.24532	-5.56137	0.0337689	3.03024
175	D07776	D10334	Daunorubicin	Rebastinib	Antibiotic	Antineoplastic	-4.79049	-5.10311	0.0231257	3.03014
176	D00250	D00523	Capsaicin	Irbesartan	Analgesic	Antihypertensive	-7.71909	-4.80857	0.0278926	3.03012
177	D00250	D09973	Capsaicin	Telotristat	Analgesic	Antidiarrheal	-7.71909	-5.51322	0.0339369	3.03006
178	D03625	D08224	Cycloheximide	Mitoxantrone	Antipsoriatic	Antineoplastic	-3.42211	-5.56137	0.0420858	3.03
179	D00250	D09340	Capsaicin	Esreboxetine	Analgesic	Antidepressant	-7.71909	-3.99801	0.0409762	3.02998
180	D08618	D10334	Topotecan	Rebastinib	Antineoplastic	Antineoplastic	-6.23326	-5.10311	0.0283302	3.02996
181	D00250	D08684	Capsaicin	Xylometazoline	Analgesic	Vasoconstrictor	-7.71909	-4.02212	0.0447422	3.02979
182	D00250	D04375	Capsaicin	Guanabenz	Analgesic	Antihypertensive	-7.71909	-4.24532	0.0458425	3.02951
183	D00250	D03625	Capsaicin	Cycloheximide	Analgesic	Antipsoriatic	-7.71909	-3.42211	0.0511921	3.02927
184	D00350	D08224	Itraconazole	Mitoxantrone	Antifungal	Antineoplastic	-4.04729	-5.56137	0.0238212	3.02924
185	D03213	D08224	Apixaban	Mitoxantrone	Anticoagulant	Antineoplastic	-4.89185	-5.56137	0.0236982	3.02916
186	D04080	D08062	Ethamivan	Idarubicin	Respiratory	Antibiotic	-4.80384	-5.13281	0.0321126	3.02913
187	D01042	D08062	Fipronil	Idarubicin	Insecticide	Antibiotic	-5.52276	-5.13281	0.0259378	3.02898
188	D00121	D08224	Allantoin	Mitoxantrone	Anti-inflammatory	Antineoplastic	-4.02694	-5.56137	0.0354075	3.02884
189	D00250	D00350	Capsaicin	Itraconazole	Analgesic	Antifungal	-7.71909	-4.04729	0.0237743	3.02851
190	D00250	D03213	Capsaicin	Apixaban	Analgesic	Anticoagulant	-7.71909	-4.89185	0.0268595	3.02843
191	D00121	D00250	Allantoin	Capsaicin	Anti-inflammatory	Analgesic	-4.02694	-7.71909	0.0429324	3.02812
192	D07776	D10175	Daunorubicin	Trametinib	Antibiotic	Antineoplastic	-4.79049	-5.2963	0.0289289	3.02777
193	D08618	D10175	Topotecan	Trametinib	Antineoplastic	Antineoplastic	-6.23326	-5.2963	0.0294096	3.02759
194	D08033	D08224	Halofantrine	Mitoxantrone	Antimalarial	Antineoplastic	-4.06743	-5.56137	0.0382774	3.02754
195	D08062	D09868	Idarubicin	Alvocidib	Antibiotic	Antineoplastic	-5.13281	-4.55547	0.00983212	3.02694
196	D02321	D08224	Amsacrine	Mitoxantrone	Antineoplastic	Antineoplastic	-4.94737	-5.56137	0.029396	3.02685
197	D00015	D07776	Glutamine	Daunorubicin	Anti-ulcerative	Antibiotic	-3.60721	-4.79049	0.017135	3.02685
198	D06304	D08062	Vindesine	Idarubicin	Antineoplastic	Antibiotic	-4.76987	-5.13281	0.0273538	3.02684
199	D00250	D08033	Capsaicin	Halofantrine	Analgesic	Antimalarial	-7.71909	-4.06743	0.0424537	3.02682
200	D00015	D08618	Glutamine	Topotecan	Anti-ulcerative	Antineoplastic	-3.60721	-6.23326	0.0345258	3.02668
201	D04197	D08224	Floxuridine	Mitoxantrone	Antineoplastic	Antineoplastic	-6.36504	-5.56137	0.0188461	3.02615
202	D00250	D02321	Capsaicin	Amsacrine	Analgesic	Antineoplastic	-7.71909	-4.94737	0.040673	3.02613
203	D00250	D04197	Capsaicin	Floxuridine	Analgesic	Antineoplastic	-7.71909	-6.36504	0.0290442	3.02542
204	D01117	D08224	Mizolastine	Mitoxantrone	Antiallergic	Antineoplastic	-4.34402	-5.56137	0.0205878	3.02519
205	D07941	D08688	Fasudil	Zofenopril	Vasodilator	Antihypertensive	-4.16366	-6.7042	0.0302193	3.0246
206	D01582	D07941	Acemetacin	Fasudil	Analgesic	Vasodilator	-5.124	-4.16366	0.0268051	3.02453
207	D00250	D01117	Capsaicin	Mizolastine	Analgesic	Antiallergic	-7.71909	-4.34402	0.0284508	3.02447
208	D00522	D08224	Candesartan	Mitoxantrone	Antihypertensive	Antineoplastic	-4.12698	-5.56137	0.0381887	3.02434
209	D01824	D08224	Phenprobamate	Mitoxantrone	Skeletal	Antineoplastic	-3.96106	-5.56137	0.044207	3.02391
210	D00250	D00522	Capsaicin	Candesartan	Analgesic	Antihypertensive	-7.71909	-4.12698	0.0281134	3.02361
211	D00250	D01824	Capsaicin	Phenprobamate	Analgesic	Skeletal	-7.71909	-3.96106	0.047245	3.02319
212	D08224	D09644	Mitoxantrone	Narlaprevir	Antineoplastic	Antiviral	-5.56137	-4.24486	0.0308219	3.02307
213	D00250	D09644	Capsaicin	Narlaprevir	Analgesic	Antiviral	-7.71909	-4.24486	0.0304128	3.02234
214	D07941	D07966	Fasudil	Fludarabine	Vasodilator	Antineoplastic	-4.16366	-6.97352	0.0525077	3.02218
215	D08224	D10405	Mitoxantrone	Cobimetinib	Antineoplastic	Antineoplastic	-5.56137	-4.64154	0.0260071	3.0219
216	D01582	D08688	Acemetacin	Zofenopril	Analgesic	Antihypertensive	-5.124	-6.7042	0.033357	3.02185
217	D07441	D07776	Amantadine	Daunorubicin	Antiviral	Antibiotic	-5.16657	-4.79049	0.0351609	3.02183
218	D07941	D08599	Fasudil	Tiludronic	Vasodilator	Antiresorptive	-4.16366	-5.41407	0.0249355	3.02169
219	D07441	D08618	Amantadine	Topotecan	Antiviral	Antineoplastic	-5.16657	-6.23326	0.0392141	3.02165
220	D07776	D08086	Daunorubicin	Irinotecan	Antibiotic	Antineoplastic	-4.79049	-6.64396	0.0228817	3.0215
221	D04720	D08224	Levosimendan	Mitoxantrone	Cardiotonic	Antineoplastic	-4.20031	-5.56137	0.0356656	3.02147
222	D06021	D08062	Tecastemizole	Idarubicin	Anti-inflammatory	Antibiotic	-4.87979	-5.13281	0.024811	3.02144
223	D08086	D08618	Irinotecan	Topotecan	Antineoplastic	Antineoplastic	-6.64396	-6.23326	0.0212125	3.02133
224	D01659	D08224	Syrosingopine	Mitoxantrone	Antihypertensive	Antineoplastic	-4.02003	-5.56137	0.0322357	3.0212
225	D00250	D10405	Capsaicin	Cobimetinib	Analgesic	Antineoplastic	-7.71909	-4.64154	0.0324161	3.02117
226	D08048	D08224	Hydroquinidine	Mitoxantrone	Antiarrhythmic	Antineoplastic	-4.60232	-5.56137	0.0406388	3.02078
227	D00250	D04720	Capsaicin	Levosimendan	Analgesic	Cardiotonic	-7.71909	-4.20031	0.0365509	3.02074
228	D00250	D01659	Capsaicin	Syrosingopine	Analgesic	Antihypertensive	-7.71909	-4.02003	0.0265968	3.02048
229	D00250	D08048	Capsaicin	Hydroquinidine	Analgesic	Antiarrhythmic	-7.71909	-4.60232	0.0342828	3.02006
230	D02368	D08224	Gemcitabine	Mitoxantrone	Antineoplastic	Antineoplastic	-4.85326	-5.56137	0.0215437	3.02004
231	D00237	D08224	Auranofin	Mitoxantrone	Antirheumatic	Antineoplastic	-4.05748	-5.56137	0.026113	3.01991
232	D07966	D08688	Fludarabine	Zofenopril	Antineoplastic	Antihypertensive	-6.97352	-6.7042	0.0337587	3.01949
233	D01582	D07966	Acemetacin	Fludarabine	Analgesic	Antineoplastic	-5.124	-6.97352	0.0526065	3.01942
234	D00250	D02368	Capsaicin	Gemcitabine	Analgesic	Antineoplastic	-7.71909	-4.85326	0.0379991	3.01931
235	D00771	D08062	Chlorzoxazone	Idarubicin	Skeletal	Antibiotic	-4.20805	-5.13281	0.0266659	3.01927
236	D00237	D00250	Auranofin	Capsaicin	Antirheumatic	Analgesic	-4.05748	-7.71909	0.0318171	3.01919
237	D05988	D08224	Tacedinaline	Mitoxantrone	Antineoplastic	Antineoplastic	-3.52125	-5.56137	0.0346861	3.0191
238	D08599	D08688	Tiludronic	Zofenopril	Antiresorptive	Antihypertensive	-5.41407	-6.7042	0.0297038	3.01901
239	D04041	D08224	Equilin	Mitoxantrone	Replenisher	Antineoplastic	-4.76001	-5.56137	0.0273535	3.019
240	D01582	D08599	Acemetacin	Tiludronic	Analgesic	Antiresorptive	-5.124	-5.41407	0.0311154	3.01894
241	D07941	D08443	Fasudil	Propranolol	Vasodilator	Antiarrhythmic	-4.16366	-4.37448	0.0383664	3.01866
242	D08224	D09582	Mitoxantrone	Balapiravir	Antineoplastic	Antiviral	-5.56137	-5.13892	0.0271931	3.01851
243	D06675	D08224	Telbivudine	Mitoxantrone	Antiviral	Antineoplastic	-5.12754	-5.56137	0.0327156	3.01849
244	D00250	D05988	Capsaicin	Tacedinaline	Analgesic	Antineoplastic	-7.71909	-3.52125	0.0301032	3.01838
245	D00094	D08224	Tretinoin	Mitoxantrone	Antineoplastic	Antineoplastic	-4.93387	-5.56137	0.0259912	3.01829
246	D00250	D04041	Capsaicin	Equilin	Analgesic	Replenisher	-7.71909	-4.76001	0.0327919	3.01827
247	D08182	D08224	Meptazinol	Mitoxantrone	Analgesic	Antineoplastic	-4.94331	-5.56137	0.019963	3.01801
248	D00250	D09582	Capsaicin	Balapiravir	Analgesic	Antiviral	-7.71909	-5.13892	0.0256983	3.01778
249	D03656	D08224	Darunavir	Mitoxantrone	Antiviral	Antineoplastic	-4.95638	-5.56137	0.034108	3.01777
250	D00250	D06675	Capsaicin	Telbivudine	Analgesic	Antiviral	-7.71909	-5.12754	0.0375678	3.01776
251	D01141	D08224	Sulfamonomethoxine	Mitoxantrone	Antibacterial	Antineoplastic	-4.95406	-5.56137	0.0286555	3.01775
252	D00094	D00250	Tretinoin	Capsaicin	Antineoplastic	Analgesic	-4.93387	-7.71909	0.0271664	3.01757
253	D00214	D08224	Dactinomycin	Mitoxantrone	Antineoplastic	Antineoplastic	-3.60566	-5.56137	0.0132546	3.01741
254	D00250	D08182	Capsaicin	Meptazinol	Analgesic	Analgesic	-7.71909	-4.94331	0.0258264	3.01728
255	D07941	D10630	Fasudil	Fedratinib	Vasodilator	Antineoplastic	-4.16366	-3.31062	0.0305991	3.01705
256	D04080	D07776	Ethamivan	Daunorubicin	Respiratory	Antibiotic	-4.80384	-4.79049	0.0344781	3.01705
257	D00250	D03656	Capsaicin	Darunavir	Analgesic	Antiviral	-7.71909	-4.95638	0.0299823	3.01705
258	D00250	D01141	Capsaicin	Sulfamonomethoxine	Analgesic	Antibacterial	-7.71909	-4.95406	0.0292853	3.01703
259	D01042	D07776	Fipronil	Daunorubicin	Insecticide	Antibiotic	-5.52276	-4.79049	0.0310614	3.0169
260	D04080	D08618	Ethamivan	Topotecan	Respiratory	Antineoplastic	-4.80384	-6.23326	0.0416116	3.01688
261	D08062	D09666	Idarubicin	Selumetinib	Antibiotic	Antineoplastic	-5.13281	-4.69788	0.0226332	3.0168
262	D01042	D08618	Fipronil	Topotecan	Insecticide	Antineoplastic	-5.52276	-6.23326	0.0327685	3.01672
263	D00214	D00250	Dactinomycin	Capsaicin	Antineoplastic	Analgesic	-3.60566	-7.71909	0.0326227	3.01668
264	D00333	D08224	Ganciclovir	Mitoxantrone	Antiviral	Antineoplastic	-4.82777	-5.56137	0.0279971	3.01663
265	D07966	D08599	Fludarabine	Tiludronic	Antineoplastic	Antiresorptive	-6.97352	-5.41407	0.0471063	3.01658
266	D05365	D08224	Parbendazole	Mitoxantrone	Anthelmintic	Antineoplastic	-4.44009	-5.56137	0.0236621	3.01631
267	D07941	D08596	Fasudil	Tiletamine	Vasodilator	Anticonvulsant	-4.16366	-5.34794	0.032177	3.0163
268	D07961	D08062	Flavoxate	Idarubicin	Antipollakisuria	Antibiotic	-4.97517	-5.13281	0.0255658	3.01615
269	D07330	D08224	Clomethiazole	Mitoxantrone	Sedative-hypnotic	Antineoplastic	-4.97172	-5.56137	0.0253817	3.01611
270	D05353	D08224	Pantoprazole	Mitoxantrone	Anti-ulcerative	Antineoplastic	-5.15772	-5.56137	0.0362262	3.01609
271	D08443	D08688	Propranolol	Zofenopril	Antiarrhythmic	Antihypertensive	-4.37448	-6.7042	0.0242001	3.01598
272	D01582	D08443	Acemetacin	Propranolol	Analgesic	Antiarrhythmic	-5.124	-4.37448	0.0388263	3.01591
273	D00250	D00333	Capsaicin	Ganciclovir	Analgesic	Antiviral	-7.71909	-4.82777	0.0286431	3.01591
274	D03252	D08062	Bosutinib	Idarubicin	Antineoplastic	Antibiotic	-4.00774	-5.13281	0.0296314	3.01582
275	D00250	D05365	Capsaicin	Parbendazole	Analgesic	Anthelmintic	-7.71909	-4.44009	0.0299587	3.01559
276	D00250	D07330	Capsaicin	Clomethiazole	Analgesic	Sedative-hypnotic	-7.71909	-4.97172	0.0226508	3.01538
277	D00250	D05353	Capsaicin	Pantoprazole	Analgesic	Anti-ulcerative	-7.71909	-5.15772	0.0283729	3.01536
278	D01385	D08224	Ibudilast	Mitoxantrone	Antiallergic	Antineoplastic	-3.97101	-5.56137	0.0312481	3.01516
279	D03658	D07941	Dasatinib	Fasudil	Antineoplastic	Vasodilator	-3.44063	-4.16366	0.0241131	3.01514
280	D03846	D08062	Dimethyl	Idarubicin	Immunomodulator	Antibiotic	-3.38814	-5.13281	0.033441	3.0151
281	D07776	D09868	Daunorubicin	Alvocidib	Antibiotic	Antineoplastic	-4.79049	-4.55547	0.00813739	3.01486
282	D00521	D08224	Terfenadine	Mitoxantrone	Antiallergic	Antineoplastic	-2.29225	-5.56137	0.0692793	3.0148
283	D06304	D07776	Vindesine	Daunorubicin	Antineoplastic	Antibiotic	-4.76987	-4.79049	0.023563	3.01476
284	D08062	D08334	Idarubicin	Pentoxyverine	Antibiotic	Antitussive	-5.13281	-3.79616	0.0197775	3.01468
285	D08618	D09868	Topotecan	Alvocidib	Antineoplastic	Antineoplastic	-6.23326	-4.55547	0.0210584	3.01468
286	D06304	D08618	Vindesine	Topotecan	Antineoplastic	Antineoplastic	-4.76987	-6.23326	0.0236804	3.01458
287	D00250	D01385	Capsaicin	Ibudilast	Analgesic	Antiallergic	-7.71909	-3.97101	0.03977	3.01443
288	D08688	D10630	Zofenopril	Fedratinib	Antihypertensive	Antineoplastic	-6.7042	-3.31062	0.0391819	3.01437
289	D01582	D10630	Acemetacin	Fedratinib	Analgesic	Antineoplastic	-5.124	-3.31062	0.0337544	3.0143
290	D00142	D08224	Methotrexate	Mitoxantrone	Antineoplastic	Antineoplastic	-5.9992	-5.56137	0.0189103	3.01422
291	D00250	D00521	Capsaicin	Terfenadine	Analgesic	Antiallergic	-7.71909	-2.29225	0.0676263	3.01408
292	D05407	D08224	Penciclovir	Mitoxantrone	Antiviral	Antineoplastic	-4.93959	-5.56137	0.0344259	3.01404
293	D07941	D10887	Fasudil	Vistusertib	Vasodilator	Antineoplastic	-4.16366	-5.31763	0.025739	3.014
294	D08030	D08224	Guanethidine	Mitoxantrone	Antihypertensive	Antineoplastic	-4.28554	-5.56137	0.030344	3.01372
295	D08596	D08688	Tiletamine	Zofenopril	Anticonvulsant	Antihypertensive	-5.34794	-6.7042	0.0341265	3.01362
296	D07966	D08443	Fludarabine	Propranolol	Antineoplastic	Antiarrhythmic	-6.97352	-4.37448	0.0278997	3.01355
297	D01582	D08596	Acemetacin	Tiletamine	Analgesic	Anticonvulsant	-5.124	-5.34794	0.0298042	3.01355
298	D00142	D00250	Methotrexate	Capsaicin	Antineoplastic	Analgesic	-5.9992	-7.71909	0.0268943	3.0135
299	D00250	D05407	Capsaicin	Penciclovir	Analgesic	Antiviral	-7.71909	-4.93959	0.0208871	3.01331
300	D01776	D08062	Antipyrine	Idarubicin	Analgesic	Antibiotic	-5.96654	-5.13281	0.0233627	3.01323
301	D08062	D08179	Idarubicin	Mepacrine	Antibiotic	Antimalarial	-5.13281	-2.49253	0.0308266	3.0132
302	D08443	D08599	Propranolol	Tiludronic	Antiarrhythmic	Antiresorptive	-4.37448	-5.41407	0.0327152	3.01307
303	D00250	D08030	Capsaicin	Guanethidine	Analgesic	Antihypertensive	-7.71909	-4.28554	0.0322225	3.01299
304	D08224	D09925	Mitoxantrone	Linsitinib	Antineoplastic	Antineoplastic	-5.56137	-4.40824	0.0302866	3.01262
305	D03658	D08688	Dasatinib	Zofenopril	Antineoplastic	Antihypertensive	-3.44063	-6.7042	0.0347093	3.01246
306	D01582	D03658	Acemetacin	Dasatinib	Analgesic	Antineoplastic	-5.124	-3.44063	0.0411084	3.01239
307	D00125	D08062	Etoposide	Idarubicin	Antineoplastic	Antibiotic	-6.25433	-5.13281	0.0326049	3.01224
308	D07966	D10630	Fludarabine	Fedratinib	Antineoplastic	Antineoplastic	-6.97352	-3.31062	0.0531252	3.01195
309	D00250	D09925	Capsaicin	Linsitinib	Analgesic	Antineoplastic	-7.71909	-4.40824	0.0320138	3.01189
310	D08062	D11011	Idarubicin	Alpelisib	Antibiotic	Antineoplastic	-5.13281	-4.88664	0.0171801	3.01156
311	D08599	D10630	Tiludronic	Fedratinib	Antiresorptive	Antineoplastic	-5.41407	-3.31062	0.0280856	3.01146
312	D08688	D10887	Zofenopril	Vistusertib	Antihypertensive	Antineoplastic	-6.7042	-5.31763	0.0310728	3.01132
313	D01582	D10887	Acemetacin	Vistusertib	Analgesic	Antineoplastic	-5.124	-5.31763	0.0252074	3.01125
314	D07966	D08596	Fludarabine	Tiletamine	Antineoplastic	Anticonvulsant	-6.97352	-5.34794	0.0309517	3.01119
315	D00689	D08224	Beclomethasone	Mitoxantrone	Antiasthmatic	Antineoplastic	-5.58946	-5.56137	0.0286156	3.01115
316	D07816	D08224	Diclofenac	Mitoxantrone	Analgesic	Antineoplastic	-4.60757	-5.56137	0.0314762	3.01114
317	D08062	D09992	Idarubicin	Vismodegib	Antibiotic	Antineoplastic	-5.13281	-3.77988	0.0222528	3.01105
318	D08224	D08435	Mitoxantrone	Propafenone	Antineoplastic	Antiarrhythmic	-5.56137	-3.58606	0.0380972	3.0109
319	D08596	D08599	Tiletamine	Tiludronic	Anticonvulsant	Antiresorptive	-5.34794	-5.41407	0.0327231	3.01071
320	D08224	D08569	Mitoxantrone	Terazosin	Antineoplastic	Antidysuria	-5.56137	-4.7899	0.0399216	3.01064
321	D00250	D00689	Capsaicin	Beclomethasone	Analgesic	Antiasthmatic	-7.71909	-5.58946	0.0342399	3.01042
322	D00250	D07816	Capsaicin	Diclofenac	Analgesic	Analgesic	-7.71909	-4.60757	0.034964	3.01041
323	D00250	D08435	Capsaicin	Propafenone	Analgesic	Antiarrhythmic	-7.71909	-3.58606	0.0369491	3.01018
324	D01784	D08224	Carmofur	Mitoxantrone	Antineoplastic	Antineoplastic	-5.14669	-5.56137	0.0188665	3.01008
325	D03658	D07966	Dasatinib	Fludarabine	Antineoplastic	Antineoplastic	-3.44063	-6.97352	0.0452207	3.01004
326	D00250	D08569	Capsaicin	Terazosin	Analgesic	Antidysuria	-7.71909	-4.7899	0.0415806	3.00992
327	D07250	D08062	Moroxydine	Idarubicin	Antiviral	Antibiotic	-4.33638	-5.13281	0.0266988	3.00979
328	D06320	D08224	Vorinostat	Mitoxantrone	Antineoplastic	Antineoplastic	-4.63549	-5.56137	0.0315746	3.00979
329	D00266	D08224	Chlorambucil	Mitoxantrone	Antineoplastic	Antineoplastic	-4.71083	-5.56137	0.0130402	3.00975
330	D08224	D10417	Mitoxantrone	Birinapant	Antineoplastic	Antineoplastic	-5.56137	-4.5899	0.0381759	3.00968
331	D03658	D08599	Dasatinib	Tiludronic	Antineoplastic	Antiresorptive	-3.44063	-5.41407	0.0284429	3.00955
332	D06021	D07776	Tecastemizole	Daunorubicin	Anti-inflammatory	Antibiotic	-4.87979	-4.79049	0.0254616	3.00936
333	D00250	D01784	Capsaicin	Carmofur	Analgesic	Antineoplastic	-7.71909	-5.14669	0.0341642	3.00935
334	D00291	D08224	Desmopressin	Mitoxantrone	Antidiuretic	Antineoplastic	-5.04307	-5.56137	0.0311491	3.00933
335	D06021	D08618	Tecastemizole	Topotecan	Anti-inflammatory	Antineoplastic	-4.87979	-6.23326	0.0368774	3.00919
336	D00250	D06320	Capsaicin	Vorinostat	Analgesic	Antineoplastic	-7.71909	-4.63549	0.0359431	3.00906
337	D00250	D00266	Capsaicin	Chlorambucil	Analgesic	Antineoplastic	-7.71909	-4.71083	0.0301041	3.00903
338	D08062	D10604	Idarubicin	Binimetinib	Antibiotic	Antineoplastic	-5.13281	-4.45049	0.0249022	3.00899
339	D00250	D10417	Capsaicin	Birinapant	Analgesic	Antineoplastic	-7.71909	-4.5899	0.0401061	3.00895
340	D07966	D10887	Fludarabine	Vistusertib	Antineoplastic	Antineoplastic	-6.97352	-5.31763	0.0412655	3.00889
341	D00250	D00291	Capsaicin	Desmopressin	Analgesic	Antidiuretic	-7.71909	-5.04307	0.0312784	3.0086
342	D08443	D10630	Propranolol	Fedratinib	Antiarrhythmic	Antineoplastic	-4.37448	-3.31062	0.0261886	3.00843
343	D08599	D10887	Tiludronic	Vistusertib	Antiresorptive	Antineoplastic	-5.41407	-5.31763	0.0328096	3.00841
344	D08224	D11038	Mitoxantrone	Ulixertinib	Antineoplastic	Antineoplastic	-5.56137	-5.86263	0.0219459	3.00837
345	D07941	D10664	Fasudil	Pradigastat	Vasodilator	Antidyslipidemia	-4.16366	-5.12969	0.0408293	3.00796
346	D08443	D08596	Propranolol	Tiletamine	Antiarrhythmic	Anticonvulsant	-4.37448	-5.34794	0.025598	3.00768
347	D00250	D11038	Capsaicin	Ulixertinib	Analgesic	Antineoplastic	-7.71909	-5.86263	0.0422262	3.00765
348	D07941	D08107	Fasudil	Varespladib	Vasodilator	Antidyslipidemia	-4.16366	-4.47363	0.031607	3.00748
349	D00771	D07776	Chlorzoxazone	Daunorubicin	Skeletal	Antibiotic	-4.20805	-4.79049	0.0306505	3.00719
350	D06102	D08062	Theofibrate	Idarubicin	Antihyperlipidemic	Antibiotic	-5.27795	-5.13281	0.0298488	3.00714
351	D08224	D11148	Mitoxantrone	Berzosertib	Antineoplastic	Antineoplastic	-5.56137	-4.10482	0.0372377	3.00709
352	D00771	D08618	Chlorzoxazone	Topotecan	Skeletal	Antineoplastic	-4.20805	-6.23326	0.0291962	3.00701
353	D01514	D08062	Etizolam	Idarubicin	Antianxiety	Antibiotic	-4.21176	-5.13281	0.0339557	3.007
354	D01064	D08062	Raltitrexed	Idarubicin	Antineoplastic	Antibiotic	-6.08631	-5.13281	0.0385298	3.00691
355	D01641	D08224	Hexestrol	Mitoxantrone	Estrogen	Antineoplastic	-4.49506	-5.56137	0.0394246	3.00689
356	D03658	D08443	Dasatinib	Propranolol	Antineoplastic	Antiarrhythmic	-3.44063	-4.37448	0.0358775	3.00652
357	D01152	D08062	Oxethazaine	Idarubicin	Anesthetic	Antibiotic	-3.19098	-5.13281	0.0352132	3.00645
358	D01320	D08224	Molsidomine	Mitoxantrone	Vasodilator	Antineoplastic	-3.41248	-5.56137	0.0472616	3.00637
359	D00250	D11148	Capsaicin	Berzosertib	Analgesic	Antineoplastic	-7.71909	-4.10482	0.0427276	3.00636
360	D00250	D01641	Capsaicin	Hexestrol	Analgesic	Estrogen	-7.71909	-4.49506	0.0397041	3.00617
361	D08596	D10630	Tiletamine	Fedratinib	Anticonvulsant	Antineoplastic	-5.34794	-3.31062	0.0255326	3.00607
362	D07499	D08062	Benazepril	Idarubicin	Antihypertensive	Antibiotic	-5.28844	-5.13281	0.0271058	3.00591
363	D07941	D08126	Fasudil	Lidamidine	Vasodilator	Anesthetic	-4.16366	-4.66156	0.0264459	3.00575
364	D00250	D01320	Capsaicin	Molsidomine	Analgesic	Vasodilator	-7.71909	-3.41248	0.0410946	3.00564
365	D08224	D09717	Mitoxantrone	Preladenant	Antineoplastic	Antiparkinsonian	-5.56137	-4.63446	0.0345233	3.00538
366	D08443	D10887	Propranolol	Vistusertib	Antiarrhythmic	Antineoplastic	-4.37448	-5.31763	0.0363862	3.00537
367	D00983	D08062	Triamcinolone	Idarubicin	Antiasthmatic	Antibiotic	-5.64154	-5.13281	0.0199333	3.00536
368	D03665	D08224	Decitabine	Mitoxantrone	Antineoplastic	Antineoplastic	-4.45718	-5.56137	0.0345933	3.00532
369	D08688	D10664	Zofenopril	Pradigastat	Antihypertensive	Antidyslipidemia	-6.7042	-5.12969	0.018929	3.00527
370	D01582	D10664	Acemetacin	Pradigastat	Analgesic	Antidyslipidemia	-5.124	-5.12969	0.0408163	3.0052
371	D03215	D08224	Armodafinil	Mitoxantrone	Stimulant	Antineoplastic	-3.45853	-5.56137	0.0367481	3.00519
372	D07941	D08940	Fasudil	Laropiprant	Vasodilator	Anti-atherosclerotic	-4.16366	-3.9557	0.0207715	3.00501
373	D03658	D10630	Dasatinib	Fedratinib	Antineoplastic	Antineoplastic	-3.44063	-3.31062	0.0288415	3.00491
374	D08107	D08688	Varespladib	Zofenopril	Antidyslipidemia	Antihypertensive	-4.47363	-6.7042	0.0265054	3.0048
375	D01582	D08107	Acemetacin	Varespladib	Analgesic	Antidyslipidemia	-5.124	-4.47363	0.0339384	3.00473
376	D07776	D09666	Daunorubicin	Selumetinib	Antibiotic	Antineoplastic	-4.79049	-4.69788	0.0227607	3.00472
377	D00250	D09717	Capsaicin	Preladenant	Analgesic	Antiparkinsonian	-7.71909	-4.63446	0.0287872	3.00465
378	D00250	D03665	Capsaicin	Decitabine	Analgesic	Antineoplastic	-7.71909	-4.45718	0.0403398	3.0046
379	D08618	D09666	Topotecan	Selumetinib	Antineoplastic	Antineoplastic	-6.23326	-4.69788	0.0390372	3.00454
380	D00250	D03215	Capsaicin	Armodafinil	Analgesic	Stimulant	-7.71909	-3.45853	0.0382219	3.00446
381	D03658	D08596	Dasatinib	Tiletamine	Antineoplastic	Anticonvulsant	-3.44063	-5.34794	0.0203127	3.00416
382	D07776	D07961	Daunorubicin	Flavoxate	Antibiotic	Antipollakisuria	-4.79049	-4.97517	0.0282135	3.00407
383	D07961	D08618	Flavoxate	Topotecan	Antipollakisuria	Antineoplastic	-4.97517	-6.23326	0.0352308	3.00389
384	D10630	D10887	Fedratinib	Vistusertib	Antineoplastic	Antineoplastic	-3.31062	-5.31763	0.0307934	3.00377
385	D03252	D07776	Bosutinib	Daunorubicin	Antineoplastic	Antibiotic	-4.00774	-4.79049	0.0294082	3.00374
386	D07526	D08224	Betaxolol	Mitoxantrone	Antiglaucoma	Antineoplastic	-5.4881	-5.56137	0.0358598	3.00373
387	D03252	D08618	Bosutinib	Topotecan	Antineoplastic	Antineoplastic	-4.00774	-6.23326	0.0338059	3.00356
388	D08224	D09964	Mitoxantrone	Almorexant	Antineoplastic	Hypnotic	-5.56137	-4.56883	0.0326125	3.00348
389	D07941	D10064	Fasudil	Dabrafenib	Vasodilator	Antineoplastic	-4.16366	-4.92897	0.0388931	3.00346
390	D08126	D08688	Lidamidine	Zofenopril	Anesthetic	Antihypertensive	-4.66156	-6.7042	0.0279468	3.00307
391	D03846	D07776	Dimethyl	Daunorubicin	Immunomodulator	Antibiotic	-3.38814	-4.79049	0.0359473	3.00302
392	D08596	D10887	Tiletamine	Vistusertib	Anticonvulsant	Antineoplastic	-5.34794	-5.31763	0.0241323	3.00302
393	D00250	D07526	Capsaicin	Betaxolol	Analgesic	Antiglaucoma	-7.71909	-5.4881	0.0322085	3.00301
394	D01582	D08126	Acemetacin	Lidamidine	Analgesic	Anesthetic	-5.124	-4.66156	0.0260993	3.003
395	D07966	D10664	Fludarabine	Pradigastat	Antineoplastic	Antidyslipidemia	-6.97352	-5.12969	0.0322139	3.00285
396	D03846	D08618	Dimethyl	Topotecan	Immunomodulator	Antineoplastic	-3.38814	-6.23326	0.0568118	3.00284
397	D00250	D09964	Capsaicin	Almorexant	Analgesic	Hypnotic	-7.71909	-4.56883	0.0258264	3.00275
398	D07776	D08334	Daunorubicin	Pentoxyverine	Antibiotic	Antitussive	-4.79049	-3.79616	0.026271	3.0026
399	D08334	D08618	Pentoxyverine	Topotecan	Antitussive	Antineoplastic	-3.79616	-6.23326	0.0392735	3.00243
400	D07966	D08107	Fludarabine	Varespladib	Antineoplastic	Antidyslipidemia	-6.97352	-4.47363	0.0321797	3.00237
401	D08599	D10664	Tiludronic	Pradigastat	Antiresorptive	Antidyslipidemia	-5.41407	-5.12969	0.0334098	3.00236
402	D08688	D08940	Zofenopril	Laropiprant	Antihypertensive	Anti-atherosclerotic	-6.7042	-3.9557	0.026465	3.00232
403	D01582	D08940	Acemetacin	Laropiprant	Analgesic	Anti-atherosclerotic	-5.124	-3.9557	0.0274899	3.00225
404	D08062	D08166	Idarubicin	Medroxyprogesterone	Antibiotic	Antineoplastic	-5.13281	-5.45822	0.0206824	3.00213
405	D08107	D08599	Varespladib	Tiludronic	Antidyslipidemia	Antiresorptive	-4.47363	-5.41407	0.0193044	3.00189
406	D03658	D10887	Dasatinib	Vistusertib	Antineoplastic	Antineoplastic	-3.44063	-5.31763	0.0221684	3.00186
407	D03798	D08224	Dicumarol	Mitoxantrone	Anticoagulant	Antineoplastic	-4.76496	-5.56137	0.0323264	3.00158
408	D03899	D07941	Doxorubicin	Fasudil	Antineoplastic	Vasodilator	-4.36398	-4.16366	0.0379177	3.00144
409	D01776	D07776	Antipyrine	Daunorubicin	Analgesic	Antibiotic	-5.96654	-4.79049	0.0285899	3.00115
410	D07776	D08179	Daunorubicin	Mepacrine	Antibiotic	Antimalarial	-4.79049	-2.49253	0.0261482	3.00112
411	D04894	D08062	Mefexamide	Idarubicin	Stimulant	Antibiotic	-4.35761	-5.13281	0.0247257	3.00108
412	D08224	D10079	Mitoxantrone	Rucaparib	Antineoplastic	Antineoplastic	-5.56137	-4.21703	0.0281678	3.00106
413	D01776	D08618	Antipyrine	Topotecan	Analgesic	Antineoplastic	-5.96654	-6.23326	0.0389372	3.00097
414	D08179	D08618	Mepacrine	Topotecan	Antimalarial	Antineoplastic	-2.49253	-6.23326	0.0421741	3.00094
415	D00250	D03798	Capsaicin	Dicumarol	Analgesic	Anticoagulant	-7.71909	-4.76496	0.0291839	3.00085
416	D08688	D10064	Zofenopril	Dabrafenib	Antihypertensive	Antineoplastic	-6.7042	-4.92897	0.0334226	3.00077
417	D01582	D10064	Acemetacin	Dabrafenib	Analgesic	Antineoplastic	-5.124	-4.92897	0.0454051	3.0007
418	D07966	D08126	Fludarabine	Lidamidine	Antineoplastic	Anesthetic	-6.97352	-4.66156	0.0434332	3.00064
419	D00250	D10079	Capsaicin	Rucaparib	Analgesic	Antineoplastic	-7.71909	-4.21703	0.0397727	3.00034
420	D00125	D07776	Etoposide	Daunorubicin	Antineoplastic	Antibiotic	-6.25433	-4.79049	0.034267	3.00016
421	D08126	D08599	Lidamidine	Tiludronic	Anesthetic	Antiresorptive	-4.66156	-5.41407	0.0133138	3.00016
422	D08143	D08224	Loracarbef	Mitoxantrone	Antibacterial	Antineoplastic	-4.4004	-5.56137	0.035466	3
423	D00125	D08618	Etoposide	Topotecan	Antineoplastic	Antineoplastic	-6.25433	-6.23326	0.0261264	2.99998
424	D07966	D08940	Fludarabine	Laropiprant	Antineoplastic	Anti-atherosclerotic	-6.97352	-3.9557	0.044876	2.9999
425	D07941	D08277	Fasudil	Turofexorate	Vasodilator	Antidyslipidemia	-4.16366	-5.28382	0.0291841	2.99983
426	D05140	D08224	Framycetin	Mitoxantrone	Antibacterial	Antineoplastic	-3.25743	-5.56137	0.0315331	2.9997
427	D08224	D08950	Mitoxantrone	Neratinib	Antineoplastic	Antineoplastic	-5.56137	-3.18	0.0381478	2.99954
428	D05399	D07941	Pelitinib	Fasudil	Antineoplastic	Vasodilator	-3.49752	-4.16366	0.0333291	2.99953
429	D07776	D11011	Daunorubicin	Alpelisib	Antibiotic	Antineoplastic	-4.79049	-4.88664	0.0205245	2.99948
430	D08599	D08940	Tiludronic	Laropiprant	Antiresorptive	Anti-atherosclerotic	-5.41407	-3.9557	0.0272553	2.99941
431	D08443	D10664	Propranolol	Pradigastat	Antiarrhythmic	Antidyslipidemia	-4.37448	-5.12969	0.0194044	2.99933
432	D08618	D11011	Topotecan	Alpelisib	Antineoplastic	Antineoplastic	-6.23326	-4.88664	0.034493	2.9993
433	D00250	D08143	Capsaicin	Loracarbef	Analgesic	Antibacterial	-7.71909	-4.4004	0.0333403	2.99927
434	D07941	D10334	Fasudil	Rebastinib	Vasodilator	Antineoplastic	-4.16366	-5.10311	0.0408448	2.99911
435	D00250	D05140	Capsaicin	Framycetin	Analgesic	Antibacterial	-7.71909	-3.25743	0.0372133	2.99897
436	D07776	D09992	Daunorubicin	Vismodegib	Antibiotic	Antineoplastic	-4.79049	-3.77988	0.026208	2.99897
437	D08107	D08443	Varespladib	Propranolol	Antidyslipidemia	Antiarrhythmic	-4.47363	-4.37448	0.023835	2.99886
438	D00250	D08950	Capsaicin	Neratinib	Analgesic	Antineoplastic	-7.71909	-3.18	0.0381843	2.99881
439	D08618	D09992	Topotecan	Vismodegib	Antineoplastic	Antineoplastic	-6.23326	-3.77988	0.0312837	2.99879
440	D03899	D08688	Doxorubicin	Zofenopril	Antineoplastic	Antihypertensive	-4.36398	-6.7042	0.0296113	2.99876
441	D01582	D03899	Acemetacin	Doxorubicin	Analgesic	Antineoplastic	-5.124	-4.36398	0.0370972	2.99869
442	D07966	D10064	Fludarabine	Dabrafenib	Antineoplastic	Antineoplastic	-6.97352	-4.92897	0.0320581	2.99835
443	D02335	D08224	Menadione	Mitoxantrone	Hemostatic	Antineoplastic	-4.50356	-5.56137	0.0253948	2.99805
444	D07901	D08062	Epirubicin	Idarubicin	Antibiotic	Antibiotic	-3.27584	-5.13281	0.0110233	2.99804
445	D08029	D08224	Guanadrel	Mitoxantrone	Antihypertensive	Antineoplastic	-4.3776	-5.56137	0.026477	2.99802
446	D08599	D10064	Tiludronic	Dabrafenib	Antiresorptive	Antineoplastic	-5.41407	-4.92897	0.0334903	2.99786
447	D00523	D08062	Irbesartan	Idarubicin	Antihypertensive	Antibiotic	-4.80857	-5.13281	0.0214002	2.99775
448	D10630	D10664	Fedratinib	Pradigastat	Antineoplastic	Antidyslipidemia	-3.31062	-5.12969	0.0420317	2.99772
449	D07250	D07776	Moroxydine	Daunorubicin	Antiviral	Antibiotic	-4.33638	-4.79049	0.0289141	2.99771
450	D08062	D09973	Idarubicin	Telotristat	Antibiotic	Antidiarrheal	-5.13281	-5.51322	0.0266987	2.99768
451	D08062	D09340	Idarubicin	Esreboxetine	Antibiotic	Antidepressant	-5.13281	-3.99801	0.0338666	2.9976
452	D07250	D08618	Moroxydine	Topotecan	Antiviral	Antineoplastic	-4.33638	-6.23326	0.0280032	2.99754
453	D08062	D08684	Idarubicin	Xylometazoline	Antibiotic	Vasoconstrictor	-5.13281	-4.02212	0.0346751	2.99741
454	D00250	D02335	Capsaicin	Menadione	Analgesic	Hemostatic	-7.71909	-4.50356	0.043348	2.99732
455	D00250	D08029	Capsaicin	Guanadrel	Analgesic	Antihypertensive	-7.71909	-4.3776	0.0396518	2.99729
456	D08107	D10630	Varespladib	Fedratinib	Antidyslipidemia	Antineoplastic	-4.47363	-3.31062	0.0263938	2.99725
457	D08277	D08688	Turofexorate	Zofenopril	Antidyslipidemia	Antihypertensive	-5.28382	-6.7042	0.0248614	2.99715
458	D04375	D08062	Guanabenz	Idarubicin	Antihypertensive	Antibiotic	-4.24532	-5.13281	0.0336492	2.99713
459	D08126	D08443	Lidamidine	Propranolol	Anesthetic	Antiarrhythmic	-4.66156	-4.37448	0.0290336	2.99713
460	D01582	D08277	Acemetacin	Turofexorate	Analgesic	Antidyslipidemia	-5.124	-5.28382	0.0358891	2.99708
461	D08596	D10664	Tiletamine	Pradigastat	Anticonvulsant	Antidyslipidemia	-5.34794	-5.12969	0.0330976	2.99697
462	D07776	D10604	Daunorubicin	Binimetinib	Antibiotic	Antineoplastic	-4.79049	-4.45049	0.0249517	2.99691
463	D03625	D08062	Cycloheximide	Idarubicin	Antipsoriatic	Antibiotic	-3.42211	-5.13281	0.0354954	2.99689
464	D05399	D08688	Pelitinib	Zofenopril	Antineoplastic	Antihypertensive	-3.49752	-6.7042	0.0367004	2.99684
465	D01582	D05399	Acemetacin	Pelitinib	Analgesic	Antineoplastic	-5.124	-3.49752	0.0421212	2.99677
466	D07941	D10175	Fasudil	Trametinib	Vasodilator	Antineoplastic	-4.16366	-5.2963	0.0396415	2.99673
467	D08618	D10604	Topotecan	Binimetinib	Antineoplastic	Antineoplastic	-6.23326	-4.45049	0.0272903	2.99673
468	D00296	D08224	Didanosine	Mitoxantrone	Antiviral	Antineoplastic	-4.45354	-5.56137	0.0337117	2.99668
469	D08107	D08596	Varespladib	Tiletamine	Antidyslipidemia	Anticonvulsant	-4.47363	-5.34794	0.0278708	2.9965
470	D08688	D10334	Zofenopril	Rebastinib	Antihypertensive	Antineoplastic	-6.7042	-5.10311	0.0260417	2.99642
471	D08443	D08940	Propranolol	Laropiprant	Antiarrhythmic	Anti-atherosclerotic	-4.37448	-3.9557	0.0276995	2.99638
472	D01582	D10334	Acemetacin	Rebastinib	Analgesic	Antineoplastic	-5.124	-5.10311	0.0376288	2.99635
473	D05456	D08224	Phenolphthalein	Mitoxantrone	Laxative	Antineoplastic	-2.20163	-5.56137	0.0471242	2.99634
474	D03899	D07966	Doxorubicin	Fludarabine	Antineoplastic	Antineoplastic	-4.36398	-6.97352	0.02841	2.99633
475	D08224	D10960	Mitoxantrone	Nirogacestat	Antineoplastic	Antineoplastic	-5.56137	-4.27254	0.0357836	2.99621
476	D00350	D08062	Itraconazole	Idarubicin	Antifungal	Antibiotic	-4.04729	-5.13281	0.0295209	2.99614
477	D03213	D08062	Apixaban	Idarubicin	Anticoagulant	Antibiotic	-4.89185	-5.13281	0.0263364	2.99605
478	D00250	D00296	Capsaicin	Didanosine	Analgesic	Antiviral	-7.71909	-4.45354	0.0328833	2.99595
479	D07729	D08224	Clopidogrel	Mitoxantrone	Anticoagulant	Antineoplastic	-3.52883	-5.56137	0.0325093	2.99589
480	D03899	D08599	Doxorubicin	Tiludronic	Antineoplastic	Antiresorptive	-4.36398	-5.41407	0.0333049	2.99585
481	D00015	D07941	Glutamine	Fasudil	Anti-ulcerative	Vasodilator	-3.60721	-4.16366	0.0248048	2.99582
482	D03658	D10664	Dasatinib	Pradigastat	Antineoplastic	Antidyslipidemia	-3.44063	-5.12969	0.0396987	2.99581
483	D00121	D08062	Allantoin	Idarubicin	Anti-inflammatory	Antibiotic	-4.02694	-5.13281	0.0360263	2.99574
484	D01832	D08224	Modafinil	Mitoxantrone	Stimulant	Antineoplastic	-4.22284	-5.56137	0.0352157	2.99571
485	D00250	D05456	Capsaicin	Phenolphthalein	Analgesic	Laxative	-7.71909	-2.20163	0.0498492	2.99561
486	D08126	D10630	Lidamidine	Fedratinib	Anesthetic	Antineoplastic	-4.66156	-3.31062	0.02599	2.99552
487	D00250	D10960	Capsaicin	Nirogacestat	Analgesic	Antineoplastic	-7.71909	-4.27254	0.0359911	2.99548
488	D03658	D08107	Dasatinib	Varespladib	Antineoplastic	Antidyslipidemia	-3.44063	-4.47363	0.032291	2.99534
489	D00168	D08224	Cytarabine	Mitoxantrone	Antineoplastic	Antineoplastic	-5.67748	-5.56137	0.0211795	2.99526
490	D00250	D07729	Capsaicin	Clopidogrel	Analgesic	Anticoagulant	-7.71909	-3.52883	0.0410697	2.99516
491	D03546	D08224	Clofarabine	Mitoxantrone	Antineoplastic	Antineoplastic	-5.68158	-5.56137	0.015511	2.99512
492	D06102	D07776	Theofibrate	Daunorubicin	Antihyperlipidemic	Antibiotic	-5.27795	-4.79049	0.0292189	2.99506
493	D00250	D01832	Capsaicin	Modafinil	Analgesic	Stimulant	-7.71909	-4.22284	0.0366216	2.99498
494	D01514	D07776	Etizolam	Daunorubicin	Antianxiety	Antibiotic	-4.21176	-4.79049	0.0361757	2.99492
495	D03584	D08224	Colforsin	Mitoxantrone	Antiglaucoma	Antineoplastic	-4.21845	-5.56137	0.0265567	2.99491
496	D06102	D08618	Theofibrate	Topotecan	Antihyperlipidemic	Antineoplastic	-5.27795	-6.23326	0.0334758	2.99488
497	D01064	D07776	Raltitrexed	Daunorubicin	Antineoplastic	Antibiotic	-6.08631	-4.79049	0.0328548	2.99483
498	D08443	D10064	Propranolol	Dabrafenib	Antiarrhythmic	Antineoplastic	-4.37448	-4.92897	0.0343985	2.99483
499	D08940	D10630	Laropiprant	Fedratinib	Anti-atherosclerotic	Antineoplastic	-3.9557	-3.31062	0.024781	2.99477
500	D08126	D08596	Lidamidine	Tiletamine	Anesthetic	Anticonvulsant	-4.66156	-5.34794	0.0252362	2.99477

## Sheet: Corolectal cancer
	Drug_A	Drug_B	drugA_En	drugB_En	efficacyA_en	efficacyB_en	ZDA	ZDB	SAB	Prediction Score
1	D03625	D08166	Cycloheximide	Medroxyprogesterone	Antipsoriatic	Antineoplastic	-4.85384	-7.35978	0.0329289	3.17457
2	D00436	D08166	Niclosamide	Medroxyprogesterone	Anthelmintic	Antineoplastic	-5.67628	-7.35978	0.0449727	3.16109
3	D08166	D09868	Medroxyprogesterone	Alvocidib	Antineoplastic	Antineoplastic	-7.35978	-6.72345	0.0235695	3.15804
4	D08166	D08224	Medroxyprogesterone	Mitoxantrone	Antineoplastic	Antineoplastic	-7.35978	-6.52918	0.0168222	3.14924
5	D00436	D03625	Niclosamide	Cycloheximide	Anthelmintic	Antipsoriatic	-5.67628	-4.85384	0.0347154	3.13663
6	D08166	D09666	Medroxyprogesterone	Selumetinib	Antineoplastic	Antineoplastic	-7.35978	-6.78073	0.0253099	3.13379
7	D03625	D09868	Cycloheximide	Alvocidib	Antipsoriatic	Antineoplastic	-4.85384	-6.72345	0.0499231	3.13358
8	D03625	D08224	Cycloheximide	Mitoxantrone	Antipsoriatic	Antineoplastic	-4.85384	-6.52918	0.0420858	3.12477
9	D08166	D08599	Medroxyprogesterone	Tiludronic	Antineoplastic	Antiresorptive	-7.35978	-6.18243	0.0255451	3.12415
10	D08107	D08166	Varespladib	Medroxyprogesterone	Antidyslipidemia	Antineoplastic	-5.13366	-7.35978	0.0269578	3.12156
11	D00436	D09868	Niclosamide	Alvocidib	Anthelmintic	Antineoplastic	-5.67628	-6.72345	0.0589265	3.1201
12	D08166	D10334	Medroxyprogesterone	Rebastinib	Antineoplastic	Antineoplastic	-7.35978	-5.54387	0.0209194	3.11237
13	D00125	D08166	Etoposide	Medroxyprogesterone	Antineoplastic	Antineoplastic	-8.26208	-7.35978	0.0285695	3.1119
14	D00436	D08224	Niclosamide	Mitoxantrone	Anthelmintic	Antineoplastic	-5.67628	-6.52918	0.0517529	3.1113
15	D03625	D09666	Cycloheximide	Selumetinib	Antipsoriatic	Antineoplastic	-4.85384	-6.78073	0.0379345	3.10932
16	D07966	D08166	Fludarabine	Medroxyprogesterone	Antineoplastic	Antineoplastic	-8.64139	-7.35978	0.0259142	3.10925
17	D08224	D09868	Mitoxantrone	Alvocidib	Antineoplastic	Antineoplastic	-6.52918	-6.72345	0.00814991	3.10825
18	D03625	D08599	Cycloheximide	Tiludronic	Antipsoriatic	Antiresorptive	-4.85384	-6.18243	0.0384906	3.09969
19	D03625	D08107	Cycloheximide	Varespladib	Antipsoriatic	Antidyslipidemia	-4.85384	-5.13366	0.0494556	3.09709
20	D00436	D09666	Niclosamide	Selumetinib	Anthelmintic	Antineoplastic	-5.67628	-6.78073	0.050278	3.09585
21	D09666	D09868	Selumetinib	Alvocidib	Antineoplastic	Antineoplastic	-6.78073	-6.72345	0.0292613	3.0928
22	D08166	D10175	Medroxyprogesterone	Trametinib	Antineoplastic	Antineoplastic	-7.35978	-6.4017	0.0186097	3.09054
23	D06320	D08166	Vorinostat	Medroxyprogesterone	Antineoplastic	Antineoplastic	-6.78209	-7.35978	0.022763	3.08953
24	D07776	D08166	Daunorubicin	Medroxyprogesterone	Antibiotic	Antineoplastic	-5.98303	-7.35978	0.0208125	3.08927
25	D03625	D10334	Cycloheximide	Rebastinib	Antipsoriatic	Antineoplastic	-4.85384	-5.54387	0.0435178	3.0879
26	D00125	D03625	Etoposide	Cycloheximide	Antineoplastic	Antipsoriatic	-8.26208	-4.85384	0.0568852	3.08744
27	D00436	D08599	Niclosamide	Tiludronic	Anthelmintic	Antiresorptive	-5.67628	-6.18243	0.0571579	3.08621
28	D03625	D07966	Cycloheximide	Fludarabine	Antipsoriatic	Antineoplastic	-4.85384	-8.64139	0.0620881	3.08478
29	D08224	D09666	Mitoxantrone	Selumetinib	Antineoplastic	Antineoplastic	-6.52918	-6.78073	0.0311142	3.08399
30	D00436	D08107	Niclosamide	Varespladib	Anthelmintic	Antidyslipidemia	-5.67628	-5.13366	0.0570078	3.08362
31	D08599	D09868	Tiludronic	Alvocidib	Antiresorptive	Antineoplastic	-6.18243	-6.72345	0.0379292	3.08316
32	D08166	D08205	Medroxyprogesterone	Methyldopa	Antineoplastic	Antihypertensive	-7.35978	-7.38707	0.021512	3.08231
33	D08107	D09868	Varespladib	Alvocidib	Antidyslipidemia	Antineoplastic	-5.13366	-6.72345	0.0272532	3.08057
34	D00802	D08166	Bithionol	Medroxyprogesterone	Anthelmintic	Antineoplastic	-5.07184	-7.35978	0.0382435	3.07781
35	D06056	D08166	Tegaserod	Medroxyprogesterone	Prokinetic	Antineoplastic	-5.39867	-7.35978	0.0338237	3.07457
36	D00436	D10334	Niclosamide	Rebastinib	Anthelmintic	Antineoplastic	-5.67628	-5.54387	0.0553223	3.07443
37	D08224	D08599	Mitoxantrone	Tiludronic	Antineoplastic	Antiresorptive	-6.52918	-6.18243	0.0378008	3.07436
38	D00125	D00436	Etoposide	Niclosamide	Antineoplastic	Anthelmintic	-8.26208	-5.67628	0.0452271	3.07397
39	D08107	D08224	Varespladib	Mitoxantrone	Antidyslipidemia	Antineoplastic	-5.13366	-6.52918	0.0291575	3.07176
40	D09868	D10334	Alvocidib	Rebastinib	Antineoplastic	Antineoplastic	-6.72345	-5.54387	0.0261664	3.07138
41	D00436	D07966	Niclosamide	Fludarabine	Anthelmintic	Antineoplastic	-5.67628	-8.64139	0.0632115	3.07131
42	D00125	D09868	Etoposide	Alvocidib	Antineoplastic	Antineoplastic	-8.26208	-6.72345	0.0280785	3.07092
43	D07966	D09868	Fludarabine	Alvocidib	Antineoplastic	Antineoplastic	-8.64139	-6.72345	0.0304545	3.06826
44	D01708	D08166	Fluticasone	Medroxyprogesterone	Antiasthmatic	Antineoplastic	-7.48723	-7.35978	0.0281213	3.06712
45	D03625	D10175	Cycloheximide	Trametinib	Antipsoriatic	Antineoplastic	-4.85384	-6.4017	0.0334647	3.06607
46	D03625	D06320	Cycloheximide	Vorinostat	Antipsoriatic	Antineoplastic	-4.85384	-6.78209	0.0264719	3.06507
47	D03625	D07776	Cycloheximide	Daunorubicin	Antipsoriatic	Antibiotic	-4.85384	-5.98303	0.038467	3.0648
48	D08224	D10334	Mitoxantrone	Rebastinib	Antineoplastic	Antineoplastic	-6.52918	-5.54387	0.0241119	3.06257
49	D00125	D08224	Etoposide	Mitoxantrone	Antineoplastic	Antineoplastic	-8.26208	-6.52918	0.0241646	3.06211
50	D07966	D08224	Fludarabine	Mitoxantrone	Antineoplastic	Antineoplastic	-8.64139	-6.52918	0.0292519	3.05945
51	D08599	D09666	Tiludronic	Selumetinib	Antiresorptive	Antineoplastic	-6.18243	-6.78073	0.0235606	3.05891
52	D08166	D10315	Medroxyprogesterone	Momelotinib	Antineoplastic	Antineoplastic	-7.35978	-5.68565	0.0220342	3.05839
53	D03625	D08205	Cycloheximide	Methyldopa	Antipsoriatic	Antihypertensive	-4.85384	-7.38707	0.0502677	3.05784
54	D08107	D09666	Varespladib	Selumetinib	Antidyslipidemia	Antineoplastic	-5.13366	-6.78073	0.0192429	3.05631
55	D00094	D08166	Tretinoin	Medroxyprogesterone	Antineoplastic	Antineoplastic	-6.23206	-7.35978	0.0338096	3.05561
56	D00802	D03625	Bithionol	Cycloheximide	Anthelmintic	Antipsoriatic	-5.07184	-4.85384	0.030755	3.05334
57	D00436	D10175	Niclosamide	Trametinib	Anthelmintic	Antineoplastic	-5.67628	-6.4017	0.0340167	3.0526
58	D08166	D09996	Medroxyprogesterone	Vemurafenib	Antineoplastic	Antineoplastic	-7.35978	-4.83618	0.0290977	3.05183
59	D07796	D08166	Dexamethasone	Medroxyprogesterone	Anti-inflammatory	Antineoplastic	-7.26062	-7.35978	0.0229918	3.05167
60	D00436	D06320	Niclosamide	Vorinostat	Anthelmintic	Antineoplastic	-5.67628	-6.78209	0.045387	3.05159
61	D00436	D07776	Niclosamide	Daunorubicin	Anthelmintic	Antibiotic	-5.67628	-5.98303	0.0568004	3.05133
62	D04197	D08166	Floxuridine	Medroxyprogesterone	Antineoplastic	Antineoplastic	-7.18229	-7.35978	0.0314311	3.05115
63	D03625	D06056	Cycloheximide	Tegaserod	Antipsoriatic	Prokinetic	-4.85384	-5.39867	0.0257655	3.0501
64	D09868	D10175	Alvocidib	Trametinib	Antineoplastic	Antineoplastic	-6.72345	-6.4017	0.0316081	3.04955
65	D06320	D09868	Vorinostat	Alvocidib	Antineoplastic	Antineoplastic	-6.78209	-6.72345	0.0319422	3.04854
66	D07776	D09868	Daunorubicin	Alvocidib	Antibiotic	Antineoplastic	-5.98303	-6.72345	0.00813739	3.04828
67	D00168	D08166	Cytarabine	Medroxyprogesterone	Antineoplastic	Antineoplastic	-7.39954	-7.35978	0.0200051	3.04811
68	D08166	D08688	Medroxyprogesterone	Zofenopril	Antineoplastic	Antihypertensive	-7.35978	-7.67831	0.022864	3.04798
69	D03546	D08166	Clofarabine	Medroxyprogesterone	Antineoplastic	Antineoplastic	-7.03076	-7.35978	0.0172078	3.04735
70	D09666	D10334	Selumetinib	Rebastinib	Antineoplastic	Antineoplastic	-6.78073	-5.54387	0.0337035	3.04712
71	D08107	D08599	Varespladib	Tiludronic	Antidyslipidemia	Antiresorptive	-5.13366	-6.18243	0.0193044	3.04668
72	D00125	D09666	Etoposide	Selumetinib	Antineoplastic	Antineoplastic	-8.26208	-6.78073	0.0422506	3.04666
73	D08166	D08950	Medroxyprogesterone	Neratinib	Antineoplastic	Antineoplastic	-7.35978	-5.06626	0.0267252	3.04563
74	D00436	D08205	Niclosamide	Methyldopa	Anthelmintic	Antihypertensive	-5.67628	-7.38707	0.0733565	3.04437
75	D07966	D09666	Fludarabine	Selumetinib	Antineoplastic	Antineoplastic	-8.64139	-6.78073	0.0389843	3.04401
76	D08166	D08522	Medroxyprogesterone	Solifenacin	Antineoplastic	Overactive	-7.35978	-5.54835	0.0230341	3.04383
77	D00095	D08166	Epinephrine	Medroxyprogesterone	Bronchodilator	Antineoplastic	-6.09044	-7.35978	0.0197807	3.04355
78	D08166	D08485	Medroxyprogesterone	Rizatriptan	Antineoplastic	Antimigraine	-7.35978	-5.43404	0.0257326	3.04345
79	D08166	D10064	Medroxyprogesterone	Dabrafenib	Antineoplastic	Antineoplastic	-7.35978	-6.22522	0.021964	3.04338
80	D01708	D03625	Fluticasone	Cycloheximide	Antiasthmatic	Antipsoriatic	-7.48723	-4.85384	0.046264	3.04266
81	D05529	D08166	Podofilox	Medroxyprogesterone	Antineoplastic	Antineoplastic	-5.65452	-7.35978	0.0189453	3.04155
82	D08205	D09868	Methyldopa	Alvocidib	Antihypertensive	Antineoplastic	-7.38707	-6.72345	0.0238959	3.04132
83	D04208	D08166	Flumethasone	Medroxyprogesterone	Anti-inflammatory	Antineoplastic	-7.39961	-7.35978	0.0296965	3.04123
84	D08224	D10175	Mitoxantrone	Trametinib	Antineoplastic	Antineoplastic	-6.52918	-6.4017	0.02633	3.04075
85	D08086	D08166	Irinotecan	Medroxyprogesterone	Antineoplastic	Antineoplastic	-7.55818	-7.35978	0.0235297	3.04072
86	D00586	D08166	Flutamide	Medroxyprogesterone	Antineoplastic	Antineoplastic	-5.61791	-7.35978	0.0266393	3.03991
87	D00436	D00802	Niclosamide	Bithionol	Anthelmintic	Anthelmintic	-5.67628	-5.07184	0.010788	3.03987
88	D06320	D08224	Vorinostat	Mitoxantrone	Antineoplastic	Antineoplastic	-6.78209	-6.52918	0.0315746	3.03974
89	D07776	D08224	Daunorubicin	Mitoxantrone	Antibiotic	Antineoplastic	-5.98303	-6.52918	0.0139505	3.03947
90	D08599	D10334	Tiludronic	Rebastinib	Antiresorptive	Antineoplastic	-6.18243	-5.54387	0.0414892	3.03749
91	D00125	D08599	Etoposide	Tiludronic	Antineoplastic	Antiresorptive	-8.26208	-6.18243	0.0466956	3.03703
92	D00802	D09868	Bithionol	Alvocidib	Anthelmintic	Antineoplastic	-5.07184	-6.72345	0.0580051	3.03682
93	D00436	D06056	Niclosamide	Tegaserod	Anthelmintic	Prokinetic	-5.67628	-5.39867	0.0154594	3.03663
94	D08107	D10334	Varespladib	Rebastinib	Antidyslipidemia	Antineoplastic	-5.13366	-5.54387	0.0294864	3.03489
95	D00125	D08107	Etoposide	Varespladib	Antineoplastic	Antidyslipidemia	-8.26208	-5.13366	0.0401347	3.03443
96	D07966	D08599	Fludarabine	Tiludronic	Antineoplastic	Antiresorptive	-8.64139	-6.18243	0.0471063	3.03437
97	D00689	D08166	Beclomethasone	Medroxyprogesterone	Antiasthmatic	Antineoplastic	-5.74664	-7.35978	0.0283831	3.03423
98	D03625	D10315	Cycloheximide	Momelotinib	Antipsoriatic	Antineoplastic	-4.85384	-5.68565	0.0261817	3.03392
99	D06056	D09868	Tegaserod	Alvocidib	Prokinetic	Antineoplastic	-5.39867	-6.72345	0.038115	3.03358
100	D04966	D08166	Metformin	Medroxyprogesterone	Antidiabetic	Antineoplastic	-5.94861	-7.35978	0.0231414	3.03255
101	D08205	D08224	Methyldopa	Mitoxantrone	Antihypertensive	Antineoplastic	-7.38707	-6.52918	0.0228358	3.03251
102	D02335	D08166	Menadione	Medroxyprogesterone	Hemostatic	Antineoplastic	-5.37332	-7.35978	0.0287011	3.03183
103	D07966	D08107	Fludarabine	Varespladib	Antineoplastic	Antidyslipidemia	-8.64139	-5.13366	0.0321797	3.03177
104	D08166	D09362	Medroxyprogesterone	Otenabant	Antineoplastic	Antiobesity	-7.35978	-4.40535	0.0209266	3.03134
105	D00094	D03625	Tretinoin	Cycloheximide	Antineoplastic	Antipsoriatic	-6.23206	-4.85384	0.0519518	3.03115
106	D08166	D10426	Medroxyprogesterone	Pimasertib	Antineoplastic	Antineoplastic	-7.35978	-4.73414	0.0267304	3.03069
107	D08166	D08618	Medroxyprogesterone	Topotecan	Antineoplastic	Antineoplastic	-7.35978	-6.08769	0.0297094	3.03022
108	D05121	D08166	Naproxol	Medroxyprogesterone	Analgesic	Antineoplastic	-5.38085	-7.35978	0.0321945	3.02974
109	D00436	D01708	Niclosamide	Fluticasone	Anthelmintic	Antiasthmatic	-5.67628	-7.48723	0.0598595	3.02918
110	D03252	D08166	Bosutinib	Medroxyprogesterone	Antineoplastic	Antineoplastic	-5.09696	-7.35978	0.0255682	3.02843
111	D00802	D08224	Bithionol	Mitoxantrone	Anthelmintic	Antineoplastic	-5.07184	-6.52918	0.0472887	3.02801
112	D03625	D09996	Cycloheximide	Vemurafenib	Antipsoriatic	Antineoplastic	-4.85384	-4.83618	0.0267083	3.02736
113	D03625	D07796	Cycloheximide	Dexamethasone	Antipsoriatic	Anti-inflammatory	-4.85384	-7.26062	0.0284671	3.02721
114	D03625	D04197	Cycloheximide	Floxuridine	Antipsoriatic	Antineoplastic	-4.85384	-7.18229	0.0484449	3.02668
115	D01708	D09868	Fluticasone	Alvocidib	Antiasthmatic	Antineoplastic	-7.48723	-6.72345	0.0286197	3.02613
116	D04140	D08166	Fenbendazole	Medroxyprogesterone	Anthelmintic	Antineoplastic	-6.16232	-7.35978	0.0162871	3.02594
117	D00214	D08166	Dactinomycin	Medroxyprogesterone	Antineoplastic	Antineoplastic	-5.05076	-7.35978	0.025384	3.02575
118	D04200	D08166	Flubendazole	Medroxyprogesterone	Antiprotozoal	Antineoplastic	-5.51081	-7.35978	0.0253521	3.02549
119	D08166	D08179	Medroxyprogesterone	Mepacrine	Antineoplastic	Antimalarial	-7.35978	-3.16074	0.0279367	3.02544
120	D01784	D08166	Carmofur	Medroxyprogesterone	Antineoplastic	Antineoplastic	-6.41202	-7.35978	0.0227518	3.02543
121	D09666	D10175	Selumetinib	Trametinib	Antineoplastic	Antineoplastic	-6.78073	-6.4017	0.01557	3.0253
122	D00125	D10334	Etoposide	Rebastinib	Antineoplastic	Antineoplastic	-8.26208	-5.54387	0.0301163	3.02524
123	D08166	D10960	Medroxyprogesterone	Nirogacestat	Antineoplastic	Antineoplastic	-7.35978	-4.9858	0.0250497	3.02504
124	D06056	D08224	Tegaserod	Mitoxantrone	Prokinetic	Antineoplastic	-5.39867	-6.52918	0.0316224	3.02477
125	D06320	D09666	Vorinostat	Selumetinib	Antineoplastic	Antineoplastic	-6.78209	-6.78073	0.0233168	3.02429
126	D07776	D09666	Daunorubicin	Selumetinib	Antibiotic	Antineoplastic	-5.98303	-6.78073	0.0227607	3.02402
127	D05589	D08166	Pralatrexate	Medroxyprogesterone	Antineoplastic	Antineoplastic	-6.49783	-7.35978	0.0202237	3.02365
128	D00168	D03625	Cytarabine	Cycloheximide	Antineoplastic	Antipsoriatic	-7.39954	-4.85384	0.0535094	3.02364
129	D03625	D08688	Cycloheximide	Zofenopril	Antipsoriatic	Antihypertensive	-4.85384	-7.67831	0.0490558	3.02351
130	D08166	D10397	Medroxyprogesterone	Rabusertib	Antineoplastic	Antineoplastic	-7.35978	-6.34408	0.0231566	3.02316
131	D00142	D08166	Methotrexate	Medroxyprogesterone	Antineoplastic	Antineoplastic	-6.91935	-7.35978	0.0214162	3.02311
132	D03546	D03625	Clofarabine	Cycloheximide	Antineoplastic	Antipsoriatic	-7.03076	-4.85384	0.0397963	3.02289
133	D07966	D10334	Fludarabine	Rebastinib	Antineoplastic	Antineoplastic	-8.64139	-5.54387	0.0286829	3.02259
134	D01042	D08166	Fipronil	Medroxyprogesterone	Insecticide	Antineoplastic	-6.80714	-7.35978	0.026932	3.02243
135	D00125	D07966	Etoposide	Fludarabine	Antineoplastic	Antineoplastic	-8.26208	-8.64139	0.0157244	3.02212
136	D01751	D08166	Fenipentol	Medroxyprogesterone	Choleretic	Antineoplastic	-6.52626	-7.35978	0.0144072	3.02131
137	D03625	D08950	Cycloheximide	Neratinib	Antipsoriatic	Antineoplastic	-4.85384	-5.06626	0.0216405	3.02117
138	D05365	D08166	Parbendazole	Medroxyprogesterone	Anthelmintic	Antineoplastic	-5.78423	-7.35978	0.0210486	3.02054
139	D00436	D10315	Niclosamide	Momelotinib	Anthelmintic	Antineoplastic	-5.67628	-5.68565	0.043133	3.02045
140	D08166	D10604	Medroxyprogesterone	Binimetinib	Antineoplastic	Antineoplastic	-7.35978	-4.63211	0.0274022	3.02005
141	D00786	D08166	Tolcapone	Medroxyprogesterone	Antiparkinsonian	Antineoplastic	-4.86205	-7.35978	0.0209224	3.01969
142	D03625	D08522	Cycloheximide	Solifenacin	Antipsoriatic	Overactive	-4.85384	-5.54835	0.0364118	3.01936
143	D00095	D03625	Epinephrine	Cycloheximide	Bronchodilator	Antipsoriatic	-6.09044	-4.85384	0.0392367	3.01909
144	D03625	D08485	Cycloheximide	Rizatriptan	Antipsoriatic	Antimigraine	-4.85384	-5.43404	0.0373132	3.01899
145	D03625	D10064	Cycloheximide	Dabrafenib	Antipsoriatic	Antineoplastic	-4.85384	-6.22522	0.0326209	3.01891
146	D08166	D08552	Medroxyprogesterone	Sunitinib	Antineoplastic	Antineoplastic	-7.35978	-4.55787	0.0250517	3.01794
147	D00094	D00436	Tretinoin	Niclosamide	Antineoplastic	Anthelmintic	-6.23206	-5.67628	0.0591621	3.01768
148	D09868	D10315	Alvocidib	Momelotinib	Antineoplastic	Antineoplastic	-6.72345	-5.68565	0.0330107	3.0174
149	D01708	D08224	Fluticasone	Mitoxantrone	Antiasthmatic	Antineoplastic	-7.48723	-6.52918	0.0294229	3.01733
150	D07441	D08166	Amantadine	Medroxyprogesterone	Antiviral	Antineoplastic	-5.04337	-7.35978	0.0241263	3.01711
151	D03625	D05529	Cycloheximide	Podofilox	Antipsoriatic	Antineoplastic	-4.85384	-5.65452	0.0412611	3.01709
152	D08205	D09666	Methyldopa	Selumetinib	Antihypertensive	Antineoplastic	-7.38707	-6.78073	0.0316234	3.01706
153	D03625	D04208	Cycloheximide	Flumethasone	Antipsoriatic	Anti-inflammatory	-4.85384	-7.39961	0.0429698	3.01676
154	D03625	D08086	Cycloheximide	Irinotecan	Antipsoriatic	Antineoplastic	-4.85384	-7.55818	0.0444734	3.01626
155	D08599	D10175	Tiludronic	Trametinib	Antiresorptive	Antineoplastic	-6.18243	-6.4017	0.0321127	3.01566
156	D00586	D03625	Flutamide	Cycloheximide	Antineoplastic	Antipsoriatic	-5.61791	-4.85384	0.0338814	3.01545
157	D03488	D08166	Ciclopirox	Medroxyprogesterone	Antifungal	Antineoplastic	-5.80678	-7.35978	0.0281752	3.01476
158	D06320	D08599	Vorinostat	Tiludronic	Antineoplastic	Antiresorptive	-6.78209	-6.18243	0.0335433	3.01465
159	D00094	D09868	Tretinoin	Alvocidib	Antineoplastic	Antineoplastic	-6.23206	-6.72345	0.0309356	3.01463
160	D00221	D08166	Acetylcysteine	Medroxyprogesterone	Antidote	Antineoplastic	-5.5867	-7.35978	0.0249225	3.0146
161	D07776	D08599	Daunorubicin	Tiludronic	Antibiotic	Antiresorptive	-5.98303	-6.18243	0.0343251	3.01439
162	D08166	D10858	Medroxyprogesterone	Rociletinib	Antineoplastic	Antineoplastic	-7.35978	-6.42391	0.021249	3.01407
163	D00436	D09996	Niclosamide	Vemurafenib	Anthelmintic	Antineoplastic	-5.67628	-4.83618	0.0338938	3.01389
164	D00436	D07796	Niclosamide	Dexamethasone	Anthelmintic	Anti-inflammatory	-5.67628	-7.26062	0.0395899	3.01373
165	D03061	D08166	Batimastat	Medroxyprogesterone	Antineoplastic	Antineoplastic	-7.15209	-7.35978	0.0359676	3.01345
166	D00250	D08166	Capsaicin	Medroxyprogesterone	Analgesic	Antineoplastic	-5.9986	-7.35978	0.0311209	3.0134
167	D00436	D04197	Niclosamide	Floxuridine	Anthelmintic	Antineoplastic	-5.67628	-7.18229	0.0504373	3.01321
168	D08107	D10175	Varespladib	Trametinib	Antidyslipidemia	Antineoplastic	-5.13366	-6.4017	0.0289103	3.01306
169	D00802	D09666	Bithionol	Selumetinib	Anthelmintic	Antineoplastic	-5.07184	-6.78073	0.0364065	3.01256
170	D06320	D08107	Vorinostat	Varespladib	Antineoplastic	Antidyslipidemia	-6.78209	-5.13366	0.0301808	3.01206
171	D07776	D08107	Daunorubicin	Varespladib	Antibiotic	Antidyslipidemia	-5.98303	-5.13366	0.0262004	3.01179
172	D09868	D09996	Alvocidib	Vemurafenib	Antineoplastic	Antineoplastic	-6.72345	-4.83618	0.0445182	3.01084
173	D07796	D09868	Dexamethasone	Alvocidib	Anti-inflammatory	Antineoplastic	-7.26062	-6.72345	0.0321217	3.01068
174	D01064	D08166	Raltitrexed	Medroxyprogesterone	Antineoplastic	Antineoplastic	-7.15781	-7.35978	0.0285892	3.01031
175	D08166	D08277	Medroxyprogesterone	Turofexorate	Antineoplastic	Antidyslipidemia	-7.35978	-6.26582	0.0346162	3.01025
176	D05293	D08166	Oxibendazole	Medroxyprogesterone	Anthelmintic	Antineoplastic	-6.52566	-7.35978	0.0232923	3.01021
177	D00168	D00436	Cytarabine	Niclosamide	Antineoplastic	Anthelmintic	-7.39954	-5.67628	0.0569994	3.01017
178	D08062	D08166	Idarubicin	Medroxyprogesterone	Antibiotic	Antineoplastic	-5.17727	-7.35978	0.0206824	3.01016
179	D04197	D09868	Floxuridine	Alvocidib	Antineoplastic	Antineoplastic	-7.18229	-6.72345	0.0232301	3.01016
180	D00436	D08688	Niclosamide	Zofenopril	Anthelmintic	Antihypertensive	-5.67628	-7.67831	0.066159	3.01004
181	D00117	D08166	Guaiacol	Medroxyprogesterone	Analgesic	Antineoplastic	-5.96174	-7.35978	0.0158833	3.0099
182	D00689	D03625	Beclomethasone	Cycloheximide	Antiasthmatic	Antipsoriatic	-5.74664	-4.85384	0.0405978	3.00976
183	D04733	D08166	Lidoflazine	Medroxyprogesterone	Vasodilator	Antineoplastic	-4.22841	-7.35978	0.0251545	3.00969
184	D00436	D03546	Niclosamide	Clofarabine	Anthelmintic	Antineoplastic	-5.67628	-7.03076	0.0456926	3.00941
185	D06056	D09666	Tegaserod	Selumetinib	Prokinetic	Antineoplastic	-5.39867	-6.78073	0.036374	3.00932
186	D08224	D10315	Mitoxantrone	Momelotinib	Antineoplastic	Antineoplastic	-6.52918	-5.68565	0.0253295	3.0086
187	D03625	D04966	Cycloheximide	Metformin	Antipsoriatic	Antidiabetic	-4.85384	-5.94861	0.0420401	3.00809
188	D00436	D08950	Niclosamide	Neratinib	Anthelmintic	Antineoplastic	-5.67628	-5.06626	0.0258048	3.00769
189	D08205	D08599	Methyldopa	Tiludronic	Antihypertensive	Antiresorptive	-7.38707	-6.18243	0.0338512	3.00743
190	D02335	D03625	Menadione	Cycloheximide	Hemostatic	Antipsoriatic	-5.37332	-4.85384	0.0245067	3.00737
191	D06637	D08166	Romidepsin	Medroxyprogesterone	Antineoplastic	Antineoplastic	-5.9318	-7.35978	0.029303	3.00728
192	D00168	D09868	Cytarabine	Alvocidib	Antineoplastic	Antineoplastic	-7.39954	-6.72345	0.0224366	3.00712
193	D08688	D09868	Zofenopril	Alvocidib	Antihypertensive	Antineoplastic	-7.67831	-6.72345	0.0282523	3.00699
194	D06304	D08166	Vindesine	Medroxyprogesterone	Antineoplastic	Antineoplastic	-4.96421	-7.35978	0.0206439	3.00691
195	D03625	D09362	Cycloheximide	Otenabant	Antipsoriatic	Antiobesity	-4.85384	-4.40535	0.0399182	3.00687
196	D04645	D08166	Ixabepilone	Medroxyprogesterone	Antineoplastic	Antineoplastic	-6.06625	-7.35978	0.0200787	3.00677
197	D08166	D10372	Medroxyprogesterone	Palbociclib	Antineoplastic	Antineoplastic	-7.35978	-4.6906	0.0421703	3.00643
198	D03546	D09868	Clofarabine	Alvocidib	Antineoplastic	Antineoplastic	-7.03076	-6.72345	0.0205289	3.00636
199	D03625	D10426	Cycloheximide	Pimasertib	Antipsoriatic	Antineoplastic	-4.85384	-4.73414	0.0367709	3.00622
200	D00436	D08522	Niclosamide	Solifenacin	Anthelmintic	Overactive	-5.67628	-5.54835	0.0408872	3.00589
201	D00094	D08224	Tretinoin	Mitoxantrone	Antineoplastic	Antineoplastic	-6.23206	-6.52918	0.0259912	3.00582
202	D03625	D08618	Cycloheximide	Topotecan	Antipsoriatic	Antineoplastic	-4.85384	-6.08769	0.0496982	3.00575
203	D00095	D00436	Epinephrine	Niclosamide	Bronchodilator	Anthelmintic	-6.09044	-5.67628	0.0521157	3.00561
204	D00436	D08485	Niclosamide	Rizatriptan	Anthelmintic	Antimigraine	-5.67628	-5.43404	0.0438666	3.00551
205	D00436	D10064	Niclosamide	Dabrafenib	Anthelmintic	Antineoplastic	-5.67628	-6.22522	0.0196139	3.00544
206	D03625	D05121	Cycloheximide	Naproxol	Antipsoriatic	Analgesic	-4.85384	-5.38085	0.0340966	3.00528
207	D08166	D10887	Medroxyprogesterone	Vistusertib	Antineoplastic	Antineoplastic	-7.35978	-6.10425	0.0276919	3.00491
208	D08107	D08205	Varespladib	Methyldopa	Antidyslipidemia	Antihypertensive	-5.13366	-7.38707	0.0238398	3.00483
209	D05197	D08166	Nocodazole	Medroxyprogesterone	Antineoplastic	Antineoplastic	-5.58412	-7.35978	0.020066	3.00469
210	D08950	D09868	Neratinib	Alvocidib	Antineoplastic	Antineoplastic	-5.06626	-6.72345	0.0430117	3.00464
211	D04375	D08166	Guanabenz	Medroxyprogesterone	Antihypertensive	Antineoplastic	-4.54628	-7.35978	0.0370185	3.00445
212	D08166	D10079	Medroxyprogesterone	Rucaparib	Antineoplastic	Antineoplastic	-7.35978	-4.83316	0.0229855	3.00443
213	D04025	D08166	Mubritinib	Medroxyprogesterone	Antineoplastic	Antineoplastic	-4.31591	-7.35978	0.0255213	3.00421
214	D02321	D08166	Amsacrine	Medroxyprogesterone	Antineoplastic	Antineoplastic	-5.40131	-7.35978	0.0304991	3.0041
215	D03252	D03625	Bosutinib	Cycloheximide	Antineoplastic	Antipsoriatic	-5.09696	-4.85384	0.0314918	3.00397
216	D10175	D10334	Trametinib	Rebastinib	Antineoplastic	Antineoplastic	-6.4017	-5.54387	0.0331567	3.00388
217	D02368	D08166	Gemcitabine	Medroxyprogesterone	Antineoplastic	Antineoplastic	-6.03117	-7.35978	0.0246275	3.00385
218	D00436	D05529	Niclosamide	Podofilox	Anthelmintic	Antineoplastic	-5.67628	-5.65452	0.0439889	3.00361
219	D00125	D10175	Etoposide	Trametinib	Antineoplastic	Antineoplastic	-8.26208	-6.4017	0.0283007	3.00341
220	D00753	D08166	Sirolimus	Medroxyprogesterone	Antineoplastic	Antineoplastic	-4.55924	-7.35978	0.0274475	3.00338
221	D00436	D04208	Niclosamide	Flumethasone	Anthelmintic	Anti-inflammatory	-5.67628	-7.39961	0.0580275	3.00329
222	D00802	D08599	Bithionol	Tiludronic	Anthelmintic	Antiresorptive	-5.07184	-6.18243	0.0502559	3.00293
223	D06320	D10334	Vorinostat	Rebastinib	Antineoplastic	Antineoplastic	-6.78209	-5.54387	0.0301953	3.00287
224	D08522	D09868	Solifenacin	Alvocidib	Overactive	Antineoplastic	-5.54835	-6.72345	0.0407076	3.00284
225	D00436	D08086	Niclosamide	Irinotecan	Anthelmintic	Antineoplastic	-5.67628	-7.55818	0.0454804	3.00278
226	D07776	D10334	Daunorubicin	Rebastinib	Antibiotic	Antineoplastic	-5.98303	-5.54387	0.0231257	3.0026
227	D08166	D09685	Medroxyprogesterone	Tedizolid	Antineoplastic	Antibacterial	-7.35978	-4.70138	0.0272045	3.00257
228	D00095	D09868	Epinephrine	Alvocidib	Bronchodilator	Antineoplastic	-6.09044	-6.72345	0.0242724	3.00256
229	D08485	D09868	Rizatriptan	Alvocidib	Antimigraine	Antineoplastic	-5.43404	-6.72345	0.028574	3.00246
230	D00125	D06320	Etoposide	Vorinostat	Antineoplastic	Antineoplastic	-8.26208	-6.78209	0.040593	3.00241
231	D09868	D10064	Alvocidib	Dabrafenib	Antineoplastic	Antineoplastic	-6.72345	-6.22522	0.032001	3.00239
232	D08166	D10189	Medroxyprogesterone	Pictilisib	Antineoplastic	Antineoplastic	-7.35978	-4.45466	0.0300332	3.00221
233	D00125	D07776	Etoposide	Daunorubicin	Antineoplastic	Antibiotic	-8.26208	-5.98303	0.034267	3.00214
234	D08224	D09996	Mitoxantrone	Vemurafenib	Antineoplastic	Antineoplastic	-6.52918	-4.83618	0.040814	3.00203
235	D00401	D08166	Methimazole	Medroxyprogesterone	Antithyroid	Antineoplastic	-4.40533	-7.35978	0.0280796	3.002
236	D00339	D08166	Haloprogin	Medroxyprogesterone	Antifungal	Antineoplastic	-5.30483	-7.35978	0.0271314	3.002
237	D00436	D00586	Niclosamide	Flutamide	Anthelmintic	Antineoplastic	-5.67628	-5.61791	0.0511278	3.00197
238	D01708	D09666	Fluticasone	Selumetinib	Antiasthmatic	Antineoplastic	-7.48723	-6.78073	0.027819	3.00188
239	D07796	D08224	Dexamethasone	Mitoxantrone	Anti-inflammatory	Antineoplastic	-7.26062	-6.52918	0.0279322	3.00188
240	D03625	D04140	Cycloheximide	Fenbendazole	Antipsoriatic	Anthelmintic	-4.85384	-6.16232	0.042354	3.00147
241	D04197	D08224	Floxuridine	Mitoxantrone	Antineoplastic	Antineoplastic	-7.18229	-6.52918	0.0188461	3.00135
242	D00214	D03625	Dactinomycin	Cycloheximide	Antineoplastic	Antipsoriatic	-5.05076	-4.85384	0.0335583	3.00129
243	D08166	D08443	Medroxyprogesterone	Propranolol	Antineoplastic	Antiarrhythmic	-7.35978	-4.91123	0.0277871	3.00116
244	D03625	D04200	Cycloheximide	Flubendazole	Antipsoriatic	Antiprotozoal	-4.85384	-5.51081	0.0532888	3.00103
245	D03625	D08179	Cycloheximide	Mepacrine	Antipsoriatic	Antimalarial	-4.85384	-3.16074	0.0237658	3.00097
246	D01784	D03625	Carmofur	Cycloheximide	Antineoplastic	Antipsoriatic	-6.41202	-4.85384	0.0490087	3.00097
247	D08166	D09935	Medroxyprogesterone	Navitoclax	Antineoplastic	Antineoplastic	-7.35978	-5.59869	0.0280556	3.00077
248	D07966	D10175	Fludarabine	Trametinib	Antineoplastic	Antineoplastic	-8.64139	-6.4017	0.0319512	3.00076
249	D08166	D11038	Medroxyprogesterone	Ulixertinib	Antineoplastic	Antineoplastic	-7.35978	-5.81497	0.0237603	3.00059
250	D03625	D10960	Cycloheximide	Nirogacestat	Antipsoriatic	Antineoplastic	-4.85384	-4.9858	0.0293868	3.00057
251	D05529	D09868	Podofilox	Alvocidib	Antineoplastic	Antineoplastic	-5.65452	-6.72345	0.0351744	3.00057
252	D00802	D08107	Bithionol	Varespladib	Anthelmintic	Antidyslipidemia	-5.07184	-5.13366	0.0539432	3.00033
253	D04208	D09868	Flumethasone	Alvocidib	Anti-inflammatory	Antineoplastic	-7.39961	-6.72345	0.0328844	3.00024
254	D00368	D08166	Mebendazole	Medroxyprogesterone	Anthelmintic	Antineoplastic	-5.13665	-7.35978	0.0269723	3.00016
255	D07861	D08166	Diphenoxylate	Medroxyprogesterone	Antidiarrheal	Antineoplastic	-3.25266	-7.35978	0.0263292	3.0001
256	D08166	D08491	Medroxyprogesterone	Rosiglitazone	Antineoplastic	Antidiabetic	-7.35978	-4.94904	0.0337503	3.00004
257	D06320	D07966	Vorinostat	Fludarabine	Antineoplastic	Antineoplastic	-6.78209	-8.64139	0.0520818	2.99975
258	D08086	D09868	Irinotecan	Alvocidib	Antineoplastic	Antineoplastic	-7.55818	-6.72345	0.0211327	2.99973
259	D06056	D08599	Tegaserod	Tiludronic	Prokinetic	Antiresorptive	-5.39867	-6.18243	0.0410373	2.99969
260	D08166	D10090	Medroxyprogesterone	Amonafide	Antineoplastic	Antineoplastic	-7.35978	-4.4264	0.0161415	2.99949
261	D07776	D07966	Daunorubicin	Fludarabine	Antibiotic	Antineoplastic	-5.98303	-8.64139	0.035442	2.99948
262	D03625	D05589	Cycloheximide	Pralatrexate	Antipsoriatic	Antineoplastic	-4.85384	-6.49783	0.0432182	2.99919
263	D00586	D09868	Flutamide	Alvocidib	Antineoplastic	Antineoplastic	-5.61791	-6.72345	0.0333644	2.99892
264	D08166	D08365	Medroxyprogesterone	Phenylephrine	Antineoplastic	Vasoconstrictor	-7.35978	-5.6759	0.0261286	2.99875
265	D03625	D10397	Cycloheximide	Rabusertib	Antipsoriatic	Antineoplastic	-4.85384	-6.34408	0.0458689	2.99869
266	D00142	D03625	Methotrexate	Cycloheximide	Antineoplastic	Antipsoriatic	-6.91935	-4.85384	0.0488136	2.99865
267	D01204	D08166	Olmesartan	Medroxyprogesterone	Antihypertensive	Antineoplastic	-4.54719	-7.35978	0.0233419	2.99833
268	D00168	D08224	Cytarabine	Mitoxantrone	Antineoplastic	Antineoplastic	-7.39954	-6.52918	0.0211795	2.99831
269	D02338	D08166	Acebutolol	Medroxyprogesterone	Antiarrhythmic	Antineoplastic	-4.64802	-7.35978	0.0257617	2.99827
270	D08224	D08688	Mitoxantrone	Zofenopril	Antineoplastic	Antihypertensive	-6.52918	-7.67831	0.0245393	2.99818
271	D05988	D08166	Tacedinaline	Medroxyprogesterone	Antineoplastic	Antineoplastic	-4.20539	-7.35978	0.038233	2.99813
272	D00348	D08166	Isotretinoin	Medroxyprogesterone	Anti-acne	Antineoplastic	-5.39508	-7.35978	0.0356426	2.99812
273	D08166	D08951	Medroxyprogesterone	Nesbuvir	Antineoplastic	Antiviral	-7.35978	-4.23511	0.0181601	2.99797
274	D01042	D03625	Fipronil	Cycloheximide	Insecticide	Antipsoriatic	-6.80714	-4.85384	0.049084	2.99797
275	D03546	D08224	Clofarabine	Mitoxantrone	Antineoplastic	Antineoplastic	-7.03076	-6.52918	0.015511	2.99756
276	D08166	D08554	Medroxyprogesterone	Tacalcitol	Antineoplastic	Antipsoriatic	-7.35978	-4.92918	0.0213455	2.99731
277	D01832	D08166	Modafinil	Medroxyprogesterone	Stimulant	Antineoplastic	-5.07034	-7.35978	0.0312148	2.99717
278	D06056	D08107	Tegaserod	Varespladib	Prokinetic	Antidyslipidemia	-5.39867	-5.13366	0.041002	2.99709
279	D07941	D08166	Fasudil	Medroxyprogesterone	Vasodilator	Antineoplastic	-4.9904	-7.35978	0.0287238	2.99706
280	D08166	D08535	Medroxyprogesterone	Sulconazole	Antineoplastic	Antifungal	-7.35978	-4.97135	0.0271317	2.99705
281	D01751	D03625	Fenipentol	Cycloheximide	Choleretic	Antipsoriatic	-6.52626	-4.85384	0.0279972	2.99685
282	D00436	D00689	Niclosamide	Beclomethasone	Anthelmintic	Antiasthmatic	-5.67628	-5.74664	0.0572843	2.99629
283	D03625	D05365	Cycloheximide	Parbendazole	Antipsoriatic	Anthelmintic	-4.85384	-5.78423	0.0224178	2.99607
284	D08224	D08950	Mitoxantrone	Neratinib	Antineoplastic	Antineoplastic	-6.52918	-5.06626	0.0381478	2.99584
285	D01639	D08166	Tibolone	Medroxyprogesterone	Replenisher	Antineoplastic	-4.1605	-7.35978	0.0217377	2.99579
286	D08126	D08166	Lidamidine	Medroxyprogesterone	Anesthetic	Antineoplastic	-5.54015	-7.35978	0.0237839	2.99571
287	D08205	D10334	Methyldopa	Rebastinib	Antihypertensive	Antineoplastic	-7.38707	-5.54387	0.025589	2.99564
288	D03625	D10604	Cycloheximide	Binimetinib	Antipsoriatic	Antineoplastic	-4.85384	-4.63211	0.0426608	2.99559
289	D07250	D08166	Moroxydine	Medroxyprogesterone	Antiviral	Antineoplastic	-5.00579	-7.35978	0.025439	2.99546
290	D08160	D08166	Mebeverine	Medroxyprogesterone	Antispasmodic	Antineoplastic	-5.78157	-7.35978	0.0394407	2.99534
291	D00786	D03625	Tolcapone	Cycloheximide	Antiparkinsonian	Antipsoriatic	-4.86205	-4.85384	0.0391203	2.99522
292	D00125	D08205	Etoposide	Methyldopa	Antineoplastic	Antihypertensive	-8.26208	-7.38707	0.0440164	2.99518
293	D01689	D08166	Loteprednol	Medroxyprogesterone	Anti-inflammatory	Antineoplastic	-4.72858	-7.35978	0.0323758	2.99501
294	D00436	D04966	Niclosamide	Metformin	Anthelmintic	Antidiabetic	-5.67628	-5.94861	0.0493917	2.99461
295	D08224	D08522	Mitoxantrone	Solifenacin	Antineoplastic	Overactive	-6.52918	-5.54835	0.0344722	2.99404
296	D00436	D02335	Niclosamide	Menadione	Anthelmintic	Hemostatic	-5.67628	-5.37332	0.0332718	2.99389
297	D00095	D08224	Epinephrine	Mitoxantrone	Bronchodilator	Antineoplastic	-6.09044	-6.52918	0.0231045	2.99376
298	D08224	D08485	Mitoxantrone	Rizatriptan	Antineoplastic	Antimigraine	-6.52918	-5.43404	0.0257083	2.99366
299	D08224	D10064	Mitoxantrone	Dabrafenib	Antineoplastic	Antineoplastic	-6.52918	-6.22522	0.0336221	2.99358
300	D03625	D08552	Cycloheximide	Sunitinib	Antipsoriatic	Antineoplastic	-4.85384	-4.55787	0.0288578	2.99347
301	D00436	D09362	Niclosamide	Otenabant	Anthelmintic	Antiobesity	-5.67628	-4.40535	0.0478693	2.9934
302	D00689	D09868	Beclomethasone	Alvocidib	Antiasthmatic	Antineoplastic	-5.74664	-6.72345	0.027027	2.99324
303	D09666	D10315	Selumetinib	Momelotinib	Antineoplastic	Antineoplastic	-6.78073	-5.68565	0.0247401	2.99315
304	D00436	D10426	Niclosamide	Pimasertib	Anthelmintic	Antineoplastic	-5.67628	-4.73414	0.0342574	2.99275
305	D03625	D07441	Cycloheximide	Amantadine	Antipsoriatic	Antiviral	-4.85384	-5.04337	0.0466265	2.99264
306	D07966	D08205	Fludarabine	Methyldopa	Antineoplastic	Antihypertensive	-8.64139	-7.38707	0.0361893	2.99252
307	D00436	D08618	Niclosamide	Topotecan	Anthelmintic	Antineoplastic	-5.67628	-6.08769	0.0556432	2.99228
308	D01164	D08166	Aripiprazole	Medroxyprogesterone	Antipsychotic	Antineoplastic	-4.0052	-7.35978	0.0372126	2.99225
309	D01708	D08599	Fluticasone	Tiludronic	Antiasthmatic	Antiresorptive	-7.48723	-6.18243	0.0400682	2.99224
310	D00436	D05121	Niclosamide	Naproxol	Anthelmintic	Analgesic	-5.67628	-5.38085	0.0453327	2.9918
311	D05529	D08224	Podofilox	Mitoxantrone	Antineoplastic	Antineoplastic	-5.65452	-6.52918	0.027512	2.99176
312	D04966	D09868	Metformin	Alvocidib	Antidiabetic	Antineoplastic	-5.94861	-6.72345	0.0388842	2.99156
313	D04208	D08224	Flumethasone	Mitoxantrone	Anti-inflammatory	Antineoplastic	-7.39961	-6.52918	0.0381307	2.99143
314	D08166	D11011	Medroxyprogesterone	Alpelisib	Antineoplastic	Antineoplastic	-7.35978	-5.48416	0.022137	2.99137
315	D00802	D10334	Bithionol	Rebastinib	Anthelmintic	Antineoplastic	-5.07184	-5.54387	0.0482214	2.99114
316	D08086	D08224	Irinotecan	Mitoxantrone	Antineoplastic	Antineoplastic	-7.55818	-6.52918	0.0197154	2.99093
317	D02335	D09868	Menadione	Alvocidib	Hemostatic	Antineoplastic	-5.37332	-6.72345	0.033255	2.99084
318	D00125	D00802	Etoposide	Bithionol	Antineoplastic	Anthelmintic	-8.26208	-5.07184	0.0443982	2.99068
319	D00436	D03252	Niclosamide	Bosutinib	Anthelmintic	Antineoplastic	-5.67628	-5.09696	0.0349887	2.99049
320	D00094	D09666	Tretinoin	Selumetinib	Antineoplastic	Antineoplastic	-6.23206	-6.78073	0.0329745	2.99037
321	D09362	D09868	Otenabant	Alvocidib	Antiobesity	Antineoplastic	-4.40535	-6.72345	0.031572	2.99035
322	D03488	D03625	Ciclopirox	Cycloheximide	Antifungal	Antipsoriatic	-5.80678	-4.85384	0.0231675	2.9903
323	D00221	D03625	Acetylcysteine	Cycloheximide	Antidote	Antipsoriatic	-5.5867	-4.85384	0.0334524	2.99014
324	D00586	D08224	Flutamide	Mitoxantrone	Antineoplastic	Antineoplastic	-5.61791	-6.52918	0.0257802	2.99012
325	D09868	D10426	Alvocidib	Pimasertib	Antineoplastic	Antineoplastic	-6.72345	-4.73414	0.0351162	2.9897
326	D01708	D08107	Fluticasone	Varespladib	Antiasthmatic	Antidyslipidemia	-7.48723	-5.13366	0.0359955	2.98965
327	D03625	D10858	Cycloheximide	Rociletinib	Antipsoriatic	Antineoplastic	-4.85384	-6.42391	0.0459122	2.9896
328	D08618	D09868	Topotecan	Alvocidib	Antineoplastic	Antineoplastic	-6.08769	-6.72345	0.0210584	2.98923
329	D03061	D03625	Batimastat	Cycloheximide	Antineoplastic	Antipsoriatic	-7.15209	-4.85384	0.0457807	2.98899
330	D00250	D03625	Capsaicin	Cycloheximide	Analgesic	Antipsoriatic	-5.9986	-4.85384	0.0511921	2.98893
331	D05121	D09868	Naproxol	Alvocidib	Analgesic	Antineoplastic	-5.38085	-6.72345	0.0429352	2.98876
332	D01128	D08166	Ramatroban	Medroxyprogesterone	Antiallergic	Antineoplastic	-6.11335	-7.35978	0.015905	2.98874
333	D07946	D08166	Fenoldopam	Medroxyprogesterone	Antihypertensive	Antineoplastic	-4.91513	-7.35978	0.0209615	2.9887
334	D06226	D08166	Triclosan	Medroxyprogesterone	Disinfectant	Antineoplastic	-4.56212	-7.35978	0.0367651	2.98855
335	D00523	D08166	Irbesartan	Medroxyprogesterone	Antihypertensive	Antineoplastic	-4.70805	-7.35978	0.0277634	2.98851
336	D00420	D08166	Mitotane	Medroxyprogesterone	Antineoplastic	Antineoplastic	-4.62552	-7.35978	0.0407175	2.98816
337	D00802	D07966	Bithionol	Fludarabine	Anthelmintic	Antineoplastic	-5.07184	-8.64139	0.0575789	2.98802
338	D00436	D04140	Niclosamide	Fenbendazole	Anthelmintic	Anthelmintic	-5.67628	-6.16232	0.0485708	2.988
339	D06056	D10334	Tegaserod	Rebastinib	Prokinetic	Antineoplastic	-5.39867	-5.54387	0.0364816	2.9879
340	D00214	D00436	Dactinomycin	Niclosamide	Antineoplastic	Anthelmintic	-5.05076	-5.67628	0.0428473	2.98782
341	D00436	D04200	Niclosamide	Flubendazole	Anthelmintic	Antiprotozoal	-5.67628	-5.51081	0.0524449	2.98755
342	D00436	D08179	Niclosamide	Mepacrine	Anthelmintic	Antimalarial	-5.67628	-3.16074	0.0440282	2.9875
343	D00436	D01784	Niclosamide	Carmofur	Anthelmintic	Antineoplastic	-5.67628	-6.41202	0.0650036	2.98749
344	D03252	D09868	Bosutinib	Alvocidib	Antineoplastic	Antineoplastic	-5.09696	-6.72345	0.0328032	2.98744
345	D00125	D06056	Etoposide	Tegaserod	Antineoplastic	Prokinetic	-8.26208	-5.39867	0.0340323	2.98744
346	D08166	D08220	Medroxyprogesterone	Midodrine	Antineoplastic	Antihypotensive	-7.35978	-5.18206	0.027376	2.9873
347	D04040	D08166	Eprosartan	Medroxyprogesterone	Antihypertensive	Antineoplastic	-4.71394	-7.35978	0.0249789	2.98712
348	D00436	D10960	Niclosamide	Nirogacestat	Anthelmintic	Antineoplastic	-5.67628	-4.9858	0.0482533	2.9871
349	D00952	D08166	Megestrol	Medroxyprogesterone	Antineoplastic	Antineoplastic	-4.71105	-7.35978	0.0165845	2.98707
350	D08166	D08469	Medroxyprogesterone	Rasagiline	Antineoplastic	Antiparkinsonian	-7.35978	-3.74855	0.0206964	2.987
351	D00618	D08166	Nisoldipine	Medroxyprogesterone	Antihypertensive	Antineoplastic	-4.61919	-7.35978	0.0297721	2.98675
352	D09666	D09996	Selumetinib	Vemurafenib	Antineoplastic	Antineoplastic	-6.78073	-4.83618	0.0196849	2.98658
353	D08115	D08166	Levobunolol	Medroxyprogesterone	Antiglaucoma	Antineoplastic	-4.33606	-7.35978	0.0364853	2.98654
354	D07796	D09666	Dexamethasone	Selumetinib	Anti-inflammatory	Antineoplastic	-7.26062	-6.78073	0.0219403	2.98643
355	D01272	D08166	Clobetasol	Medroxyprogesterone	Anti-inflammatory	Antineoplastic	-4.45523	-7.35978	0.0180189	2.9864
356	D08166	D08499	Medroxyprogesterone	Rutoside	Antineoplastic	Vascular	-7.35978	-5.63617	0.0259054	2.98601
357	D04197	D09666	Floxuridine	Selumetinib	Antineoplastic	Antineoplastic	-7.18229	-6.78073	0.0418131	2.9859
358	D01064	D03625	Raltitrexed	Cycloheximide	Antineoplastic	Antipsoriatic	-7.15781	-4.85384	0.0611329	2.98585
359	D03625	D08277	Cycloheximide	Turofexorate	Antipsoriatic	Antidyslipidemia	-4.85384	-6.26582	0.0567441	2.98579
360	D03625	D05293	Cycloheximide	Oxibendazole	Antipsoriatic	Anthelmintic	-4.85384	-6.52566	0.0422001	2.98574
361	D00436	D05589	Niclosamide	Pralatrexate	Anthelmintic	Antineoplastic	-5.67628	-6.49783	0.0347762	2.98571
362	D03625	D08062	Cycloheximide	Idarubicin	Antipsoriatic	Antibiotic	-4.85384	-5.17727	0.0354954	2.9857
363	D00117	D03625	Guaiacol	Cycloheximide	Analgesic	Antipsoriatic	-5.96174	-4.85384	0.0482262	2.98543
364	D03625	D04733	Cycloheximide	Lidoflazine	Antipsoriatic	Vasodilator	-4.85384	-4.22841	0.03189	2.98522
365	D00436	D10397	Niclosamide	Rabusertib	Anthelmintic	Antineoplastic	-5.67628	-6.34408	0.0294126	2.98522
366	D00142	D00436	Methotrexate	Niclosamide	Antineoplastic	Anthelmintic	-6.91935	-5.67628	0.0485059	2.98517
367	D03697	D08166	Desoximetasone	Medroxyprogesterone	Anti-inflammatory	Antineoplastic	-5.57792	-7.35978	0.0201694	2.985
368	D04140	D09868	Fenbendazole	Alvocidib	Anthelmintic	Antineoplastic	-6.16232	-6.72345	0.0217645	2.98495
369	D06056	D07966	Tegaserod	Fludarabine	Prokinetic	Antineoplastic	-5.39867	-8.64139	0.0384946	2.98478
370	D00214	D09868	Dactinomycin	Alvocidib	Antineoplastic	Antineoplastic	-5.05076	-6.72345	0.0125795	2.98477
371	D04200	D09868	Flubendazole	Alvocidib	Antiprotozoal	Antineoplastic	-5.51081	-6.72345	0.0306726	2.9845
372	D00436	D01042	Niclosamide	Fipronil	Anthelmintic	Insecticide	-5.67628	-6.80714	0.0698442	2.98449
373	D08179	D09868	Mepacrine	Alvocidib	Antimalarial	Antineoplastic	-3.16074	-6.72345	0.0394754	2.98445
374	D01784	D09868	Carmofur	Alvocidib	Antineoplastic	Antineoplastic	-6.41202	-6.72345	0.0212639	2.98444
375	D00689	D08224	Beclomethasone	Mitoxantrone	Antiasthmatic	Antineoplastic	-5.74664	-6.52918	0.0286156	2.98443
376	D00513	D08166	Pindolol	Medroxyprogesterone	Antiarrhythmic	Antineoplastic	-4.79872	-7.35978	0.0238819	2.98438
377	D01370	D08166	Cladribine	Medroxyprogesterone	Antineoplastic	Antineoplastic	-5.26315	-7.35978	0.0251097	2.98427
378	D09868	D10960	Alvocidib	Nirogacestat	Antineoplastic	Antineoplastic	-6.72345	-4.9858	0.0355745	2.98405
379	D05407	D08166	Penciclovir	Medroxyprogesterone	Antiviral	Antineoplastic	-6.25578	-7.35978	0.0284945	2.98361
380	D08599	D10315	Tiludronic	Momelotinib	Antiresorptive	Antineoplastic	-6.18243	-5.68565	0.023155	2.98351
381	D00436	D01751	Niclosamide	Fenipentol	Anthelmintic	Choleretic	-5.67628	-6.52626	0.0435091	2.98337
382	D00184	D08166	Cyclosporine	Medroxyprogesterone	Immunosuppressant	Antineoplastic	-4.42628	-7.35978	0.0319472	2.98299
383	D00168	D09666	Cytarabine	Selumetinib	Antineoplastic	Antineoplastic	-7.39954	-6.78073	0.0312129	2.98286
384	D03625	D06637	Cycloheximide	Romidepsin	Antipsoriatic	Antineoplastic	-4.85384	-5.9318	0.0256766	2.98282
385	D04966	D08224	Metformin	Mitoxantrone	Antidiabetic	Antineoplastic	-5.94861	-6.52918	0.0293346	2.98276
386	D08688	D09666	Zofenopril	Selumetinib	Antihypertensive	Antineoplastic	-7.67831	-6.78073	0.0335819	2.98273
387	D05589	D09868	Pralatrexate	Alvocidib	Antineoplastic	Antineoplastic	-6.49783	-6.72345	0.0227915	2.98266
388	D08166	D08870	Medroxyprogesterone	Belinostat	Antineoplastic	Antineoplastic	-7.35978	-4.12468	0.0362406	2.98265
389	D00436	D05365	Niclosamide	Parbendazole	Anthelmintic	Anthelmintic	-5.67628	-5.78423	0.0463565	2.9826
390	D00561	D08166	Sertindole	Medroxyprogesterone	Antipsychotic	Antineoplastic	-2.96754	-7.35978	0.0375778	2.98253
391	D03625	D06304	Cycloheximide	Vindesine	Antipsoriatic	Antineoplastic	-4.85384	-4.96421	0.0259701	2.98245
392	D03625	D04645	Cycloheximide	Ixabepilone	Antipsoriatic	Antineoplastic	-4.85384	-6.06625	0.0456462	2.98231
393	D01550	D08166	Liranaftate	Medroxyprogesterone	Antifungal	Antineoplastic	-3.63166	-7.35978	0.0179494	2.98229
394	D09868	D10397	Alvocidib	Rabusertib	Antineoplastic	Antineoplastic	-6.72345	-6.34408	0.0300747	2.98217
395	D00142	D09868	Methotrexate	Alvocidib	Antineoplastic	Antineoplastic	-6.91935	-6.72345	0.0164762	2.98212
396	D00436	D10604	Niclosamide	Binimetinib	Anthelmintic	Antineoplastic	-5.67628	-4.63211	0.0403119	2.98211
397	D03546	D09666	Clofarabine	Selumetinib	Antineoplastic	Antineoplastic	-7.03076	-6.78073	0.0321403	2.98211
398	D02335	D08224	Menadione	Mitoxantrone	Hemostatic	Antineoplastic	-5.37332	-6.52918	0.0253948	2.98204
399	D03625	D10372	Cycloheximide	Palbociclib	Antipsoriatic	Antineoplastic	-4.85384	-4.6906	0.0481703	2.98197
400	D07269	D08166	Dexketoprofen	Medroxyprogesterone	Anti-inflammatory	Antineoplastic	-5.39396	-7.35978	0.0280625	2.98192
401	D00436	D00786	Niclosamide	Tolcapone	Anthelmintic	Antiparkinsonian	-5.67628	-4.86205	0.0547957	2.98175
402	D03557	D08166	Cloperastine	Medroxyprogesterone	Antitussive	Antineoplastic	-6.07664	-7.35978	0.026843	2.9816
403	D01308	D08166	Halcinonide	Medroxyprogesterone	Anti-inflammatory	Antineoplastic	-5.71719	-7.35978	0.0262204	2.98155
404	D08224	D09362	Mitoxantrone	Otenabant	Antineoplastic	Antiobesity	-6.52918	-4.40535	0.0306088	2.98154
405	D00317	D08166	Famciclovir	Medroxyprogesterone	Antiviral	Antineoplastic	-6.04696	-7.35978	0.019568	2.98148
406	D01042	D09868	Fipronil	Alvocidib	Insecticide	Antineoplastic	-6.80714	-6.72345	0.0247727	2.98144
407	D08166	D10026	Medroxyprogesterone	Tosedostat	Antineoplastic	Antineoplastic	-7.35978	-4.04929	0.0314705	2.98121
408	D06320	D10175	Vorinostat	Trametinib	Antineoplastic	Antineoplastic	-6.78209	-6.4017	0.0229576	2.98104
409	D08107	D10315	Varespladib	Momelotinib	Antidyslipidemia	Antineoplastic	-5.13366	-5.68565	0.0294931	2.98091
410	D08224	D10426	Mitoxantrone	Pimasertib	Antineoplastic	Antineoplastic	-6.52918	-4.73414	0.0349604	2.98089
411	D07776	D10175	Daunorubicin	Trametinib	Antibiotic	Antineoplastic	-5.98303	-6.4017	0.0289289	2.98078
412	D00094	D08599	Tretinoin	Tiludronic	Antineoplastic	Antiresorptive	-6.23206	-6.18243	0.0322321	2.98074
413	D01708	D10334	Fluticasone	Rebastinib	Antiasthmatic	Antineoplastic	-7.48723	-5.54387	0.0362126	2.98046
414	D03625	D10887	Cycloheximide	Vistusertib	Antipsoriatic	Antineoplastic	-4.85384	-6.10425	0.0336547	2.98045
415	D08224	D08618	Mitoxantrone	Topotecan	Antineoplastic	Antineoplastic	-6.52918	-6.08769	0.0195865	2.98042
416	D08950	D09666	Neratinib	Selumetinib	Antineoplastic	Antineoplastic	-5.06626	-6.78073	0.0247209	2.98039
417	D01751	D09868	Fenipentol	Alvocidib	Choleretic	Antineoplastic	-6.52626	-6.72345	0.0188273	2.98032
418	D08166	D08279	Medroxyprogesterone	Tozasertib	Antineoplastic	Antineoplastic	-7.35978	-4.21367	0.0241182	2.98028
419	D03625	D05197	Cycloheximide	Nocodazole	Antipsoriatic	Antineoplastic	-4.85384	-5.58412	0.0479645	2.98023
420	D08166	D08956	Medroxyprogesterone	Omacetaxine	Antineoplastic	Antineoplastic	-7.35978	-3.73514	0.0362148	2.98019
421	D00654	D08166	Hydroflumethiazide	Medroxyprogesterone	Antihypertensive	Antineoplastic	-4.76546	-7.35978	0.0286524	2.98001
422	D00436	D08552	Niclosamide	Sunitinib	Anthelmintic	Antineoplastic	-5.67628	-4.55787	0.0179338	2.98
423	D00125	D01708	Etoposide	Fluticasone	Antineoplastic	Antiasthmatic	-8.26208	-7.48723	0.0227652	2.98
424	D03625	D04375	Cycloheximide	Guanabenz	Antipsoriatic	Antihypertensive	-4.85384	-4.54628	0.0565379	2.97999
425	D08166	D09381	Medroxyprogesterone	Sobetirome	Antineoplastic	Antidyslipidemia	-7.35978	-4.71086	0.0244544	2.97998
426	D03625	D10079	Cycloheximide	Rucaparib	Antipsoriatic	Antineoplastic	-4.85384	-4.83316	0.0314446	2.97996
427	D05121	D08224	Naproxol	Mitoxantrone	Analgesic	Antineoplastic	-5.38085	-6.52918	0.0410697	2.97995
428	D07961	D08166	Flavoxate	Medroxyprogesterone	Antipollakisuria	Antineoplastic	-5.38049	-7.35978	0.0225417	2.97995
429	D06320	D07776	Vorinostat	Daunorubicin	Antineoplastic	Antibiotic	-6.78209	-5.98303	0.0265056	2.97977
430	D03625	D04025	Cycloheximide	Mubritinib	Antipsoriatic	Antineoplastic	-4.85384	-4.31591	0.0351486	2.97975
431	D02321	D03625	Amsacrine	Cycloheximide	Antineoplastic	Antipsoriatic	-5.40131	-4.85384	0.0360577	2.97964
432	D05365	D09868	Parbendazole	Alvocidib	Anthelmintic	Antineoplastic	-5.78423	-6.72345	0.0314849	2.97955
433	D08166	D08617	Medroxyprogesterone	Tolperisone	Antineoplastic	Muscle	-7.35978	-4.80021	0.0200155	2.97939
434	D02368	D03625	Gemcitabine	Cycloheximide	Antineoplastic	Antipsoriatic	-6.03117	-4.85384	0.0496102	2.97938
435	D00436	D07441	Niclosamide	Amantadine	Anthelmintic	Antiviral	-5.67628	-5.04337	0.0656399	2.97917
436	D00278	D08166	Clofazimine	Medroxyprogesterone	Antibacterial	Antineoplastic	-3.96765	-7.35978	0.0340261	2.97914
437	D09868	D10604	Alvocidib	Binimetinib	Antineoplastic	Antineoplastic	-6.72345	-4.63211	0.0263253	2.97906
438	D00753	D03625	Sirolimus	Cycloheximide	Antineoplastic	Antipsoriatic	-4.55924	-4.85384	0.0271531	2.97891
439	D08166	D10168	Medroxyprogesterone	Tanzisertib	Antineoplastic	Antifibrotic	-7.35978	-4.24072	0.026395	2.9788
440	D00786	D09868	Tolcapone	Alvocidib	Antiparkinsonian	Antineoplastic	-4.86205	-6.72345	0.0302681	2.9787
441	D03252	D08224	Bosutinib	Mitoxantrone	Antineoplastic	Antineoplastic	-5.09696	-6.52918	0.0244271	2.97864
442	D08522	D09666	Solifenacin	Selumetinib	Overactive	Antineoplastic	-5.54835	-6.78073	0.0248463	2.97859
443	D00095	D09666	Epinephrine	Selumetinib	Bronchodilator	Antineoplastic	-6.09044	-6.78073	0.0265964	2.97831
444	D08485	D09666	Rizatriptan	Selumetinib	Antimigraine	Antineoplastic	-5.43404	-6.78073	0.0247358	2.97821
445	D00094	D08107	Tretinoin	Varespladib	Antineoplastic	Antidyslipidemia	-6.23206	-5.13366	0.026948	2.97814
446	D09666	D10064	Selumetinib	Dabrafenib	Antineoplastic	Antineoplastic	-6.78073	-6.22522	0.0199135	2.97814
447	D03625	D09685	Cycloheximide	Tedizolid	Antipsoriatic	Antibacterial	-4.85384	-4.70138	0.0441861	2.9781
448	D04112	D08166	Etravirine	Medroxyprogesterone	Antiviral	Antineoplastic	-4.46921	-7.35978	0.0361508	2.97809
449	D03625	D10189	Cycloheximide	Pictilisib	Antipsoriatic	Antineoplastic	-4.85384	-4.45466	0.0433576	2.97775
450	D00401	D03625	Methimazole	Cycloheximide	Antithyroid	Antipsoriatic	-4.40533	-4.85384	0.043411	2.97753
451	D00339	D03625	Haloprogin	Cycloheximide	Antifungal	Antipsoriatic	-5.30483	-4.85384	0.0376973	2.97753
452	D01708	D07966	Fluticasone	Fludarabine	Antiasthmatic	Antineoplastic	-7.48723	-8.64139	0.0305765	2.97734
453	D08599	D09996	Tiludronic	Vemurafenib	Antiresorptive	Antineoplastic	-6.18243	-4.83618	0.0233842	2.97695
454	D08552	D09868	Sunitinib	Alvocidib	Antineoplastic	Antineoplastic	-4.55787	-6.72345	0.0458484	2.97695
455	D00436	D03488	Niclosamide	Ciclopirox	Anthelmintic	Antifungal	-5.67628	-5.80678	0.0254839	2.97682
456	D07796	D08599	Dexamethasone	Tiludronic	Anti-inflammatory	Antiresorptive	-7.26062	-6.18243	0.0287294	2.97679
457	D03625	D08443	Cycloheximide	Propranolol	Antipsoriatic	Antiarrhythmic	-4.85384	-4.91123	0.0461967	2.9767
458	D00221	D00436	Acetylcysteine	Niclosamide	Antidote	Anthelmintic	-5.5867	-5.67628	0.0407141	2.97666
459	D08166	D08910	Medroxyprogesterone	Enclomiphene	Antineoplastic	Gonadotropin	-7.35978	-4.85081	0.0359213	2.97654
460	D05529	D09666	Podofilox	Selumetinib	Antineoplastic	Antineoplastic	-5.65452	-6.78073	0.0299922	2.97631
461	D03625	D09935	Cycloheximide	Navitoclax	Antipsoriatic	Antineoplastic	-4.85384	-5.59869	0.0404724	2.97631
462	D04197	D08599	Floxuridine	Tiludronic	Antineoplastic	Antiresorptive	-7.18229	-6.18243	0.0464365	2.97627
463	D04140	D08224	Fenbendazole	Mitoxantrone	Anthelmintic	Antineoplastic	-6.16232	-6.52918	0.023084	2.97614
464	D00436	D10858	Niclosamide	Rociletinib	Anthelmintic	Antineoplastic	-5.67628	-6.42391	0.0412411	2.97613
465	D03625	D11038	Cycloheximide	Ulixertinib	Antipsoriatic	Antineoplastic	-4.85384	-5.81497	0.0451395	2.97612
466	D07441	D09868	Amantadine	Alvocidib	Antiviral	Antineoplastic	-5.04337	-6.72345	0.039262	2.97612
467	D04208	D09666	Flumethasone	Selumetinib	Anti-inflammatory	Antineoplastic	-7.39961	-6.78073	0.0219326	2.97598
468	D00214	D08224	Dactinomycin	Mitoxantrone	Antineoplastic	Antineoplastic	-5.05076	-6.52918	0.0132546	2.97596
469	D00368	D03625	Mebendazole	Cycloheximide	Anthelmintic	Antipsoriatic	-5.13665	-4.85384	0.0326854	2.9757
470	D04200	D08224	Flubendazole	Mitoxantrone	Antiprotozoal	Antineoplastic	-5.51081	-6.52918	0.0239225	2.9757
471	D08179	D08224	Mepacrine	Mitoxantrone	Antimalarial	Antineoplastic	-3.16074	-6.52918	0.0390197	2.97564
472	D01784	D08224	Carmofur	Mitoxantrone	Antineoplastic	Antineoplastic	-6.41202	-6.52918	0.0188665	2.97564
473	D03625	D07861	Cycloheximide	Diphenoxylate	Antipsoriatic	Antidiarrheal	-4.85384	-3.25266	0.0279215	2.97563
474	D03625	D08491	Cycloheximide	Rosiglitazone	Antipsoriatic	Antidiabetic	-4.85384	-4.94904	0.0365294	2.97558
475	D00436	D03061	Niclosamide	Batimastat	Anthelmintic	Antineoplastic	-5.67628	-7.15209	0.0664947	2.97551
476	D08086	D09666	Irinotecan	Selumetinib	Antineoplastic	Antineoplastic	-7.55818	-6.78073	0.0252255	2.97548
477	D00250	D00436	Capsaicin	Niclosamide	Analgesic	Anthelmintic	-5.9986	-5.67628	0.0583522	2.97546
478	D08224	D10960	Mitoxantrone	Nirogacestat	Antineoplastic	Antineoplastic	-6.52918	-4.9858	0.0357836	2.97524
479	D03625	D10090	Cycloheximide	Amonafide	Antipsoriatic	Antineoplastic	-4.85384	-4.4264	0.0256908	2.97503
480	D05309	D08166	Oxybenzone	Medroxyprogesterone	Ultraviolet	Antineoplastic	-4.30661	-7.35978	0.0287445	2.975
481	D01112	D08166	Adapalene	Medroxyprogesterone	Anti-acne	Antineoplastic	-5.71565	-7.35978	0.0194162	2.97476
482	D00586	D09666	Flutamide	Selumetinib	Antineoplastic	Antineoplastic	-5.61791	-6.78073	0.0349632	2.97467
483	D07270	D08166	Diacerein	Medroxyprogesterone	Analgesic	Antineoplastic	-4.23039	-7.35978	0.0292687	2.97466
484	D01131	D08166	Lafutidine	Medroxyprogesterone	Anti-ulcerative	Antineoplastic	-5.64262	-7.35978	0.0372741	2.97441
485	D08107	D09996	Varespladib	Vemurafenib	Antidyslipidemia	Antineoplastic	-5.13366	-4.83618	0.0304387	2.97435
486	D03846	D08166	Dimethyl	Medroxyprogesterone	Immunomodulator	Antineoplastic	-3.96385	-7.35978	0.0377658	2.97432
487	D03625	D08365	Cycloheximide	Phenylephrine	Antipsoriatic	Vasoconstrictor	-4.85384	-5.6759	0.042701	2.97429
488	D07796	D08107	Dexamethasone	Varespladib	Anti-inflammatory	Antidyslipidemia	-7.26062	-5.13366	0.0230309	2.9742
489	D01204	D03625	Olmesartan	Cycloheximide	Antihypertensive	Antipsoriatic	-4.54719	-4.85384	0.0349175	2.97386
490	D05589	D08224	Pralatrexate	Mitoxantrone	Antineoplastic	Antineoplastic	-6.49783	-6.52918	0.0221561	2.97386
491	D08205	D10175	Methyldopa	Trametinib	Antihypertensive	Antineoplastic	-7.38707	-6.4017	0.0444388	2.97382
492	D02338	D03625	Acebutolol	Cycloheximide	Antiarrhythmic	Antipsoriatic	-4.64802	-4.85384	0.0488804	2.9738
493	D03488	D09868	Ciclopirox	Alvocidib	Antifungal	Antineoplastic	-5.80678	-6.72345	0.0404955	2.97377
494	D04197	D08107	Floxuridine	Varespladib	Antineoplastic	Antidyslipidemia	-7.18229	-5.13366	0.0364321	2.97367
495	D03625	D05988	Cycloheximide	Tacedinaline	Antipsoriatic	Antineoplastic	-4.85384	-4.20539	0.0413921	2.97366
496	D00348	D03625	Isotretinoin	Cycloheximide	Anti-acne	Antipsoriatic	-5.39508	-4.85384	0.0376582	2.97366
497	D00221	D09868	Acetylcysteine	Alvocidib	Antidote	Antineoplastic	-5.5867	-6.72345	0.0340803	2.97361
498	D03625	D08951	Cycloheximide	Nesbuvir	Antipsoriatic	Antiviral	-4.85384	-4.23511	0.0300088	2.9735
499	D08224	D10397	Mitoxantrone	Rabusertib	Antineoplastic	Antineoplastic	-6.52918	-6.34408	0.0246956	2.97337
500	D00142	D08224	Methotrexate	Mitoxantrone	Antineoplastic	Antineoplastic	-6.91935	-6.52918	0.0189103	2.97332

## Sheet: Asthma
	Drug_A	Drug_B	drugA_En	drugB_En	efficacyA_en	efficacyB_en	ZDA	ZDB	SAB	Prediction Score
1	D04208	D07796	Flumethasone	Dexamethasone	Anti-inflammatory	Anti-inflammatory	-4.5706	-4.41753	0.0194979	3.36254
2	D01708	D04208	Fluticasone	Flumethasone	Antiasthmatic	Anti-inflammatory	-5.08658	-4.5706	0.0186811	3.31631
3	D01708	D07796	Fluticasone	Dexamethasone	Antiasthmatic	Anti-inflammatory	-5.08658	-4.41753	0.0193213	3.30363
4	D04208	D08086	Flumethasone	Irinotecan	Anti-inflammatory	Antineoplastic	-4.5706	-4.98357	0.0352453	3.2998
5	D04208	D08166	Flumethasone	Medroxyprogesterone	Anti-inflammatory	Antineoplastic	-4.5706	-4.61415	0.0296965	3.29223
6	D01308	D04208	Halcinonide	Flumethasone	Anti-inflammatory	Anti-inflammatory	-2.83475	-4.5706	0.0180706	3.29095
7	D00125	D04208	Etoposide	Flumethasone	Antineoplastic	Anti-inflammatory	-4.5115	-4.5706	0.040343	3.28886
8	D07796	D08086	Dexamethasone	Irinotecan	Anti-inflammatory	Antineoplastic	-4.41753	-4.98357	0.0258423	3.28711
9	D00339	D04208	Haloprogin	Flumethasone	Antifungal	Anti-inflammatory	-2.58169	-4.5706	0.0374953	3.28202
10	D07796	D08166	Dexamethasone	Medroxyprogesterone	Anti-inflammatory	Antineoplastic	-4.41753	-4.61415	0.0229918	3.27955
11	D01308	D07796	Halcinonide	Dexamethasone	Anti-inflammatory	Anti-inflammatory	-2.83475	-4.41753	0.0188164	3.27826
12	D00125	D07796	Etoposide	Dexamethasone	Antineoplastic	Anti-inflammatory	-4.5115	-4.41753	0.0297821	3.27618
13	D04197	D04208	Floxuridine	Flumethasone	Antineoplastic	Anti-inflammatory	-4.22847	-4.5706	0.0449263	3.27342
14	D00339	D07796	Haloprogin	Dexamethasone	Antifungal	Anti-inflammatory	-2.58169	-4.41753	0.0202609	3.26933
15	D01064	D04208	Raltitrexed	Flumethasone	Antineoplastic	Anti-inflammatory	-4.09847	-4.5706	0.0488286	3.26614
16	D04197	D07796	Floxuridine	Dexamethasone	Antineoplastic	Anti-inflammatory	-4.22847	-4.41753	0.0345048	3.26074
17	D00221	D04208	Acetylcysteine	Flumethasone	Antidote	Anti-inflammatory	-3.26852	-4.5706	0.0403013	3.25676
18	D01064	D07796	Raltitrexed	Dexamethasone	Antineoplastic	Anti-inflammatory	-4.09847	-4.41753	0.0376766	3.25345
19	D01327	D04208	Diflorasone	Flumethasone	Anti-inflammatory	Anti-inflammatory	-2.7457	-4.5706	0.023358	3.25169
20	D00689	D04208	Beclomethasone	Flumethasone	Antiasthmatic	Anti-inflammatory	-3.12449	-4.5706	0.0220118	3.24702
21	D04208	D08688	Flumethasone	Zofenopril	Anti-inflammatory	Antihypertensive	-4.5706	-5.7208	0.032924	3.24645
22	D04208	D06056	Flumethasone	Tegaserod	Anti-inflammatory	Prokinetic	-4.5706	-2.63354	0.0400071	3.24586
23	D00221	D07796	Acetylcysteine	Dexamethasone	Antidote	Anti-inflammatory	-3.26852	-4.41753	0.0310051	3.24407
24	D01708	D08086	Fluticasone	Irinotecan	Antiasthmatic	Antineoplastic	-5.08658	-4.98357	0.0269291	3.24088
25	D00436	D04208	Niclosamide	Flumethasone	Anthelmintic	Anti-inflammatory	-2.90831	-4.5706	0.0580275	3.24065
26	D01327	D07796	Diflorasone	Dexamethasone	Anti-inflammatory	Anti-inflammatory	-2.7457	-4.41753	0.0231532	3.239
27	D02287	D04208	Clocortolone	Flumethasone	Anti-inflammatory	Anti-inflammatory	-2.94397	-4.5706	0.0132332	3.23575
28	D00689	D07796	Beclomethasone	Dexamethasone	Antiasthmatic	Anti-inflammatory	-3.12449	-4.41753	0.0217512	3.23434
29	D07796	D08688	Dexamethasone	Zofenopril	Anti-inflammatory	Antihypertensive	-4.41753	-5.7208	0.0273217	3.23376
30	D01708	D08166	Fluticasone	Medroxyprogesterone	Antiasthmatic	Antineoplastic	-5.08658	-4.61415	0.0281213	3.23331
31	D06056	D07796	Tegaserod	Dexamethasone	Prokinetic	Anti-inflammatory	-2.63354	-4.41753	0.0258719	3.23317
32	D01308	D01708	Halcinonide	Fluticasone	Anti-inflammatory	Antiasthmatic	-2.83475	-5.08658	0.0251838	3.23203
33	D04208	D05589	Flumethasone	Pralatrexate	Anti-inflammatory	Antineoplastic	-4.5706	-4.32621	0.0340828	3.23109
34	D00125	D01708	Etoposide	Fluticasone	Antineoplastic	Antiasthmatic	-4.5115	-5.08658	0.0227652	3.22994
35	D00436	D07796	Niclosamide	Dexamethasone	Anthelmintic	Anti-inflammatory	-2.90831	-4.41753	0.0395899	3.22796
36	D00339	D01708	Haloprogin	Fluticasone	Antifungal	Antiasthmatic	-2.58169	-5.08658	0.0343842	3.2231
37	D02287	D07796	Clocortolone	Dexamethasone	Anti-inflammatory	Anti-inflammatory	-2.94397	-4.41753	0.0189514	3.22307
38	D04208	D07966	Flumethasone	Fludarabine	Anti-inflammatory	Antineoplastic	-4.5706	-5.81694	0.0473764	3.2217
39	D01825	D04208	Fluocinolone	Flumethasone	Anti-inflammatory	Anti-inflammatory	-3.16661	-4.5706	0.0288872	3.21977
40	D05589	D07796	Pralatrexate	Dexamethasone	Antineoplastic	Anti-inflammatory	-4.32621	-4.41753	0.0241091	3.21841
41	D03697	D04208	Desoximetasone	Flumethasone	Anti-inflammatory	Anti-inflammatory	-2.90901	-4.5706	0.0235223	3.21736
42	D08086	D08166	Irinotecan	Medroxyprogesterone	Antineoplastic	Antineoplastic	-4.98357	-4.61415	0.0235297	3.2168
43	D01308	D08086	Halcinonide	Irinotecan	Anti-inflammatory	Antineoplastic	-2.83475	-4.98357	0.0305496	3.21551
44	D01708	D04197	Fluticasone	Floxuridine	Antiasthmatic	Antineoplastic	-5.08658	-4.22847	0.0313871	3.2145
45	D00125	D08086	Etoposide	Irinotecan	Antineoplastic	Antineoplastic	-4.5115	-4.98357	0.0158936	3.21343
46	D07796	D07966	Dexamethasone	Fludarabine	Anti-inflammatory	Antineoplastic	-4.41753	-5.81694	0.0333397	3.20902
47	D00733	D04208	Dibucaine	Flumethasone	Anesthetic	Anti-inflammatory	-2.52671	-4.5706	0.0335142	3.20824
48	D01308	D08166	Halcinonide	Medroxyprogesterone	Anti-inflammatory	Antineoplastic	-2.83475	-4.61415	0.0262204	3.20795
49	D01064	D01708	Raltitrexed	Fluticasone	Antineoplastic	Antiasthmatic	-4.09847	-5.08658	0.0345369	3.20722
50	D01825	D07796	Fluocinolone	Dexamethasone	Anti-inflammatory	Anti-inflammatory	-3.16661	-4.41753	0.0204153	3.20708
51	D03213	D04208	Apixaban	Flumethasone	Anticoagulant	Anti-inflammatory	-4.20828	-4.5706	0.0360109	3.20664
52	D00339	D08086	Haloprogin	Irinotecan	Antifungal	Antineoplastic	-2.58169	-4.98357	0.026748	3.20658
53	D00125	D08166	Etoposide	Medroxyprogesterone	Antineoplastic	Antineoplastic	-4.5115	-4.61415	0.0285695	3.20587
54	D03697	D07796	Desoximetasone	Dexamethasone	Anti-inflammatory	Anti-inflammatory	-2.90901	-4.41753	0.0257543	3.20468
55	D00125	D01308	Etoposide	Halcinonide	Antineoplastic	Anti-inflammatory	-4.5115	-2.83475	0.0385685	3.20458
56	D00339	D08166	Haloprogin	Medroxyprogesterone	Antifungal	Antineoplastic	-2.58169	-4.61415	0.0271314	3.19902
57	D04197	D08086	Floxuridine	Irinotecan	Antineoplastic	Antineoplastic	-4.22847	-4.98357	0.0201436	3.19799
58	D00221	D01708	Acetylcysteine	Fluticasone	Antidote	Antiasthmatic	-3.26852	-5.08658	0.0323883	3.19784
59	D00339	D01308	Haloprogin	Halcinonide	Antifungal	Anti-inflammatory	-2.58169	-2.83475	0.0310493	3.19773
60	D00125	D00339	Etoposide	Haloprogin	Antineoplastic	Antifungal	-4.5115	-2.58169	0.0292713	3.19565
61	D00733	D07796	Dibucaine	Dexamethasone	Anesthetic	Anti-inflammatory	-2.52671	-4.41753	0.0258621	3.19555
62	D03213	D07796	Apixaban	Dexamethasone	Anticoagulant	Anti-inflammatory	-4.20828	-4.41753	0.0350252	3.19395
63	D01327	D01708	Diflorasone	Fluticasone	Anti-inflammatory	Antiasthmatic	-2.7457	-5.08658	0.0282515	3.19277
64	D04208	D10417	Flumethasone	Birinapant	Anti-inflammatory	Antineoplastic	-4.5706	-2.45523	0.035859	3.19239
65	D00244	D04208	Betamethasone	Flumethasone	Anti-inflammatory	Anti-inflammatory	-2.53526	-4.5706	0.0208452	3.19213
66	D01064	D08086	Raltitrexed	Irinotecan	Antineoplastic	Antineoplastic	-4.09847	-4.98357	0.0148533	3.1907
67	D04197	D08166	Floxuridine	Medroxyprogesterone	Antineoplastic	Antineoplastic	-4.22847	-4.61415	0.0314311	3.19043
68	D04208	D09666	Flumethasone	Selumetinib	Anti-inflammatory	Antineoplastic	-4.5706	-4.23667	0.0219326	3.19028
69	D01308	D04197	Halcinonide	Floxuridine	Anti-inflammatory	Antineoplastic	-2.83475	-4.22847	0.0369888	3.18914
70	D00689	D01708	Beclomethasone	Fluticasone	Antiasthmatic	Antiasthmatic	-3.12449	-5.08658	0.0203705	3.1881
71	D01708	D08688	Fluticasone	Zofenopril	Antiasthmatic	Antihypertensive	-5.08658	-5.7208	0.0275973	3.18753
72	D00125	D04197	Etoposide	Floxuridine	Antineoplastic	Antineoplastic	-4.5115	-4.22847	0.0197711	3.18706
73	D01708	D06056	Fluticasone	Tegaserod	Antiasthmatic	Prokinetic	-5.08658	-2.63354	0.0386396	3.18694
74	D04208	D08618	Flumethasone	Topotecan	Anti-inflammatory	Antineoplastic	-4.5706	-3.90461	0.0405072	3.18537
75	D04208	D08600	Flumethasone	Timolol	Anti-inflammatory	Antiglaucoma	-4.5706	-2.56902	0.035384	3.18421
76	D01064	D08166	Raltitrexed	Medroxyprogesterone	Antineoplastic	Antineoplastic	-4.09847	-4.61415	0.0285892	3.18314
77	D03061	D04208	Batimastat	Flumethasone	Antineoplastic	Anti-inflammatory	-4.57366	-4.5706	0.0430688	3.18308
78	D04208	D08956	Flumethasone	Omacetaxine	Anti-inflammatory	Antineoplastic	-4.5706	-1.88773	0.0472289	3.18281
79	D00951	D04208	Medroxyprogesterone	Flumethasone	Antineoplastic	Anti-inflammatory	-1.05754	-4.5706	0.0352332	3.18257
80	D01064	D01308	Raltitrexed	Halcinonide	Antineoplastic	Anti-inflammatory	-4.09847	-2.83475	0.0444644	3.18185
81	D00436	D01708	Niclosamide	Fluticasone	Anthelmintic	Antiasthmatic	-2.90831	-5.08658	0.0598595	3.18173
82	D04208	D05738	Flumethasone	Ritanserin	Anti-inflammatory	Antimigraine	-4.5706	-2.99767	0.0324994	3.18154
83	D00221	D08086	Acetylcysteine	Irinotecan	Antidote	Antineoplastic	-3.26852	-4.98357	0.0411584	3.18133
84	D00339	D04197	Haloprogin	Floxuridine	Antifungal	Antineoplastic	-2.58169	-4.22847	0.0319215	3.18021
85	D00125	D01064	Etoposide	Raltitrexed	Antineoplastic	Antineoplastic	-4.5115	-4.09847	0.0162468	3.17977
86	D07796	D10417	Dexamethasone	Birinapant	Anti-inflammatory	Antineoplastic	-4.41753	-2.45523	0.0304585	3.17971
87	D00244	D07796	Betamethasone	Dexamethasone	Anti-inflammatory	Anti-inflammatory	-2.53526	-4.41753	0.0236686	3.17945
88	D07796	D09666	Dexamethasone	Selumetinib	Anti-inflammatory	Antineoplastic	-4.41753	-4.23667	0.0219403	3.17759
89	D00250	D04208	Capsaicin	Flumethasone	Analgesic	Anti-inflammatory	-5.31779	-4.5706	0.0463835	3.17746
90	D01708	D02287	Fluticasone	Clocortolone	Antiasthmatic	Anti-inflammatory	-5.08658	-2.94397	0.0197048	3.17684
91	D01327	D08086	Diflorasone	Irinotecan	Anti-inflammatory	Antineoplastic	-2.7457	-4.98357	0.0349611	3.17625
92	D04208	D05293	Flumethasone	Oxibendazole	Anti-inflammatory	Anthelmintic	-4.5706	-3.48735	0.0414089	3.17562
93	D00221	D08166	Acetylcysteine	Medroxyprogesterone	Antidote	Antineoplastic	-3.26852	-4.61415	0.0249225	3.17376
94	D04208	D05688	Flumethasone	Racepinephrine	Anti-inflammatory	Bronchodilator	-4.5706	-3.25409	0.0347166	3.17332
95	D00339	D01064	Haloprogin	Raltitrexed	Antifungal	Antineoplastic	-2.58169	-4.09847	0.0308239	3.17292
96	D07796	D08618	Dexamethasone	Topotecan	Anti-inflammatory	Antineoplastic	-4.41753	-3.90461	0.0376151	3.17269
97	D00221	D01308	Acetylcysteine	Halcinonide	Antidote	Anti-inflammatory	-3.26852	-2.83475	0.0335361	3.17248
98	D01708	D05589	Fluticasone	Pralatrexate	Antiasthmatic	Antineoplastic	-5.08658	-4.32621	0.0213853	3.17217
99	D00689	D08086	Beclomethasone	Irinotecan	Antiasthmatic	Antineoplastic	-3.12449	-4.98357	0.0292933	3.17159
100	D07796	D08600	Dexamethasone	Timolol	Anti-inflammatory	Antiglaucoma	-4.41753	-2.56902	0.0302872	3.17152
101	D00690	D04208	Mometasone	Flumethasone	Antiasthmatic	Anti-inflammatory	-2.93695	-4.5706	0.0209725	3.17143
102	D02354	D04208	Thiethylperazine	Flumethasone	Anti-emetic	Anti-inflammatory	-2.52935	-4.5706	0.0381781	3.17114
103	D08086	D08688	Irinotecan	Zofenopril	Antineoplastic	Antihypertensive	-4.98357	-5.7208	0.0255576	3.17102
104	D06056	D08086	Tegaserod	Irinotecan	Prokinetic	Antineoplastic	-2.63354	-4.98357	0.0274921	3.17043
105	D03061	D07796	Batimastat	Dexamethasone	Antineoplastic	Anti-inflammatory	-4.57366	-4.41753	0.0278021	3.1704
106	D00125	D00221	Etoposide	Acetylcysteine	Antineoplastic	Antidote	-4.5115	-3.26852	0.0410676	3.17039
107	D07796	D08956	Dexamethasone	Omacetaxine	Anti-inflammatory	Antineoplastic	-4.41753	-1.88773	0.0362275	3.17013
108	D01014	D04208	Iopanoic	Flumethasone	Diagnostic	Anti-inflammatory	-1.92967	-4.5706	0.018343	3.16994
109	D00951	D07796	Medroxyprogesterone	Dexamethasone	Antineoplastic	Anti-inflammatory	-1.05754	-4.41753	0.0303708	3.16988
110	D05738	D07796	Ritanserin	Dexamethasone	Antimigraine	Anti-inflammatory	-2.99767	-4.41753	0.0190222	3.16886
111	D01327	D08166	Diflorasone	Medroxyprogesterone	Anti-inflammatory	Antineoplastic	-2.7457	-4.61415	0.0222233	3.16869
112	D04208	D07202	Flumethasone	Halometasone	Anti-inflammatory	Anti-inflammatory	-4.5706	-2.28982	0.0219828	3.16804
113	D01308	D01327	Halcinonide	Diflorasone	Anti-inflammatory	Anti-inflammatory	-2.83475	-2.7457	0.0202775	3.1674
114	D04208	D10026	Flumethasone	Tosedostat	Anti-inflammatory	Antineoplastic	-4.5706	-2.07127	0.0391583	3.16595
115	D01689	D04208	Loteprednol	Flumethasone	Anti-inflammatory	Anti-inflammatory	-2.23553	-4.5706	0.0208578	3.16557
116	D00125	D01327	Etoposide	Diflorasone	Antineoplastic	Anti-inflammatory	-4.5115	-2.7457	0.0435249	3.16532
117	D00436	D08086	Niclosamide	Irinotecan	Anthelmintic	Antineoplastic	-2.90831	-4.98357	0.0454804	3.16521
118	D00250	D07796	Capsaicin	Dexamethasone	Analgesic	Anti-inflammatory	-5.31779	-4.41753	0.0319927	3.16477
119	D00142	D04208	Methotrexate	Flumethasone	Antineoplastic	Anti-inflammatory	-4.38941	-4.5706	0.0354214	3.16466
120	D01064	D04197	Raltitrexed	Floxuridine	Antineoplastic	Antineoplastic	-4.09847	-4.22847	0.0266412	3.16433
121	D00689	D08166	Beclomethasone	Medroxyprogesterone	Antiasthmatic	Antineoplastic	-3.12449	-4.61415	0.0283831	3.16403
122	D00221	D00339	Acetylcysteine	Haloprogin	Antidote	Antifungal	-3.26852	-2.58169	0.0298199	3.16355
123	D08166	D08688	Medroxyprogesterone	Zofenopril	Antineoplastic	Antihypertensive	-4.61415	-5.7208	0.022864	3.16345
124	D05293	D07796	Oxibendazole	Dexamethasone	Anthelmintic	Anti-inflammatory	-3.48735	-4.41753	0.0264512	3.16293
125	D06056	D08166	Tegaserod	Medroxyprogesterone	Prokinetic	Antineoplastic	-2.63354	-4.61415	0.0338237	3.16286
126	D01708	D07966	Fluticasone	Fludarabine	Antiasthmatic	Antineoplastic	-5.08658	-5.81694	0.0305765	3.16279
127	D00689	D01308	Beclomethasone	Halcinonide	Antiasthmatic	Anti-inflammatory	-3.12449	-2.83475	0.0251626	3.16274
128	D01308	D08688	Halcinonide	Zofenopril	Anti-inflammatory	Antihypertensive	-2.83475	-5.7208	0.0276465	3.16217
129	D01308	D06056	Halcinonide	Tegaserod	Anti-inflammatory	Prokinetic	-2.83475	-2.63354	0.0279767	3.16158
130	D04208	D04627	Flumethasone	Isoflupredone	Anti-inflammatory	Anti-inflammatory	-4.5706	-2.42092	0.0206603	3.16103
131	D04208	D10334	Flumethasone	Rebastinib	Anti-inflammatory	Antineoplastic	-4.5706	-3.50591	0.0388808	3.16095
132	D01708	D01825	Fluticasone	Fluocinolone	Antiasthmatic	Anti-inflammatory	-5.08658	-3.16661	0.0257839	3.16085
133	D00125	D00689	Etoposide	Beclomethasone	Antineoplastic	Antiasthmatic	-4.5115	-3.12449	0.0358419	3.16066
134	D05688	D07796	Racepinephrine	Dexamethasone	Bronchodilator	Anti-inflammatory	-3.25409	-4.41753	0.0231905	3.16064
135	D02287	D08086	Clocortolone	Irinotecan	Anti-inflammatory	Antineoplastic	-2.94397	-4.98357	0.0349847	3.16032
136	D00125	D08688	Etoposide	Zofenopril	Antineoplastic	Antihypertensive	-4.5115	-5.7208	0.0335187	3.16008
137	D04208	D08554	Flumethasone	Tacalcitol	Anti-inflammatory	Antipsoriatic	-4.5706	-2.44051	0.0364853	3.15989
138	D00125	D06056	Etoposide	Tegaserod	Antineoplastic	Prokinetic	-4.5115	-2.63354	0.0340323	3.15949
139	D00690	D07796	Mometasone	Dexamethasone	Antiasthmatic	Anti-inflammatory	-2.93695	-4.41753	0.0180504	3.15875
140	D00339	D01327	Haloprogin	Diflorasone	Antifungal	Anti-inflammatory	-2.58169	-2.7457	0.0385299	3.15847
141	D02354	D07796	Thiethylperazine	Dexamethasone	Anti-emetic	Anti-inflammatory	-2.52935	-4.41753	0.0266176	3.15845
142	D01708	D03697	Fluticasone	Desoximetasone	Antiasthmatic	Anti-inflammatory	-5.08658	-2.90901	0.0272651	3.15844
143	D00436	D08166	Niclosamide	Medroxyprogesterone	Anthelmintic	Antineoplastic	-2.90831	-4.61415	0.0449727	3.15765
144	D01014	D07796	Iopanoic	Dexamethasone	Diagnostic	Anti-inflammatory	-1.92967	-4.41753	0.0166594	3.15725
145	D04208	D09381	Flumethasone	Sobetirome	Anti-inflammatory	Antidyslipidemia	-4.5706	-3.10108	0.0284055	3.15698
146	D04208	D08585	Flumethasone	Thioproperazine	Anti-inflammatory	Antipsychotic	-4.5706	-3.08674	0.0437124	3.15654
147	D00436	D01308	Niclosamide	Halcinonide	Anthelmintic	Anti-inflammatory	-2.90831	-2.83475	0.0442619	3.15637
148	D05589	D08086	Pralatrexate	Irinotecan	Antineoplastic	Antineoplastic	-4.32621	-4.98357	0.0155339	3.15566
149	D07202	D07796	Halometasone	Dexamethasone	Anti-inflammatory	Anti-inflammatory	-2.28982	-4.41753	0.0216794	3.15535
150	D00221	D04197	Acetylcysteine	Floxuridine	Antidote	Antineoplastic	-3.26852	-4.22847	0.0348871	3.15495
151	D00952	D04208	Megestrol	Flumethasone	Antineoplastic	Anti-inflammatory	-2.62064	-4.5706	0.0268529	3.15442
152	D00125	D00436	Etoposide	Niclosamide	Antineoplastic	Anthelmintic	-4.5115	-2.90831	0.0452271	3.15428
153	D00339	D00689	Haloprogin	Beclomethasone	Antifungal	Antiasthmatic	-2.58169	-3.12449	0.0312614	3.15381
154	D07796	D10026	Dexamethasone	Tosedostat	Anti-inflammatory	Antineoplastic	-4.41753	-2.07127	0.0268395	3.15326
155	D00339	D08688	Haloprogin	Zofenopril	Antifungal	Antihypertensive	-2.58169	-5.7208	0.0419946	3.15324
156	D01689	D07796	Loteprednol	Dexamethasone	Anti-inflammatory	Anti-inflammatory	-2.23553	-4.41753	0.020549	3.15288
157	D02287	D08166	Clocortolone	Medroxyprogesterone	Anti-inflammatory	Antineoplastic	-2.94397	-4.61415	0.0286317	3.15276
158	D00339	D06056	Haloprogin	Tegaserod	Antifungal	Prokinetic	-2.58169	-2.63354	0.0192474	3.15265
159	D00142	D07796	Methotrexate	Dexamethasone	Antineoplastic	Anti-inflammatory	-4.38941	-4.41753	0.0285386	3.15197
160	D01308	D02287	Halcinonide	Clocortolone	Anti-inflammatory	Anti-inflammatory	-2.83475	-2.94397	0.0191399	3.15147
161	D01327	D04197	Diflorasone	Floxuridine	Anti-inflammatory	Antineoplastic	-2.7457	-4.22847	0.0413462	3.14988
162	D00125	D02287	Etoposide	Clocortolone	Antineoplastic	Anti-inflammatory	-4.5115	-2.94397	0.0390208	3.14939
163	D00733	D01708	Dibucaine	Fluticasone	Anesthetic	Antiasthmatic	-2.52671	-5.08658	0.0324754	3.14932
164	D04208	D08277	Flumethasone	Turofexorate	Anti-inflammatory	Antidyslipidemia	-4.5706	-3.30677	0.0297312	3.14851
165	D04627	D07796	Isoflupredone	Dexamethasone	Anti-inflammatory	Anti-inflammatory	-2.42092	-4.41753	0.0215159	3.14835
166	D07796	D10334	Dexamethasone	Rebastinib	Anti-inflammatory	Antineoplastic	-4.41753	-3.50591	0.034205	3.14826
167	D05589	D08166	Pralatrexate	Medroxyprogesterone	Antineoplastic	Antineoplastic	-4.32621	-4.61415	0.0202237	3.14809
168	D01708	D03213	Fluticasone	Apixaban	Antiasthmatic	Anticoagulant	-5.08658	-4.20828	0.0322876	3.14772
169	D00221	D01064	Acetylcysteine	Raltitrexed	Antidote	Antineoplastic	-3.26852	-4.09847	0.0404737	3.14767
170	D00339	D00436	Haloprogin	Niclosamide	Antifungal	Anthelmintic	-2.58169	-2.90831	0.0326625	3.14744
171	D07796	D08554	Dexamethasone	Tacalcitol	Anti-inflammatory	Antipsoriatic	-4.41753	-2.44051	0.0261418	3.1472
172	D01308	D05589	Halcinonide	Pralatrexate	Anti-inflammatory	Antineoplastic	-2.83475	-4.32621	0.0278948	3.14681
173	D00385	D04208	Triamcinolone	Flumethasone	Antiasthmatic	Anti-inflammatory	-1.60239	-4.5706	0.0123577	3.14645
174	D07966	D08086	Fludarabine	Irinotecan	Antineoplastic	Antineoplastic	-5.81694	-4.98357	0.0142521	3.14627
175	D00689	D04197	Beclomethasone	Floxuridine	Antiasthmatic	Antineoplastic	-3.12449	-4.22847	0.0333869	3.14522
176	D00125	D05589	Etoposide	Pralatrexate	Antineoplastic	Antineoplastic	-4.5115	-4.32621	0.014687	3.14472
177	D04197	D08688	Floxuridine	Zofenopril	Antineoplastic	Antihypertensive	-4.22847	-5.7208	0.028082	3.14464
178	D01825	D08086	Fluocinolone	Irinotecan	Anti-inflammatory	Antineoplastic	-3.16661	-4.98357	0.0399023	3.14434
179	D07796	D09381	Dexamethasone	Sobetirome	Anti-inflammatory	Antidyslipidemia	-4.41753	-3.10108	0.0260558	3.1443
180	D04197	D06056	Floxuridine	Tegaserod	Antineoplastic	Prokinetic	-4.22847	-2.63354	0.0342058	3.14405
181	D04208	D07871	Flumethasone	Dorzolamide	Anti-inflammatory	Antiglaucoma	-4.5706	-2.093	0.039562	3.14388
182	D07796	D08585	Dexamethasone	Thioproperazine	Anti-inflammatory	Antipsychotic	-4.41753	-3.08674	0.0340205	3.14385
183	D04208	D05121	Flumethasone	Naproxol	Anti-inflammatory	Analgesic	-4.5706	-2.77821	0.0436688	3.14337
184	D01064	D01327	Raltitrexed	Diflorasone	Antineoplastic	Anti-inflammatory	-4.09847	-2.7457	0.0479502	3.1426
185	D00339	D02287	Haloprogin	Clocortolone	Antifungal	Anti-inflammatory	-2.58169	-2.94397	0.0304865	3.14254
186	D03697	D08086	Desoximetasone	Irinotecan	Anti-inflammatory	Antineoplastic	-2.90901	-4.98357	0.0303945	3.14193
187	D00952	D07796	Megestrol	Dexamethasone	Antineoplastic	Anti-inflammatory	-2.62064	-4.41753	0.0233657	3.14174
188	D00120	D04208	Sulindac	Flumethasone	Analgesic	Anti-inflammatory	-3.85019	-4.5706	0.0431964	3.14038
189	D01413	D04208	Estradiol	Flumethasone	Menstruation	Anti-inflammatory	-1.70536	-4.5706	0.0335709	3.13937
190	D00436	D04197	Niclosamide	Floxuridine	Anthelmintic	Antineoplastic	-2.90831	-4.22847	0.0504373	3.13884
191	D03546	D04208	Clofarabine	Flumethasone	Antineoplastic	Anti-inflammatory	-4.16906	-4.5706	0.0328478	3.13882
192	D07966	D08166	Fludarabine	Medroxyprogesterone	Antineoplastic	Antineoplastic	-5.81694	-4.61415	0.0259142	3.13871
193	D00689	D01064	Beclomethasone	Raltitrexed	Antiasthmatic	Antineoplastic	-3.12449	-4.09847	0.0479142	3.13793
194	D00339	D05589	Haloprogin	Pralatrexate	Antifungal	Antineoplastic	-2.58169	-4.32621	0.0229829	3.13788
195	D01308	D07966	Halcinonide	Fludarabine	Anti-inflammatory	Antineoplastic	-2.83475	-5.81694	0.0436005	3.13742
196	D01064	D08688	Raltitrexed	Zofenopril	Antineoplastic	Antihypertensive	-4.09847	-5.7208	0.0332612	3.13736
197	D03822	D04208	Rivastigmine	Flumethasone	Dementia	Anti-inflammatory	-3.21173	-4.5706	0.0441789	3.13687
198	D01825	D08166	Fluocinolone	Medroxyprogesterone	Anti-inflammatory	Antineoplastic	-3.16661	-4.61415	0.0295577	3.13677
199	D01064	D06056	Raltitrexed	Tegaserod	Antineoplastic	Prokinetic	-4.09847	-2.63354	0.0360168	3.13677
200	D00983	D04208	Triamcinolone	Flumethasone	Antiasthmatic	Anti-inflammatory	-3.47475	-4.5706	0.0376968	3.13621
201	D07796	D08277	Dexamethasone	Turofexorate	Anti-inflammatory	Antidyslipidemia	-4.41753	-3.30677	0.0388081	3.13582
202	D01308	D01825	Halcinonide	Fluocinolone	Anti-inflammatory	Anti-inflammatory	-2.83475	-3.16661	0.0281792	3.13549
203	D00125	D07966	Etoposide	Fludarabine	Antineoplastic	Antineoplastic	-4.5115	-5.81694	0.0157244	3.13534
204	D00295	D04208	Cimetidine	Flumethasone	Anti-ulcerative	Anti-inflammatory	-3.70896	-4.5706	0.0259334	3.13518
205	D00246	D04208	Budesonide	Flumethasone	Antiasthmatic	Anti-inflammatory	-1.52693	-4.5706	0.0232266	3.13488
206	D04208	D05029	Flumethasone	Midostaurin	Anti-inflammatory	Antineoplastic	-4.5706	-2.40432	0.030275	3.13479
207	D03697	D08166	Desoximetasone	Medroxyprogesterone	Anti-inflammatory	Antineoplastic	-2.90901	-4.61415	0.0201694	3.13437
208	D01630	D04208	Propentofylline	Flumethasone	Dementia	Anti-inflammatory	-2.95867	-4.5706	0.0365612	3.13433
209	D02287	D04197	Clocortolone	Floxuridine	Anti-inflammatory	Antineoplastic	-2.94397	-4.22847	0.0411811	3.13395
210	D00385	D07796	Triamcinolone	Dexamethasone	Antiasthmatic	Anti-inflammatory	-1.60239	-4.41753	0.0140883	3.13376
211	D01708	D10417	Fluticasone	Birinapant	Antiasthmatic	Antineoplastic	-5.08658	-2.45523	0.0325766	3.13348
212	D00125	D01825	Etoposide	Fluocinolone	Antineoplastic	Anti-inflammatory	-4.5115	-3.16661	0.0533464	3.1334
213	D00221	D01327	Acetylcysteine	Diflorasone	Antidote	Anti-inflammatory	-3.26852	-2.7457	0.0316284	3.13322
214	D00244	D01708	Betamethasone	Fluticasone	Anti-inflammatory	Antiasthmatic	-2.53526	-5.08658	0.0369521	3.13321
215	D01308	D03697	Halcinonide	Desoximetasone	Anti-inflammatory	Anti-inflammatory	-2.83475	-2.90901	0.0212928	3.13308
216	D00733	D08086	Dibucaine	Irinotecan	Anesthetic	Antineoplastic	-2.52671	-4.98357	0.0379649	3.1328
217	D00436	D01064	Niclosamide	Raltitrexed	Anthelmintic	Antineoplastic	-2.90831	-4.09847	0.0528809	3.13156
218	D02368	D04208	Gemcitabine	Flumethasone	Antineoplastic	Anti-inflammatory	-3.02945	-4.5706	0.0404963	3.13151
219	D04208	D09935	Flumethasone	Navitoclax	Anti-inflammatory	Antineoplastic	-4.5706	-3.42699	0.0457113	3.13141
220	D02335	D04208	Menadione	Flumethasone	Hemostatic	Anti-inflammatory	-3.21498	-4.5706	0.0340385	3.13141
221	D01708	D09666	Fluticasone	Selumetinib	Antiasthmatic	Antineoplastic	-5.08658	-4.23667	0.027819	3.13136
222	D03213	D08086	Apixaban	Irinotecan	Anticoagulant	Antineoplastic	-4.20828	-4.98357	0.0293194	3.1312
223	D07796	D07871	Dexamethasone	Dorzolamide	Anti-inflammatory	Antiglaucoma	-4.41753	-2.093	0.0268089	3.1312
224	D00125	D03697	Etoposide	Desoximetasone	Antineoplastic	Anti-inflammatory	-4.5115	-2.90901	0.041361	3.13099
225	D03625	D04208	Cycloheximide	Flumethasone	Antipsoriatic	Anti-inflammatory	-2.48095	-4.5706	0.0429698	3.13078
226	D05121	D07796	Naproxol	Dexamethasone	Analgesic	Anti-inflammatory	-2.77821	-4.41753	0.0294408	3.13069
227	D04208	D10887	Flumethasone	Vistusertib	Anti-inflammatory	Antineoplastic	-4.5706	-4.10073	0.0312527	3.12988
228	D00618	D04208	Nisoldipine	Flumethasone	Antihypertensive	Anti-inflammatory	-2.50213	-4.5706	0.0394013	3.1294
229	D04197	D05589	Floxuridine	Pralatrexate	Antineoplastic	Antineoplastic	-4.22847	-4.32621	0.0165331	3.12928
230	D04208	D05729	Flumethasone	Rimexolone	Anti-inflammatory	Anti-inflammatory	-4.5706	-1.38671	0.0258806	3.12859
231	D00221	D00689	Acetylcysteine	Beclomethasone	Antidote	Antiasthmatic	-3.26852	-3.12449	0.0271348	3.12855
232	D00339	D07966	Haloprogin	Fludarabine	Antifungal	Antineoplastic	-2.58169	-5.81694	0.0321969	3.12849
233	D00221	D08688	Acetylcysteine	Zofenopril	Antidote	Antihypertensive	-3.26852	-5.7208	0.0310442	3.12798
234	D00120	D07796	Sulindac	Dexamethasone	Analgesic	Anti-inflammatory	-3.85019	-4.41753	0.0269174	3.1277
235	D00221	D06056	Acetylcysteine	Tegaserod	Antidote	Prokinetic	-3.26852	-2.63354	0.0355347	3.12739
236	D01413	D07796	Estradiol	Dexamethasone	Menstruation	Anti-inflammatory	-1.70536	-4.41753	0.0243655	3.12669
237	D01064	D02287	Raltitrexed	Clocortolone	Antineoplastic	Anti-inflammatory	-4.09847	-2.94397	0.0449578	3.12666
238	D00339	D01825	Haloprogin	Fluocinolone	Antifungal	Anti-inflammatory	-2.58169	-3.16661	0.0422089	3.12656
239	D01708	D08618	Fluticasone	Topotecan	Antiasthmatic	Antineoplastic	-5.08658	-3.90461	0.0300073	3.12645
240	D03546	D07796	Clofarabine	Dexamethasone	Antineoplastic	Anti-inflammatory	-4.16906	-4.41753	0.0239102	3.12614
241	D01708	D08600	Fluticasone	Timolol	Antiasthmatic	Antiglaucoma	-5.08658	-2.56902	0.0330369	3.12529
242	D00733	D08166	Dibucaine	Medroxyprogesterone	Anesthetic	Antineoplastic	-2.52671	-4.61415	0.0251207	3.12524
243	D01832	D04208	Modafinil	Flumethasone	Stimulant	Anti-inflammatory	-2.7925	-4.5706	0.0436661	3.12485
244	D01112	D04208	Adapalene	Flumethasone	Anti-acne	Anti-inflammatory	-3.02389	-4.5706	0.0301841	3.12459
245	D03822	D07796	Rivastigmine	Dexamethasone	Dementia	Anti-inflammatory	-3.21173	-4.41753	0.0303083	3.12418
246	D01708	D03061	Fluticasone	Batimastat	Antiasthmatic	Antineoplastic	-5.08658	-4.57366	0.0412168	3.12417
247	D00339	D03697	Haloprogin	Desoximetasone	Antifungal	Anti-inflammatory	-2.58169	-2.90901	0.0323018	3.12415
248	D00733	D01308	Dibucaine	Halcinonide	Anesthetic	Anti-inflammatory	-2.52671	-2.83475	0.029808	3.12396
249	D01708	D08956	Fluticasone	Omacetaxine	Antiasthmatic	Antineoplastic	-5.08658	-1.88773	0.0527714	3.1239
250	D00951	D01708	Medroxyprogesterone	Fluticasone	Antineoplastic	Antiasthmatic	-1.05754	-5.08658	0.0412445	3.12365
251	D03213	D08166	Apixaban	Medroxyprogesterone	Anticoagulant	Antineoplastic	-4.20828	-4.61415	0.0262138	3.12364
252	D00983	D07796	Triamcinolone	Dexamethasone	Antiasthmatic	Anti-inflammatory	-3.47475	-4.41753	0.0307692	3.12353
253	D00689	D01327	Beclomethasone	Diflorasone	Antiasthmatic	Anti-inflammatory	-3.12449	-2.7457	0.0202749	3.12348
254	D00168	D04208	Cytarabine	Flumethasone	Antineoplastic	Anti-inflammatory	-4.38673	-4.5706	0.0363534	3.1233
255	D01327	D08688	Diflorasone	Zofenopril	Anti-inflammatory	Antihypertensive	-2.7457	-5.7208	0.0275435	3.12291
256	D01708	D05738	Fluticasone	Ritanserin	Antiasthmatic	Antimigraine	-5.08658	-2.99767	0.0263646	3.12263
257	D00295	D07796	Cimetidine	Dexamethasone	Anti-ulcerative	Anti-inflammatory	-3.70896	-4.41753	0.0278952	3.1225
258	D01308	D03213	Halcinonide	Apixaban	Anti-inflammatory	Anticoagulant	-2.83475	-4.20828	0.03645	3.12236
259	D01327	D06056	Diflorasone	Tegaserod	Anti-inflammatory	Prokinetic	-2.7457	-2.63354	0.0352648	3.12232
260	D03488	D04208	Ciclopirox	Flumethasone	Antifungal	Anti-inflammatory	-3.49216	-4.5706	0.0464194	3.12222
261	D00246	D07796	Budesonide	Dexamethasone	Antiasthmatic	Anti-inflammatory	-1.52693	-4.41753	0.0204575	3.12219
262	D00221	D00436	Acetylcysteine	Niclosamide	Antidote	Anthelmintic	-3.26852	-2.90831	0.0407141	3.12218
263	D04208	D08340	Flumethasone	Perhexiline	Anti-inflammatory	Vasodilator	-4.5706	-1.71243	0.0418958	3.12211
264	D05029	D07796	Midostaurin	Dexamethasone	Antineoplastic	Anti-inflammatory	-2.40432	-4.41753	0.0292307	3.12211
265	D01064	D05589	Raltitrexed	Pralatrexate	Antineoplastic	Antineoplastic	-4.09847	-4.32621	0.0149851	3.122
266	D00125	D00733	Etoposide	Dibucaine	Antineoplastic	Anesthetic	-4.5115	-2.52671	0.0471738	3.12187
267	D01630	D07796	Propentofylline	Dexamethasone	Dementia	Anti-inflammatory	-2.95867	-4.41753	0.0267795	3.12165
268	D04208	D06637	Flumethasone	Romidepsin	Anti-inflammatory	Antineoplastic	-4.5706	-3.79774	0.0430727	3.12122
269	D02332	D04208	Tocopherol	Flumethasone	Supplement	Anti-inflammatory	-3.21262	-4.5706	0.0527259	3.1211
270	D00289	D04208	Danazol	Flumethasone	Anti-endometriosis	Anti-inflammatory	-1.77467	-4.5706	0.0374953	3.12052
271	D00125	D03213	Etoposide	Apixaban	Antineoplastic	Anticoagulant	-4.5115	-4.20828	0.0392333	3.12027
272	D04197	D07966	Floxuridine	Fludarabine	Antineoplastic	Antineoplastic	-4.22847	-5.81694	0.0223147	3.1199
273	D04208	D08683	Flumethasone	Xylazine	Anti-inflammatory	Analgesic	-4.5706	-2.63588	0.0226767	3.11949
274	D01366	D04208	Bezafibrate	Flumethasone	Antihyperlipidemic	Anti-inflammatory	-3.68343	-4.5706	0.0309527	3.11912
275	D02368	D07796	Gemcitabine	Dexamethasone	Antineoplastic	Anti-inflammatory	-3.02945	-4.41753	0.0287405	3.11883
276	D07796	D09935	Dexamethasone	Navitoclax	Anti-inflammatory	Antineoplastic	-4.41753	-3.42699	0.0301162	3.11873
277	D02335	D07796	Menadione	Dexamethasone	Hemostatic	Anti-inflammatory	-3.21498	-4.41753	0.0270154	3.11873
278	D00250	D01708	Capsaicin	Fluticasone	Analgesic	Antiasthmatic	-5.31779	-5.08658	0.0337506	3.11854
279	D04208	D10175	Flumethasone	Trametinib	Anti-inflammatory	Antineoplastic	-4.5706	-3.73498	0.0244919	3.11841
280	D00689	D08688	Beclomethasone	Zofenopril	Antiasthmatic	Antihypertensive	-3.12449	-5.7208	0.026541	3.11824
281	D03625	D07796	Cycloheximide	Dexamethasone	Antipsoriatic	Anti-inflammatory	-2.48095	-4.41753	0.0284671	3.1181
282	D01825	D04197	Fluocinolone	Floxuridine	Anti-inflammatory	Antineoplastic	-3.16661	-4.22847	0.0500881	3.11796
283	D00689	D06056	Beclomethasone	Tegaserod	Antiasthmatic	Prokinetic	-3.12449	-2.63354	0.0348003	3.11765
284	D00221	D02287	Acetylcysteine	Clocortolone	Antidote	Anti-inflammatory	-3.26852	-2.94397	0.026807	3.11728
285	D07796	D10887	Dexamethasone	Vistusertib	Anti-inflammatory	Antineoplastic	-4.41753	-4.10073	0.0212027	3.11719
286	D00436	D01327	Niclosamide	Diflorasone	Anthelmintic	Anti-inflammatory	-2.90831	-2.7457	0.0504649	3.11711
287	D06056	D08688	Tegaserod	Zofenopril	Prokinetic	Antihypertensive	-2.63354	-5.7208	0.0429421	3.11708
288	D08086	D10417	Irinotecan	Birinapant	Antineoplastic	Antineoplastic	-4.98357	-2.45523	0.0390573	3.11696
289	D00618	D07796	Nisoldipine	Dexamethasone	Antihypertensive	Anti-inflammatory	-2.50213	-4.41753	0.021012	3.11671
290	D01708	D05293	Fluticasone	Oxibendazole	Antiasthmatic	Anthelmintic	-5.08658	-3.48735	0.0347713	3.1167
291	D00244	D08086	Betamethasone	Irinotecan	Anti-inflammatory	Antineoplastic	-2.53526	-4.98357	0.0505978	3.1167
292	D04208	D08160	Flumethasone	Mebeverine	Anti-inflammatory	Antispasmodic	-4.5706	-3.30642	0.0459598	3.11668
293	D05729	D07796	Rimexolone	Dexamethasone	Anti-inflammatory	Anti-inflammatory	-1.38671	-4.41753	0.0222573	3.11591
294	D03697	D04197	Desoximetasone	Floxuridine	Anti-inflammatory	Antineoplastic	-2.90901	-4.22847	0.0395898	3.11556
295	D00339	D00733	Haloprogin	Dibucaine	Antifungal	Anesthetic	-2.58169	-2.52671	0.0383577	3.11502
296	D08086	D09666	Irinotecan	Selumetinib	Antineoplastic	Antineoplastic	-4.98357	-4.23667	0.0252255	3.11484
297	D04208	D08570	Flumethasone	Terbutaline	Anti-inflammatory	Bronchodilator	-4.5706	-2.82992	0.0276777	3.11473
298	D01272	D04208	Clobetasol	Flumethasone	Anti-inflammatory	Anti-inflammatory	-2.36854	-4.5706	0.0240308	3.11441
299	D01708	D05688	Fluticasone	Racepinephrine	Antiasthmatic	Bronchodilator	-5.08658	-3.25409	0.0271625	3.1144
300	D04208	D08645	Flumethasone	Tripelennamine	Anti-inflammatory	Antiallergic	-4.5706	-3.23881	0.0308044	3.11385
301	D00339	D03213	Haloprogin	Apixaban	Antifungal	Anticoagulant	-2.58169	-4.20828	0.0471077	3.11342
302	D00221	D05589	Acetylcysteine	Pralatrexate	Antidote	Antineoplastic	-3.26852	-4.32621	0.0304653	3.11262
303	D01064	D07966	Raltitrexed	Fludarabine	Antineoplastic	Antineoplastic	-4.09847	-5.81694	0.0127147	3.11261
304	D04208	D08205	Flumethasone	Methyldopa	Anti-inflammatory	Antihypertensive	-4.5706	-4.30252	0.036864	3.1126
305	D00690	D01708	Mometasone	Fluticasone	Antiasthmatic	Antiasthmatic	-2.93695	-5.08658	0.0201177	3.11251
306	D00436	D00689	Niclosamide	Beclomethasone	Anthelmintic	Antiasthmatic	-2.90831	-3.12449	0.0572843	3.11244
307	D01708	D02354	Fluticasone	Thiethylperazine	Antiasthmatic	Anti-emetic	-5.08658	-2.52935	0.0398378	3.11222
308	D01327	D02287	Diflorasone	Clocortolone	Anti-inflammatory	Anti-inflammatory	-2.7457	-2.94397	0.0221432	3.11221
309	D01832	D07796	Modafinil	Dexamethasone	Stimulant	Anti-inflammatory	-2.7925	-4.41753	0.0287135	3.11217
310	D01112	D07796	Adapalene	Dexamethasone	Anti-acne	Anti-inflammatory	-3.02389	-4.41753	0.0218895	3.11191
311	D00436	D08688	Niclosamide	Zofenopril	Anthelmintic	Antihypertensive	-2.90831	-5.7208	0.066159	3.11187
312	D04208	D08062	Flumethasone	Idarubicin	Anti-inflammatory	Antibiotic	-4.5706	-2.73148	0.0276768	3.11177
313	D00436	D06056	Niclosamide	Tegaserod	Anthelmintic	Prokinetic	-2.90831	-2.63354	0.0154594	3.11128
314	D04208	D06102	Flumethasone	Theofibrate	Anti-inflammatory	Antihyperlipidemic	-4.5706	-3.67529	0.0443602	3.11112
315	D01014	D01708	Iopanoic	Fluticasone	Diagnostic	Antiasthmatic	-1.92967	-5.08658	0.024483	3.11102
316	D01064	D01825	Raltitrexed	Fluocinolone	Antineoplastic	Anti-inflammatory	-4.09847	-3.16661	0.0516493	3.11068
317	D00168	D07796	Cytarabine	Dexamethasone	Antineoplastic	Anti-inflammatory	-4.38673	-4.41753	0.0277624	3.11061
318	D08086	D08618	Irinotecan	Topotecan	Antineoplastic	Antineoplastic	-4.98357	-3.90461	0.0212125	3.10994
319	D03488	D07796	Ciclopirox	Dexamethasone	Antifungal	Anti-inflammatory	-3.49216	-4.41753	0.018423	3.10954
320	D07796	D08340	Dexamethasone	Perhexiline	Anti-inflammatory	Vasodilator	-4.41753	-1.71243	0.0245417	3.10942
321	D08166	D10417	Medroxyprogesterone	Birinapant	Antineoplastic	Antineoplastic	-4.61415	-2.45523	0.0345801	3.1094
322	D00244	D08166	Betamethasone	Medroxyprogesterone	Anti-inflammatory	Antineoplastic	-2.53526	-4.61415	0.0247236	3.10913
323	D01708	D07202	Fluticasone	Halometasone	Antiasthmatic	Anti-inflammatory	-5.08658	-2.28982	0.0290684	3.10912
324	D08086	D08600	Irinotecan	Timolol	Antineoplastic	Antiglaucoma	-4.98357	-2.56902	0.0496224	3.10878
325	D06637	D07796	Romidepsin	Dexamethasone	Antineoplastic	Anti-inflammatory	-3.79774	-4.41753	0.0188449	3.10854
326	D02332	D07796	Tocopherol	Dexamethasone	Supplement	Anti-inflammatory	-3.21262	-4.41753	0.0320586	3.10842
327	D01064	D03697	Raltitrexed	Desoximetasone	Antineoplastic	Anti-inflammatory	-4.09847	-2.90901	0.0413231	3.10827
328	D00432	D04208	Nadolol	Flumethasone	Antiarrhythmic	Anti-inflammatory	-2.1974	-4.5706	0.0389406	3.10812
329	D01308	D10417	Halcinonide	Birinapant	Anti-inflammatory	Antineoplastic	-2.83475	-2.45523	0.0271837	3.10811
330	D00244	D01308	Betamethasone	Halcinonide	Anti-inflammatory	Anti-inflammatory	-2.53526	-2.83475	0.0190605	3.10785
331	D00289	D07796	Danazol	Dexamethasone	Anti-endometriosis	Anti-inflammatory	-1.77467	-4.41753	0.0254329	3.10783
332	D03061	D08086	Batimastat	Irinotecan	Antineoplastic	Antineoplastic	-4.57366	-4.98357	0.0476576	3.10765
333	D01327	D05589	Diflorasone	Pralatrexate	Anti-inflammatory	Antineoplastic	-2.7457	-4.32621	0.028477	3.10755
334	D00689	D02287	Beclomethasone	Clocortolone	Antiasthmatic	Anti-inflammatory	-3.12449	-2.94397	0.0212086	3.10755
335	D08086	D08956	Irinotecan	Omacetaxine	Antineoplastic	Antineoplastic	-4.98357	-1.88773	0.0519261	3.10738
336	D08166	D09666	Medroxyprogesterone	Selumetinib	Antineoplastic	Antineoplastic	-4.61415	-4.23667	0.0253099	3.10728
337	D00325	D04208	Fluocinonide	Flumethasone	Anti-inflammatory	Anti-inflammatory	-2.62112	-4.5706	0.0319261	3.10717
338	D00951	D08086	Medroxyprogesterone	Irinotecan	Antineoplastic	Antineoplastic	-1.05754	-4.98357	0.0407738	3.10714
339	D01708	D10026	Fluticasone	Tosedostat	Antiasthmatic	Antineoplastic	-5.08658	-2.07127	0.0409735	3.10703
340	D00117	D04208	Guaiacol	Flumethasone	Analgesic	Anti-inflammatory	-4.48426	-4.5706	0.0287055	3.10703
341	D02287	D08688	Clocortolone	Zofenopril	Anti-inflammatory	Antihypertensive	-2.94397	-5.7208	0.0315454	3.10697
342	D07796	D08683	Dexamethasone	Xylazine	Anti-inflammatory	Analgesic	-4.41753	-2.63588	0.0219848	3.10681
343	D01689	D01708	Loteprednol	Fluticasone	Anti-inflammatory	Antiasthmatic	-2.23553	-5.08658	0.0316108	3.10665
344	D01366	D07796	Bezafibrate	Dexamethasone	Antihyperlipidemic	Anti-inflammatory	-3.68343	-4.41753	0.0291874	3.10644
345	D00733	D04197	Dibucaine	Floxuridine	Anesthetic	Antineoplastic	-2.52671	-4.22847	0.0353928	3.10643
346	D02287	D06056	Clocortolone	Tegaserod	Anti-inflammatory	Prokinetic	-2.94397	-2.63354	0.0318805	3.10638
347	D05738	D08086	Ritanserin	Irinotecan	Antimigraine	Antineoplastic	-2.99767	-4.98357	0.0317804	3.10611
348	D04208	D10664	Flumethasone	Pradigastat	Anti-inflammatory	Antidyslipidemia	-4.5706	-3.19941	0.0310459	3.10604
349	D00125	D10417	Etoposide	Birinapant	Antineoplastic	Antineoplastic	-4.5115	-2.45523	0.0518908	3.10603
350	D03731	D04208	Selegiline	Flumethasone	Antidepressant	Anti-inflammatory	-3.28213	-4.5706	0.029163	3.106
351	D01308	D09666	Halcinonide	Selumetinib	Anti-inflammatory	Antineoplastic	-2.83475	-4.23667	0.027057	3.10599
352	D00125	D00244	Etoposide	Betamethasone	Antineoplastic	Anti-inflammatory	-4.5115	-2.53526	0.0579149	3.10576
353	D00142	D01708	Methotrexate	Fluticasone	Antineoplastic	Antiasthmatic	-4.38941	-5.08658	0.0243497	3.10574
354	D07796	D10175	Dexamethasone	Trametinib	Anti-inflammatory	Antineoplastic	-4.41753	-3.73498	0.0221727	3.10573
355	D04208	D05353	Flumethasone	Pantoprazole	Anti-inflammatory	Anti-ulcerative	-4.5706	-2.64991	0.032095	3.10566
356	D03213	D04197	Apixaban	Floxuridine	Anticoagulant	Antineoplastic	-4.20828	-4.22847	0.0364742	3.10483
357	D02321	D04208	Amsacrine	Flumethasone	Antineoplastic	Anti-inflammatory	-2.8653	-4.5706	0.0481305	3.10434
358	D07796	D08160	Dexamethasone	Mebeverine	Anti-inflammatory	Antispasmodic	-4.41753	-3.30642	0.0289418	3.10399
359	D00125	D09666	Etoposide	Selumetinib	Antineoplastic	Antineoplastic	-4.5115	-4.23667	0.0422506	3.10391
360	D04208	D07792	Flumethasone	Desoxycortone	Anti-inflammatory	Salts	-4.5706	-2.44952	0.0351141	3.10361
361	D04208	D10180	Flumethasone	Umeclidinium	Anti-inflammatory	Bronchodilator	-4.5706	-3.74577	0.0292047	3.10358
362	D00221	D07966	Acetylcysteine	Fludarabine	Antidote	Antineoplastic	-3.26852	-5.81694	0.043422	3.10323
363	D04208	D06320	Flumethasone	Vorinostat	Anti-inflammatory	Antineoplastic	-4.5706	-3.5116	0.0329661	3.10298
364	D00689	D05589	Beclomethasone	Pralatrexate	Antiasthmatic	Antineoplastic	-3.12449	-4.32621	0.0333333	3.10288
365	D00707	D04208	Fomepizole	Flumethasone	Antidote	Anti-inflammatory	-1.791	-4.5706	0.0279086	3.10282
366	D08166	D08618	Medroxyprogesterone	Topotecan	Antineoplastic	Antineoplastic	-4.61415	-3.90461	0.0297094	3.10237
367	D05589	D08688	Pralatrexate	Zofenopril	Antineoplastic	Antihypertensive	-4.32621	-5.7208	0.0273408	3.10231
368	D01708	D04627	Fluticasone	Isoflupredone	Antiasthmatic	Anti-inflammatory	-5.08658	-2.42092	0.0208797	3.10212
369	D07796	D08570	Dexamethasone	Terbutaline	Anti-inflammatory	Bronchodilator	-4.41753	-2.82992	0.0212715	3.10204
370	D01708	D10334	Fluticasone	Rebastinib	Antiasthmatic	Antineoplastic	-5.08658	-3.50591	0.0362126	3.10203
371	D00250	D08086	Capsaicin	Irinotecan	Analgesic	Antineoplastic	-5.31779	-4.98357	0.0256625	3.10202
372	D01272	D07796	Clobetasol	Dexamethasone	Anti-inflammatory	Anti-inflammatory	-2.36854	-4.41753	0.0181846	3.10173
373	D05589	D06056	Pralatrexate	Tegaserod	Antineoplastic	Prokinetic	-4.32621	-2.63354	0.0225164	3.10172
374	D00221	D01825	Acetylcysteine	Fluocinolone	Antidote	Anti-inflammatory	-3.26852	-3.16661	0.0331047	3.1013
375	D08166	D08600	Medroxyprogesterone	Timolol	Antineoplastic	Antiglaucoma	-4.61415	-2.56902	0.0374747	3.10121
376	D00436	D02287	Niclosamide	Clocortolone	Anthelmintic	Anti-inflammatory	-2.90831	-2.94397	0.058748	3.10117
377	D07796	D08645	Dexamethasone	Tripelennamine	Anti-inflammatory	Antiallergic	-4.41753	-3.23881	0.0225818	3.10117
378	D00293	D04208	Diazepam	Flumethasone	Antianxiety	Anti-inflammatory	-3.36082	-4.5706	0.0373088	3.10117
379	D01308	D08618	Halcinonide	Topotecan	Anti-inflammatory	Antineoplastic	-2.83475	-3.90461	0.0333925	3.10109
380	D04208	D08599	Flumethasone	Tiludronic	Anti-inflammatory	Antiresorptive	-4.5706	-3.63313	0.0323275	3.10108
381	D04208	D08475	Flumethasone	Resmethrin	Anti-inflammatory	Insecticide	-4.5706	-0.914677	0.0551883	3.10103
382	D01708	D08554	Fluticasone	Tacalcitol	Antiasthmatic	Antipsoriatic	-5.08658	-2.44051	0.0317455	3.10097
383	D01751	D04208	Fenipentol	Flumethasone	Choleretic	Anti-inflammatory	-3.23872	-4.5706	0.0327678	3.10093
384	D01582	D04208	Acemetacin	Flumethasone	Analgesic	Anti-inflammatory	-3.54564	-4.5706	0.0449263	3.10068
385	D01593	D04208	Nimetazepam	Flumethasone	Sedative-hypnotic	Anti-inflammatory	-3.58663	-4.5706	0.0448876	3.10058
386	D05293	D08086	Oxibendazole	Irinotecan	Anthelmintic	Antineoplastic	-3.48735	-4.98357	0.0218257	3.10018
387	D03061	D08166	Batimastat	Medroxyprogesterone	Antineoplastic	Antineoplastic	-4.57366	-4.61415	0.0359676	3.10009
388	D01308	D08600	Halcinonide	Timolol	Anti-inflammatory	Antiglaucoma	-2.83475	-2.56902	0.0350304	3.09993
389	D07796	D08205	Dexamethasone	Methyldopa	Anti-inflammatory	Antihypertensive	-4.41753	-4.30252	0.0294006	3.09992
390	D08166	D08956	Medroxyprogesterone	Omacetaxine	Antineoplastic	Antineoplastic	-4.61415	-1.88773	0.0362148	3.09982
391	D00951	D08166	Medroxyprogesterone	Medroxyprogesterone	Antineoplastic	Antineoplastic	-1.05754	-4.61415	0.0262138	3.09957
392	D01128	D04208	Ramatroban	Flumethasone	Antiallergic	Anti-inflammatory	-4.1739	-4.5706	0.0319905	3.09924
393	D01824	D04208	Phenprobamate	Flumethasone	Skeletal	Anti-inflammatory	-2.93557	-4.5706	0.0464188	3.0992
394	D00339	D10417	Haloprogin	Birinapant	Antifungal	Antineoplastic	-2.58169	-2.45523	0.0514628	3.09918
395	D00733	D01064	Dibucaine	Raltitrexed	Anesthetic	Antineoplastic	-2.52671	-4.09847	0.0390034	3.09915
396	D04208	D11038	Flumethasone	Ulixertinib	Anti-inflammatory	Antineoplastic	-4.5706	-3.7429	0.0384281	3.09909
397	D07796	D08062	Dexamethasone	Idarubicin	Anti-inflammatory	Antibiotic	-4.41753	-2.73148	0.0284328	3.09909
398	D00125	D08618	Etoposide	Topotecan	Antineoplastic	Antineoplastic	-4.5115	-3.90461	0.0261264	3.099
399	D00244	D00339	Betamethasone	Haloprogin	Anti-inflammatory	Antifungal	-2.53526	-2.58169	0.0348198	3.09892
400	D00221	D03697	Acetylcysteine	Desoximetasone	Antidote	Anti-inflammatory	-3.26852	-2.90901	0.0331458	3.09889
401	D01308	D03061	Halcinonide	Batimastat	Anti-inflammatory	Antineoplastic	-2.83475	-4.57366	0.0446597	3.0988
402	D05738	D08166	Ritanserin	Medroxyprogesterone	Antimigraine	Antineoplastic	-2.99767	-4.61415	0.0237405	3.09855
403	D01308	D08956	Halcinonide	Omacetaxine	Anti-inflammatory	Antineoplastic	-2.83475	-1.88773	0.0389673	3.09853
404	D06102	D07796	Theofibrate	Dexamethasone	Antihyperlipidemic	Anti-inflammatory	-3.67529	-4.41753	0.0343262	3.09844
405	D00951	D01308	Medroxyprogesterone	Halcinonide	Antineoplastic	Anti-inflammatory	-1.05754	-2.83475	0.0238062	3.09829
406	D01327	D07966	Diflorasone	Fludarabine	Anti-inflammatory	Antineoplastic	-2.7457	-5.81694	0.0464191	3.09816
407	D01708	D09381	Fluticasone	Sobetirome	Antiasthmatic	Antidyslipidemia	-5.08658	-3.10108	0.0282023	3.09806
408	D05688	D08086	Racepinephrine	Irinotecan	Bronchodilator	Antineoplastic	-3.25409	-4.98357	0.0317527	3.09789
409	D00125	D08600	Etoposide	Timolol	Antineoplastic	Antiglaucoma	-4.5115	-2.56902	0.0628864	3.09784
410	D01708	D08585	Fluticasone	Thioproperazine	Antiasthmatic	Antipsychotic	-5.08658	-3.08674	0.0432709	3.09762
411	D01064	D03213	Raltitrexed	Apixaban	Antineoplastic	Anticoagulant	-4.09847	-4.20828	0.0484898	3.09755
412	D01308	D05738	Halcinonide	Ritanserin	Anti-inflammatory	Antimigraine	-2.83475	-2.99767	0.0190123	3.09726
413	D00339	D09666	Haloprogin	Selumetinib	Antifungal	Antineoplastic	-2.58169	-4.23667	0.0254962	3.09706
414	D00125	D03061	Etoposide	Batimastat	Antineoplastic	Antineoplastic	-4.5115	-4.57366	0.060281	3.09672
415	D01639	D04208	Tibolone	Flumethasone	Replenisher	Anti-inflammatory	-1.98174	-4.5706	0.0379714	3.09668
416	D04208	D08060	Flumethasone	Ibutilide	Anti-inflammatory	Antiarrhythmic	-4.5706	-3.68639	0.0313092	3.09661
417	D00436	D05589	Niclosamide	Pralatrexate	Anthelmintic	Antineoplastic	-2.90831	-4.32621	0.0347762	3.09651
418	D00125	D08956	Etoposide	Omacetaxine	Antineoplastic	Antineoplastic	-4.5115	-1.88773	0.0552349	3.09645
419	D04208	D08485	Flumethasone	Rizatriptan	Anti-inflammatory	Antimigraine	-4.5706	-3.26265	0.0277743	3.09625
420	D01327	D01825	Diflorasone	Fluocinolone	Anti-inflammatory	Anti-inflammatory	-2.7457	-3.16661	0.0339486	3.09623
421	D00125	D00951	Etoposide	Medroxyprogesterone	Antineoplastic	Antineoplastic	-4.5115	-1.05754	0.0435766	3.0962
422	D00690	D08086	Mometasone	Irinotecan	Antiasthmatic	Antineoplastic	-2.93695	-4.98357	0.0299031	3.096
423	D02354	D08086	Thiethylperazine	Irinotecan	Anti-emetic	Antineoplastic	-2.52935	-4.98357	0.0401425	3.0957
424	D00952	D01708	Megestrol	Fluticasone	Antineoplastic	Antiasthmatic	-2.62064	-5.08658	0.0205198	3.09551
425	D04208	D10646	Flumethasone	Luminespib	Anti-inflammatory	Antineoplastic	-4.5706	-1.81592	0.0431537	3.0955
426	D00432	D07796	Nadolol	Dexamethasone	Antiarrhythmic	Anti-inflammatory	-2.1974	-4.41753	0.0243642	3.09543
427	D00125	D05738	Etoposide	Ritanserin	Antineoplastic	Antimigraine	-4.5115	-2.99767	0.0450458	3.09518
428	D01014	D08086	Iopanoic	Irinotecan	Diagnostic	Antineoplastic	-1.92967	-4.98357	0.0283139	3.09451
429	D00325	D07796	Fluocinonide	Dexamethasone	Anti-inflammatory	Anti-inflammatory	-2.62112	-4.41753	0.0176903	3.09448
430	D00250	D08166	Capsaicin	Medroxyprogesterone	Analgesic	Antineoplastic	-5.31779	-4.61415	0.0311209	3.09446
431	D00117	D07796	Guaiacol	Dexamethasone	Analgesic	Anti-inflammatory	-4.48426	-4.41753	0.026328	3.09434
432	D04208	D05653	Flumethasone	Puromycin	Anti-inflammatory	Antibiotic	-4.5706	-2.61086	0.033378	3.09385
433	D01327	D03697	Diflorasone	Desoximetasone	Anti-inflammatory	Anti-inflammatory	-2.7457	-2.90901	0.0213769	3.09382
434	D04208	D05309	Flumethasone	Oxybenzone	Anti-inflammatory	Ultraviolet	-4.5706	-2.64737	0.0401423	3.09362
435	D00689	D07966	Beclomethasone	Fludarabine	Antiasthmatic	Antineoplastic	-3.12449	-5.81694	0.0407596	3.0935
436	D07796	D10664	Dexamethasone	Pradigastat	Anti-inflammatory	Antidyslipidemia	-4.41753	-3.19941	0.0330878	3.09336
437	D03731	D07796	Selegiline	Dexamethasone	Antidepressant	Anti-inflammatory	-3.28213	-4.41753	0.020272	3.09332
438	D00292	D04208	Dexamethasone	Flumethasone	Anti-inflammatory	Anti-inflammatory	-1.4992	-4.5706	0.0265914	3.09328
439	D00250	D01308	Capsaicin	Halcinonide	Analgesic	Anti-inflammatory	-5.31779	-2.83475	0.0384206	3.09317
440	D05353	D07796	Pantoprazole	Dexamethasone	Anti-ulcerative	Anti-inflammatory	-2.64991	-4.41753	0.0305709	3.09298
441	D07966	D08688	Fludarabine	Zofenopril	Antineoplastic	Antihypertensive	-5.81694	-5.7208	0.0337587	3.09293
442	D00647	D04208	Dofetilide	Flumethasone	Antiarrhythmic	Anti-inflammatory	-2.28986	-4.5706	0.0544123	3.09271
443	D05293	D08166	Oxibendazole	Medroxyprogesterone	Anthelmintic	Antineoplastic	-3.48735	-4.61415	0.0232923	3.09262
444	D07202	D08086	Halometasone	Irinotecan	Anti-inflammatory	Antineoplastic	-2.28982	-4.98357	0.0392121	3.09261
445	D06056	D07966	Tegaserod	Fludarabine	Prokinetic	Antineoplastic	-2.63354	-5.81694	0.0384946	3.09234
446	D04208	D08300	Flumethasone	Orciprenaline	Anti-inflammatory	Bronchodilator	-4.5706	-1.63262	0.0379047	3.09227
447	D00339	D08618	Haloprogin	Topotecan	Antifungal	Antineoplastic	-2.58169	-3.90461	0.0360187	3.09216
448	D00877	D04208	Cycloserine	Flumethasone	Antibacterial	Anti-inflammatory	-1.88624	-4.5706	0.0432002	3.09188
449	D00245	D04208	Bisacodyl	Flumethasone	Laxative	Anti-inflammatory	-1.24742	-4.5706	0.0430728	3.09173
450	D02321	D07796	Amsacrine	Dexamethasone	Antineoplastic	Anti-inflammatory	-2.8653	-4.41753	0.0296967	3.09166
451	D02287	D05589	Clocortolone	Pralatrexate	Anti-inflammatory	Antineoplastic	-2.94397	-4.32621	0.0286509	3.09162
452	D00689	D01825	Beclomethasone	Fluocinolone	Antiasthmatic	Anti-inflammatory	-3.12449	-3.16661	0.0295602	3.09156
453	D01308	D05293	Halcinonide	Oxibendazole	Anti-inflammatory	Anthelmintic	-2.83475	-3.48735	0.0374248	3.09133
454	D04208	D08932	Flumethasone	Imexon	Anti-inflammatory	Antineoplastic	-4.5706	-3.28328	0.0302169	3.09118
455	D00125	D00250	Etoposide	Capsaicin	Antineoplastic	Analgesic	-4.5115	-5.31779	0.0371797	3.09109
456	D00339	D08600	Haloprogin	Timolol	Antifungal	Antiglaucoma	-2.58169	-2.56902	0.0530542	3.091
457	D01825	D08688	Fluocinolone	Zofenopril	Anti-inflammatory	Antihypertensive	-3.16661	-5.7208	0.0361101	3.09099
458	D07792	D07796	Desoxycortone	Dexamethasone	Salts	Anti-inflammatory	-2.44952	-4.41753	0.0226759	3.09093
459	D07796	D10180	Dexamethasone	Umeclidinium	Anti-inflammatory	Bronchodilator	-4.41753	-3.74577	0.0262046	3.0909
460	D04197	D10417	Floxuridine	Birinapant	Antineoplastic	Antineoplastic	-4.22847	-2.45523	0.0426093	3.09059
461	D08086	D10026	Irinotecan	Tosedostat	Antineoplastic	Antineoplastic	-4.98357	-2.07127	0.0357562	3.09052
462	D01825	D06056	Fluocinolone	Tegaserod	Anti-inflammatory	Prokinetic	-3.16661	-2.63354	0.0563887	3.0904
463	D05688	D08166	Racepinephrine	Medroxyprogesterone	Bronchodilator	Antineoplastic	-3.25409	-4.61415	0.0203263	3.09032
464	D00244	D04197	Betamethasone	Floxuridine	Anti-inflammatory	Antineoplastic	-2.53526	-4.22847	0.0567295	3.09032
465	D06320	D07796	Vorinostat	Dexamethasone	Antineoplastic	Anti-inflammatory	-3.5116	-4.41753	0.0179973	3.09029
466	D04208	D04513	Flumethasone	Imidurea	Anti-inflammatory	Antibacterial	-4.5706	-3.22219	0.0244398	3.09016
467	D01689	D08086	Loteprednol	Irinotecan	Anti-inflammatory	Antineoplastic	-2.23553	-4.98357	0.034074	3.09013
468	D00707	D07796	Fomepizole	Dexamethasone	Antidote	Anti-inflammatory	-1.791	-4.41753	0.0261183	3.09013
469	D04208	D07816	Flumethasone	Diclofenac	Anti-inflammatory	Analgesic	-4.5706	-3.47749	0.0427381	3.08989
470	D00339	D03061	Haloprogin	Batimastat	Antifungal	Antineoplastic	-2.58169	-4.57366	0.0451779	3.08987
471	D00221	D00733	Acetylcysteine	Dibucaine	Antidote	Anesthetic	-3.26852	-2.52671	0.0245632	3.08977
472	D04208	D08953	Flumethasone	Nilotinib	Anti-inflammatory	Antineoplastic	-4.5706	-1.52113	0.0340567	3.08964
473	D00339	D08956	Haloprogin	Omacetaxine	Antifungal	Antineoplastic	-2.58169	-1.88773	0.0352743	3.0896
474	D01708	D08277	Fluticasone	Turofexorate	Antiasthmatic	Antidyslipidemia	-5.08658	-3.30677	0.0370106	3.08959
475	D02355	D04208	Tolmetin	Flumethasone	Anti-inflammatory	Anti-inflammatory	-1.96964	-4.5706	0.051736	3.0894
476	D00339	D00951	Haloprogin	Medroxyprogesterone	Antifungal	Antineoplastic	-2.58169	-1.05754	0.0266671	3.08936
477	D00125	D05293	Etoposide	Oxibendazole	Antineoplastic	Anthelmintic	-4.5115	-3.48735	0.0335325	3.08925
478	D00142	D08086	Methotrexate	Irinotecan	Antineoplastic	Antineoplastic	-4.38941	-4.98357	0.0132479	3.08922
479	D00689	D03697	Beclomethasone	Desoximetasone	Antiasthmatic	Anti-inflammatory	-3.12449	-2.90901	0.0257651	3.08916
480	D01308	D05688	Halcinonide	Racepinephrine	Anti-inflammatory	Bronchodilator	-2.83475	-3.25409	0.0277115	3.08904
481	D04208	D09868	Flumethasone	Alvocidib	Anti-inflammatory	Antineoplastic	-4.5706	-2.7153	0.0328844	3.08884
482	D03697	D08688	Desoximetasone	Zofenopril	Anti-inflammatory	Antihypertensive	-2.90901	-5.7208	0.0311895	3.08858
483	D00293	D07796	Diazepam	Dexamethasone	Antianxiety	Anti-inflammatory	-3.36082	-4.41753	0.0280675	3.08848
484	D04197	D09666	Floxuridine	Selumetinib	Antineoplastic	Antineoplastic	-4.22847	-4.23667	0.0418131	3.08847
485	D00690	D08166	Mometasone	Medroxyprogesterone	Antiasthmatic	Antineoplastic	-2.93695	-4.61415	0.0228049	3.08843
486	D07796	D08599	Dexamethasone	Tiludronic	Anti-inflammatory	Antiresorptive	-4.41753	-3.63313	0.0287294	3.0884
487	D07796	D08475	Dexamethasone	Resmethrin	Anti-inflammatory	Insecticide	-4.41753	-0.914677	0.0415581	3.08835
488	D00339	D05738	Haloprogin	Ritanserin	Antifungal	Antimigraine	-2.58169	-2.99767	0.0435695	3.08833
489	D01751	D07796	Fenipentol	Dexamethasone	Choleretic	Anti-inflammatory	-3.23872	-4.41753	0.0206333	3.08825
490	D00221	D03213	Acetylcysteine	Apixaban	Antidote	Anticoagulant	-3.26852	-4.20828	0.0291839	3.08817
491	D00359	D04208	Lovastatin	Flumethasone	Antihyperlipidemic	Anti-inflammatory	-2.31598	-4.5706	0.0392414	3.08816
492	D02354	D08166	Thiethylperazine	Medroxyprogesterone	Anti-emetic	Antineoplastic	-2.52935	-4.61415	0.0299478	3.08814
493	D04208	D06650	Flumethasone	Tanespimycin	Anti-inflammatory	Antineoplastic	-4.5706	-2.57344	0.0347239	3.08806
494	D01582	D07796	Acemetacin	Dexamethasone	Analgesic	Anti-inflammatory	-3.54564	-4.41753	0.0375559	3.088
495	D03697	D06056	Desoximetasone	Tegaserod	Anti-inflammatory	Prokinetic	-2.90901	-2.63354	0.040825	3.08799
496	D01593	D07796	Nimetazepam	Dexamethasone	Sedative-hypnotic	Anti-inflammatory	-3.58663	-4.41753	0.0340983	3.08789
497	D00872	D04208	Cinoxacin	Flumethasone	Antibacterial	Anti-inflammatory	-1.71984	-4.5706	0.034012	3.08784
498	D01703	D04208	Ciclesonide	Flumethasone	Antiasthmatic	Anti-inflammatory	-1.74653	-4.5706	0.0289105	3.0877
499	D04208	D05988	Flumethasone	Tacedinaline	Anti-inflammatory	Antineoplastic	-4.5706	-1.19064	0.0385633	3.08762
500	D00385	D01708	Triamcinolone	Fluticasone	Antiasthmatic	Antiasthmatic	-1.60239	-5.08658	0.0210143	3.08753

## Sheet: T2D
	Drug_A	Drug_B	drugA_En	drugB_En	efficacyA_en	efficacyB_en	ZDA	ZDB	SAB	Prediction Score
1	D02332	D11011	Tocopherol	Alpelisib	Supplement	Antineoplastic	-3.00034	-3.96326	0.0237179	3.25615
2	D00375	D02332	Mephenytoin	Tocopherol	Anticonvulsant	Supplement	-1.95733	-3.00034	0.028715	3.25383
3	D00117	D02332	Guaiacol	Tocopherol	Analgesic	Supplement	-4.21031	-3.00034	0.0279334	3.25132
4	D01128	D02332	Ramatroban	Tocopherol	Antiallergic	Supplement	-4.54367	-3.00034	0.0322334	3.25057
5	D00334	D02332	Gemfibrozil	Tocopherol	Antihyperlipidemic	Supplement	-2.80081	-3.00034	0.0333964	3.25055
6	D01708	D02332	Fluticasone	Tocopherol	Antiasthmatic	Supplement	-5.28216	-3.00034	0.0432344	3.24946
7	D02332	D10090	Tocopherol	Amonafide	Supplement	Antineoplastic	-3.00034	-3.14651	0.0253842	3.24481
8	D01784	D02332	Carmofur	Tocopherol	Antineoplastic	Supplement	-3.88191	-3.00034	0.0452381	3.24433
9	D02332	D10887	Tocopherol	Vistusertib	Supplement	Antineoplastic	-3.00034	-4.4173	0.0379073	3.24355
10	D02332	D03730	Tocopherol	Dexrazoxane	Supplement	Antidote	-3.00034	-1.65841	0.0246316	3.24085
11	D02332	D10013	Tocopherol	Indibulin	Supplement	Antineoplastic	-3.00034	-3.11716	0.0375327	3.23536
12	D00375	D11011	Mephenytoin	Alpelisib	Anticonvulsant	Antineoplastic	-1.95733	-3.96326	0.0231249	3.23196
13	D02332	D04706	Tocopherol	Levcycloserine	Supplement	Antiviral	-3.00034	-4.10977	0.040843	3.23143
14	D00117	D11011	Guaiacol	Alpelisib	Analgesic	Antineoplastic	-4.21031	-3.96326	0.0192323	3.22945
15	D01128	D11011	Ramatroban	Alpelisib	Antiallergic	Antineoplastic	-4.54367	-3.96326	0.0249703	3.2287
16	D00334	D11011	Gemfibrozil	Alpelisib	Antihyperlipidemic	Antineoplastic	-2.80081	-3.96326	0.0237708	3.22868
17	D01708	D11011	Fluticasone	Alpelisib	Antiasthmatic	Antineoplastic	-5.28216	-3.96326	0.0302958	3.22759
18	D00117	D00375	Guaiacol	Mephenytoin	Analgesic	Anticonvulsant	-4.21031	-1.95733	0.02667	3.22712
19	D02332	D04645	Tocopherol	Ixabepilone	Supplement	Antineoplastic	-3.00034	-3.01868	0.0461396	3.22695
20	D00375	D01128	Mephenytoin	Ramatroban	Anticonvulsant	Antiallergic	-1.95733	-4.54367	0.022341	3.22638
21	D00334	D00375	Gemfibrozil	Mephenytoin	Antihyperlipidemic	Anticonvulsant	-2.80081	-1.95733	0.0234929	3.22635
22	D02332	D10397	Tocopherol	Rabusertib	Supplement	Antineoplastic	-3.00034	-3.50208	0.0478637	3.22573
23	D00375	D01708	Mephenytoin	Fluticasone	Anticonvulsant	Antiasthmatic	-1.95733	-5.28216	0.0292866	3.22527
24	D00117	D01128	Guaiacol	Ramatroban	Analgesic	Antiallergic	-4.21031	-4.54367	0.0162657	3.22387
25	D00117	D00334	Guaiacol	Gemfibrozil	Analgesic	Antihyperlipidemic	-4.21031	-2.80081	0.0249988	3.22384
26	D00334	D01128	Gemfibrozil	Ramatroban	Antihyperlipidemic	Antiallergic	-2.80081	-4.54367	0.0248016	3.2231
27	D10090	D11011	Amonafide	Alpelisib	Antineoplastic	Antineoplastic	-3.14651	-3.96326	0.0185837	3.22294
28	D00323	D02332	Flucytosine	Tocopherol	Antifungal	Supplement	-2.57435	-3.00034	0.0303526	3.2228
29	D00117	D01708	Guaiacol	Fluticasone	Analgesic	Antiasthmatic	-4.21031	-5.28216	0.0252137	3.22276
30	D01784	D11011	Carmofur	Alpelisib	Antineoplastic	Antineoplastic	-3.88191	-3.96326	0.0332994	3.22247
31	D01128	D01708	Ramatroban	Fluticasone	Antiallergic	Antiasthmatic	-4.54367	-5.28216	0.0351145	3.22201
32	D00334	D01708	Gemfibrozil	Fluticasone	Antihyperlipidemic	Antiasthmatic	-2.80081	-5.28216	0.0461703	3.22199
33	D10887	D11011	Vistusertib	Alpelisib	Antineoplastic	Antineoplastic	-4.4173	-3.96326	0.0180095	3.22168
34	D02332	D08086	Tocopherol	Irinotecan	Supplement	Antineoplastic	-3.00034	-5.55408	0.048778	3.22143
35	D00375	D10090	Mephenytoin	Amonafide	Anticonvulsant	Antineoplastic	-1.95733	-3.14651	0.0209042	3.22062
36	D00375	D01784	Mephenytoin	Carmofur	Anticonvulsant	Antineoplastic	-1.95733	-3.88191	0.0362963	3.22014
37	D00375	D10887	Mephenytoin	Vistusertib	Anticonvulsant	Antineoplastic	-1.95733	-4.4173	0.0308391	3.21935
38	D03730	D11011	Dexrazoxane	Alpelisib	Antidote	Antineoplastic	-1.65841	-3.96326	0.0147366	3.21898
39	D00117	D10090	Guaiacol	Amonafide	Analgesic	Antineoplastic	-4.21031	-3.14651	0.0304587	3.2181
40	D00117	D01784	Guaiacol	Carmofur	Analgesic	Antineoplastic	-4.21031	-3.88191	0.0281151	3.21763
41	D01128	D10090	Ramatroban	Amonafide	Antiallergic	Antineoplastic	-4.54367	-3.14651	0.0237209	3.21736
42	D00334	D10090	Gemfibrozil	Amonafide	Antihyperlipidemic	Antineoplastic	-2.80081	-3.14651	0.0282495	3.21733
43	D01128	D01784	Ramatroban	Carmofur	Antiallergic	Antineoplastic	-4.54367	-3.88191	0.0307275	3.21688
44	D00334	D01784	Gemfibrozil	Carmofur	Antihyperlipidemic	Antineoplastic	-2.80081	-3.88191	0.0404036	3.21686
45	D00117	D10887	Guaiacol	Vistusertib	Analgesic	Antineoplastic	-4.21031	-4.4173	0.0179284	3.21684
46	D00375	D03730	Mephenytoin	Dexrazoxane	Anticonvulsant	Antidote	-1.95733	-1.65841	0.0208868	3.21665
47	D01708	D10090	Fluticasone	Amonafide	Antiasthmatic	Antineoplastic	-5.28216	-3.14651	0.0268957	3.21625
48	D01128	D10887	Ramatroban	Vistusertib	Antiallergic	Antineoplastic	-4.54367	-4.4173	0.0374294	3.2161
49	D00334	D10887	Gemfibrozil	Vistusertib	Antihyperlipidemic	Antineoplastic	-2.80081	-4.4173	0.0315084	3.21607
50	D01708	D01784	Fluticasone	Carmofur	Antiasthmatic	Antineoplastic	-5.28216	-3.88191	0.0254743	3.21577
51	D01708	D10887	Fluticasone	Vistusertib	Antiasthmatic	Antineoplastic	-5.28216	-4.4173	0.0208811	3.21499
52	D00117	D03730	Guaiacol	Dexrazoxane	Analgesic	Antidote	-4.21031	-1.65841	0.016702	3.21414
53	D10013	D11011	Indibulin	Alpelisib	Antineoplastic	Antineoplastic	-3.11716	-3.96326	0.0243287	3.21349
54	D01128	D03730	Ramatroban	Dexrazoxane	Antiallergic	Antidote	-4.54367	-1.65841	0.0212683	3.2134
55	D00334	D03730	Gemfibrozil	Dexrazoxane	Antihyperlipidemic	Antidote	-2.80081	-1.65841	0.0246559	3.21337
56	D01708	D03730	Fluticasone	Dexrazoxane	Antiasthmatic	Antidote	-5.28216	-1.65841	0.0384394	3.21229
57	D00375	D10013	Mephenytoin	Indibulin	Anticonvulsant	Antineoplastic	-1.95733	-3.11716	0.0258487	3.21116
58	D01784	D10090	Carmofur	Amonafide	Antineoplastic	Antineoplastic	-3.88191	-3.14651	0.0296643	3.21112
59	D10090	D10887	Amonafide	Vistusertib	Antineoplastic	Antineoplastic	-3.14651	-4.4173	0.018626	3.21033
60	D01784	D10887	Carmofur	Vistusertib	Antineoplastic	Antineoplastic	-3.88191	-4.4173	0.03151	3.20986
61	D04706	D11011	Levcycloserine	Alpelisib	Antiviral	Antineoplastic	-4.10977	-3.96326	0.0289438	3.20956
62	D00117	D10013	Guaiacol	Indibulin	Analgesic	Antineoplastic	-4.21031	-3.11716	0.0303629	3.20865
63	D01128	D10013	Ramatroban	Indibulin	Antiallergic	Antineoplastic	-4.54367	-3.11716	0.0252833	3.20791
64	D00334	D10013	Gemfibrozil	Indibulin	Antihyperlipidemic	Antineoplastic	-2.80081	-3.11716	0.0348779	3.20788
65	D03730	D10090	Dexrazoxane	Amonafide	Antidote	Antineoplastic	-1.65841	-3.14651	0.020748	3.20764
66	D00375	D04706	Mephenytoin	Levcycloserine	Anticonvulsant	Antiviral	-1.95733	-4.10977	0.0446901	3.20723
67	D01784	D03730	Carmofur	Dexrazoxane	Antineoplastic	Antidote	-3.88191	-1.65841	0.0400157	3.20716
68	D01708	D10013	Fluticasone	Indibulin	Antiasthmatic	Antineoplastic	-5.28216	-3.11716	0.0325954	3.2068
69	D03730	D10887	Dexrazoxane	Vistusertib	Antidote	Antineoplastic	-1.65841	-4.4173	0.0300355	3.20637
70	D02332	D10126	Tocopherol	Ganetespib	Supplement	Antineoplastic	-3.00034	-3.19268	0.0377876	3.20568
71	D04645	D11011	Ixabepilone	Alpelisib	Antineoplastic	Antineoplastic	-3.01868	-3.96326	0.0355397	3.20508
72	D02332	D03822	Tocopherol	Rivastigmine	Supplement	Dementia	-3.00034	-2.76161	0.0315035	3.20486
73	D00117	D04706	Guaiacol	Levcycloserine	Analgesic	Antiviral	-4.21031	-4.10977	0.0271106	3.20472
74	D01605	D02332	Meticrane	Tocopherol	Antihypertensive	Supplement	-3.34707	-3.00034	0.0297629	3.20471
75	D00392	D02332	Trimethadione	Tocopherol	Antiepileptic	Supplement	-2.10303	-3.00034	0.0195994	3.20459
76	D01128	D04706	Ramatroban	Levcycloserine	Antiallergic	Antiviral	-4.54367	-4.10977	0.0321116	3.20398
77	D00334	D04706	Gemfibrozil	Levcycloserine	Antihyperlipidemic	Antiviral	-2.80081	-4.10977	0.0338122	3.20395
78	D10397	D11011	Rabusertib	Alpelisib	Antineoplastic	Antineoplastic	-3.50208	-3.96326	0.0365068	3.20386
79	D01708	D04706	Fluticasone	Levcycloserine	Antiasthmatic	Antiviral	-5.28216	-4.10977	0.0490494	3.20287
80	D00375	D04645	Mephenytoin	Ixabepilone	Anticonvulsant	Antineoplastic	-1.95733	-3.01868	0.0353502	3.20275
81	D10013	D10090	Indibulin	Amonafide	Antineoplastic	Antineoplastic	-3.11716	-3.14651	0.0220119	3.20214
82	D01042	D02332	Fipronil	Tocopherol	Insecticide	Supplement	-3.68411	-3.00034	0.0258178	3.20193
83	D02332	D05293	Tocopherol	Oxibendazole	Supplement	Anthelmintic	-3.00034	-4.36133	0.0419509	3.2019
84	D02332	D07966	Tocopherol	Fludarabine	Supplement	Antineoplastic	-3.00034	-5.07078	0.0568749	3.20185
85	D02332	D07276	Tocopherol	Thiocolchicoside	Supplement	Muscle	-3.00034	-2.93132	0.0288128	3.20185
86	D01784	D10013	Carmofur	Indibulin	Antineoplastic	Antineoplastic	-3.88191	-3.11716	0.0276807	3.20167
87	D00375	D10397	Mephenytoin	Rabusertib	Anticonvulsant	Antineoplastic	-1.95733	-3.50208	0.0432814	3.20154
88	D02332	D10417	Tocopherol	Birinapant	Supplement	Antineoplastic	-3.00034	-2.64947	0.0318355	3.20137
89	D00323	D11011	Flucytosine	Alpelisib	Antifungal	Antineoplastic	-2.57435	-3.96326	0.018492	3.20094
90	D10013	D10887	Indibulin	Vistusertib	Antineoplastic	Antineoplastic	-3.11716	-4.4173	0.0277128	3.20088
91	D00117	D04645	Guaiacol	Ixabepilone	Analgesic	Antineoplastic	-4.21031	-3.01868	0.0307581	3.20024
92	D02332	D10636	Tocopherol	Glasdegib	Supplement	Antineoplastic	-3.00034	-2.00559	0.0266564	3.20018
93	D08086	D11011	Irinotecan	Alpelisib	Antineoplastic	Antineoplastic	-5.55408	-3.96326	0.032103	3.19956
94	D01128	D04645	Ramatroban	Ixabepilone	Antiallergic	Antineoplastic	-4.54367	-3.01868	0.0331616	3.1995
95	D00250	D02332	Capsaicin	Tocopherol	Analgesic	Supplement	-4.83941	-3.00034	0.0330987	3.19949
96	D00334	D04645	Gemfibrozil	Ixabepilone	Antihyperlipidemic	Antineoplastic	-2.80081	-3.01868	0.0416482	3.19947
97	D00117	D10397	Guaiacol	Rabusertib	Analgesic	Antineoplastic	-4.21031	-3.50208	0.0394784	3.19903
98	D00323	D00375	Flucytosine	Mephenytoin	Antifungal	Anticonvulsant	-2.57435	-1.95733	0.0260677	3.19861
99	D01708	D04645	Fluticasone	Ixabepilone	Antiasthmatic	Antineoplastic	-5.28216	-3.01868	0.0411541	3.19839
100	D01128	D10397	Ramatroban	Rabusertib	Antiallergic	Antineoplastic	-4.54367	-3.50208	0.0368693	3.19828
101	D00334	D10397	Gemfibrozil	Rabusertib	Antihyperlipidemic	Antineoplastic	-2.80081	-3.50208	0.0531368	3.19826
102	D04706	D10090	Levcycloserine	Amonafide	Antiviral	Antineoplastic	-4.10977	-3.14651	0.0414635	3.19822
103	D03730	D10013	Dexrazoxane	Indibulin	Antidote	Antineoplastic	-1.65841	-3.11716	0.0182858	3.19818
104	D01784	D04706	Carmofur	Levcycloserine	Antineoplastic	Antiviral	-3.88191	-4.10977	0.0428745	3.19774
105	D02332	D08601	Tocopherol	Timonacic	Supplement	Hepatoprotectant	-3.00034	-1.52317	0.0254085	3.19752
106	D00095	D02332	Epinephrine	Tocopherol	Bronchodilator	Supplement	-4.23676	-3.00034	0.0251768	3.19733
107	D00375	D08086	Mephenytoin	Irinotecan	Anticonvulsant	Antineoplastic	-1.95733	-5.55408	0.0352789	3.19723
108	D00650	D02332	Bendroflumethiazide	Tocopherol	Antihypertensive	Supplement	-3.72789	-3.00034	0.0301887	3.19721
109	D01708	D10397	Fluticasone	Rabusertib	Antiasthmatic	Antineoplastic	-5.28216	-3.50208	0.0245058	3.19717
110	D04706	D10887	Levcycloserine	Vistusertib	Antiviral	Antineoplastic	-4.10977	-4.4173	0.037896	3.19695
111	D02332	D03818	Tocopherol	Pepstatin	Supplement	Antineoplastic	-3.00034	-2.09208	0.0393168	3.19637
112	D01774	D02332	Iodipamide	Tocopherol	Diagnostic	Supplement	-1.92723	-3.00034	0.0239115	3.19629
113	D00117	D00323	Guaiacol	Flucytosine	Analgesic	Antifungal	-4.21031	-2.57435	0.0274505	3.1961
114	D00323	D01128	Flucytosine	Ramatroban	Antifungal	Antiallergic	-2.57435	-4.54367	0.025079	3.19535
115	D00323	D00334	Flucytosine	Gemfibrozil	Antifungal	Antihyperlipidemic	-2.57435	-2.80081	0.0240884	3.19533
116	D00947	D02332	Linezolid	Tocopherol	Antibacterial	Supplement	-2.21369	-3.00034	0.0286451	3.19532
117	D00266	D02332	Chlorambucil	Tocopherol	Antineoplastic	Supplement	-2.77458	-3.00034	0.0383503	3.19511
118	D00117	D08086	Guaiacol	Irinotecan	Analgesic	Antineoplastic	-4.21031	-5.55408	0.0296131	3.19472
119	D03730	D04706	Dexrazoxane	Levcycloserine	Antidote	Antiviral	-1.65841	-4.10977	0.0399591	3.19426
120	D00323	D01708	Flucytosine	Fluticasone	Antifungal	Antiasthmatic	-2.57435	-5.28216	0.0361068	3.19424
121	D01128	D08086	Ramatroban	Irinotecan	Antiallergic	Antineoplastic	-4.54367	-5.55408	0.0331324	3.19398
122	D00334	D08086	Gemfibrozil	Irinotecan	Antihyperlipidemic	Antineoplastic	-2.80081	-5.55408	0.0434083	3.19395
123	D04645	D10090	Ixabepilone	Amonafide	Antineoplastic	Antineoplastic	-3.01868	-3.14651	0.0241706	3.19373
124	D02332	D10173	Tocopherol	Tivantinib	Supplement	Antineoplastic	-3.00034	-2.1412	0.0372479	3.19368
125	D01784	D04645	Carmofur	Ixabepilone	Antineoplastic	Antineoplastic	-3.88191	-3.01868	0.0263676	3.19326
126	D01708	D08086	Fluticasone	Irinotecan	Antiasthmatic	Antineoplastic	-5.28216	-5.55408	0.0269291	3.19287
127	D10090	D10397	Amonafide	Rabusertib	Antineoplastic	Antineoplastic	-3.14651	-3.50208	0.0222284	3.19252
128	D04645	D10887	Ixabepilone	Vistusertib	Antineoplastic	Antineoplastic	-3.01868	-4.4173	0.0371508	3.19247
129	D01784	D10397	Carmofur	Rabusertib	Antineoplastic	Antineoplastic	-3.88191	-3.50208	0.0315099	3.19204
130	D10397	D10887	Rabusertib	Vistusertib	Antineoplastic	Antineoplastic	-3.50208	-4.4173	0.0338775	3.19126
131	D00541	D02332	Hycanthone	Tocopherol	Antischistosomal	Supplement	-2.69987	-3.00034	0.0378823	3.19071
132	D02332	D08522	Tocopherol	Solifenacin	Supplement	Overactive	-3.00034	-3.14835	0.026656	3.19022
133	D03730	D04645	Dexrazoxane	Ixabepilone	Antidote	Antineoplastic	-1.65841	-3.01868	0.0318466	3.18977
134	D00323	D10090	Flucytosine	Amonafide	Antifungal	Antineoplastic	-2.57435	-3.14651	0.0138127	3.18959
135	D00323	D01784	Flucytosine	Carmofur	Antifungal	Antineoplastic	-2.57435	-3.88191	0.036297	3.18912
136	D02332	D07213	Tocopherol	Gamolenic	Supplement	Analgesic	-3.00034	-1.03225	0.0374765	3.1888
137	D04706	D10013	Levcycloserine	Indibulin	Antiviral	Antineoplastic	-4.10977	-3.11716	0.0414021	3.18876
138	D03730	D10397	Dexrazoxane	Rabusertib	Antidote	Antineoplastic	-1.65841	-3.50208	0.0418851	3.18856
139	D00323	D10887	Flucytosine	Vistusertib	Antifungal	Antineoplastic	-2.57435	-4.4173	0.0290467	3.18833
140	D08086	D10090	Irinotecan	Amonafide	Antineoplastic	Antineoplastic	-5.55408	-3.14651	0.0254659	3.18822
141	D01784	D08086	Carmofur	Irinotecan	Antineoplastic	Antineoplastic	-3.88191	-5.55408	0.0175472	3.18774
142	D08086	D10887	Irinotecan	Vistusertib	Antineoplastic	Antineoplastic	-5.55408	-4.4173	0.026247	3.18695
143	D00323	D03730	Flucytosine	Dexrazoxane	Antifungal	Antidote	-2.57435	-1.65841	0.0253853	3.18563
144	D00225	D02332	Alprazolam	Tocopherol	Antianxiety	Supplement	-2.48543	-3.00034	0.0225456	3.18554
145	D00245	D02332	Bisacodyl	Tocopherol	Laxative	Supplement	-1.79214	-3.00034	0.036654	3.18482
146	D04645	D10013	Ixabepilone	Indibulin	Antineoplastic	Antineoplastic	-3.01868	-3.11716	0.0121482	3.18428
147	D03730	D08086	Dexrazoxane	Irinotecan	Antidote	Antineoplastic	-1.65841	-5.55408	0.0432738	3.18426
148	D10126	D11011	Ganetespib	Alpelisib	Antineoplastic	Antineoplastic	-3.19268	-3.96326	0.020975	3.18381
149	D10013	D10397	Indibulin	Rabusertib	Antineoplastic	Antineoplastic	-3.11716	-3.50208	0.0325067	3.18307
150	D03822	D11011	Rivastigmine	Alpelisib	Dementia	Antineoplastic	-2.76161	-3.96326	0.0219618	3.18299
151	D01605	D11011	Meticrane	Alpelisib	Antihypertensive	Antineoplastic	-3.34707	-3.96326	0.0199746	3.18284
152	D00392	D11011	Trimethadione	Alpelisib	Antiepileptic	Antineoplastic	-2.10303	-3.96326	0.0117339	3.18272
153	D00375	D10126	Mephenytoin	Ganetespib	Anticonvulsant	Antineoplastic	-1.95733	-3.19268	0.0345679	3.18148
154	D02332	D04040	Tocopherol	Eprosartan	Supplement	Antihypertensive	-3.00034	-2.86378	0.0236614	3.18137
155	D00375	D03822	Mephenytoin	Rivastigmine	Anticonvulsant	Dementia	-1.95733	-2.76161	0.0312268	3.18066
156	D00375	D01605	Mephenytoin	Meticrane	Anticonvulsant	Antihypertensive	-1.95733	-3.34707	0.0298765	3.18051
157	D00375	D00392	Mephenytoin	Trimethadione	Anticonvulsant	Antiepileptic	-1.95733	-2.10303	0.0208516	3.18039
158	D04645	D04706	Ixabepilone	Levcycloserine	Antineoplastic	Antiviral	-3.01868	-4.10977	0.0483512	3.18035
159	D00323	D10013	Flucytosine	Indibulin	Antifungal	Antineoplastic	-2.57435	-3.11716	0.0258278	3.18014
160	D01042	D11011	Fipronil	Alpelisib	Insecticide	Antineoplastic	-3.68411	-3.96326	0.029165	3.18006
161	D05293	D11011	Oxibendazole	Alpelisib	Anthelmintic	Antineoplastic	-4.36133	-3.96326	0.0345878	3.18003
162	D07966	D11011	Fludarabine	Alpelisib	Antineoplastic	Antineoplastic	-5.07078	-3.96326	0.0439482	3.17998
163	D07276	D11011	Thiocolchicoside	Alpelisib	Muscle	Antineoplastic	-2.93132	-3.96326	0.0254439	3.17998
164	D10417	D11011	Birinapant	Alpelisib	Antineoplastic	Antineoplastic	-2.64947	-3.96326	0.0219316	3.1795
165	D04706	D10397	Levcycloserine	Rabusertib	Antiviral	Antineoplastic	-4.10977	-3.50208	0.0588066	3.17914
166	D00117	D10126	Guaiacol	Ganetespib	Analgesic	Antineoplastic	-4.21031	-3.19268	0.0448659	3.17897
167	D08086	D10013	Irinotecan	Indibulin	Antineoplastic	Antineoplastic	-5.55408	-3.11716	0.0266692	3.17876
168	D10636	D11011	Glasdegib	Alpelisib	Antineoplastic	Antineoplastic	-2.00559	-3.96326	0.0252705	3.17831
169	D01128	D10126	Ramatroban	Ganetespib	Antiallergic	Antineoplastic	-4.54367	-3.19268	0.032324	3.17823
170	D00334	D10126	Gemfibrozil	Ganetespib	Antihyperlipidemic	Antineoplastic	-2.80081	-3.19268	0.0374751	3.1782
171	D00117	D03822	Guaiacol	Rivastigmine	Analgesic	Dementia	-4.21031	-2.76161	0.0314642	3.17815
172	D00117	D01605	Guaiacol	Meticrane	Analgesic	Antihypertensive	-4.21031	-3.34707	0.0229523	3.178
173	D00117	D00392	Guaiacol	Trimethadione	Analgesic	Antiepileptic	-4.21031	-2.10303	0.0313815	3.17788
174	D00375	D01042	Mephenytoin	Fipronil	Anticonvulsant	Insecticide	-1.95733	-3.68411	0.0340754	3.17774
175	D00375	D05293	Mephenytoin	Oxibendazole	Anticonvulsant	Anthelmintic	-1.95733	-4.36133	0.0382583	3.17771
176	D00375	D07966	Mephenytoin	Fludarabine	Anticonvulsant	Antineoplastic	-1.95733	-5.07078	0.0425597	3.17766
177	D00375	D07276	Mephenytoin	Thiocolchicoside	Anticonvulsant	Muscle	-1.95733	-2.93132	0.0245978	3.17765
178	D00250	D11011	Capsaicin	Alpelisib	Analgesic	Antineoplastic	-4.83941	-3.96326	0.0271405	3.17762
179	D01128	D03822	Ramatroban	Rivastigmine	Antiallergic	Dementia	-4.54367	-2.76161	0.0334176	3.17741
180	D00334	D03822	Gemfibrozil	Rivastigmine	Antihyperlipidemic	Dementia	-2.80081	-2.76161	0.0308275	3.17738
181	D01128	D01605	Ramatroban	Meticrane	Antiallergic	Antihypertensive	-4.54367	-3.34707	0.0236607	3.17726
182	D00334	D01605	Gemfibrozil	Meticrane	Antihyperlipidemic	Antihypertensive	-2.80081	-3.34707	0.0238949	3.17723
183	D00375	D10417	Mephenytoin	Birinapant	Anticonvulsant	Antineoplastic	-1.95733	-2.64947	0.0186285	3.17717
184	D00392	D01128	Trimethadione	Ramatroban	Antiepileptic	Antiallergic	-2.10303	-4.54367	0.0217418	3.17714
185	D01708	D10126	Fluticasone	Ganetespib	Antiasthmatic	Antineoplastic	-5.28216	-3.19268	0.0386815	3.17712
186	D00334	D00392	Gemfibrozil	Trimethadione	Antihyperlipidemic	Antiepileptic	-2.80081	-2.10303	0.0275187	3.17711
187	D01708	D03822	Fluticasone	Rivastigmine	Antiasthmatic	Dementia	-5.28216	-2.76161	0.0407174	3.1763
188	D00323	D04706	Flucytosine	Levcycloserine	Antifungal	Antiviral	-2.57435	-4.10977	0.0389426	3.17621
189	D01605	D01708	Meticrane	Fluticasone	Antihypertensive	Antiasthmatic	-3.34707	-5.28216	0.0366397	3.17615
190	D00392	D01708	Trimethadione	Fluticasone	Antiepileptic	Antiasthmatic	-2.10303	-5.28216	0.0384934	3.17603
191	D00375	D10636	Mephenytoin	Glasdegib	Anticonvulsant	Antineoplastic	-1.95733	-2.00559	0.0262963	3.17599
192	D08601	D11011	Timonacic	Alpelisib	Hepatoprotectant	Antineoplastic	-1.52317	-3.96326	0.0232357	3.17565
193	D00095	D11011	Epinephrine	Alpelisib	Bronchodilator	Antineoplastic	-4.23676	-3.96326	0.0153842	3.17546
194	D00650	D11011	Bendroflumethiazide	Alpelisib	Antihypertensive	Antineoplastic	-3.72789	-3.96326	0.0250492	3.17534
195	D00250	D00375	Capsaicin	Mephenytoin	Analgesic	Anticonvulsant	-4.83941	-1.95733	0.0341081	3.17529
196	D00117	D01042	Guaiacol	Fipronil	Analgesic	Insecticide	-4.21031	-3.68411	0.0187908	3.17523
197	D00117	D05293	Guaiacol	Oxibendazole	Analgesic	Anthelmintic	-4.21031	-4.36133	0.0285577	3.1752
198	D00117	D07966	Guaiacol	Fludarabine	Analgesic	Antineoplastic	-4.21031	-5.07078	0.0363239	3.17514
199	D00117	D07276	Guaiacol	Thiocolchicoside	Analgesic	Muscle	-4.21031	-2.93132	0.0267331	3.17514
200	D04706	D08086	Levcycloserine	Irinotecan	Antiviral	Antineoplastic	-4.10977	-5.55408	0.0404471	3.17484
201	D00117	D10417	Guaiacol	Birinapant	Analgesic	Antineoplastic	-4.21031	-2.64947	0.0290631	3.17466
202	D04645	D10397	Ixabepilone	Rabusertib	Antineoplastic	Antineoplastic	-3.01868	-3.50208	0.0257822	3.17466
203	D03818	D11011	Pepstatin	Alpelisib	Antineoplastic	Antineoplastic	-2.09208	-3.96326	0.0137983	3.1745
204	D01042	D01128	Fipronil	Ramatroban	Insecticide	Antiallergic	-3.68411	-4.54367	0.0313056	3.17448
205	D00334	D01042	Gemfibrozil	Fipronil	Antihyperlipidemic	Insecticide	-2.80081	-3.68411	0.034857	3.17446
206	D01128	D05293	Ramatroban	Oxibendazole	Antiallergic	Anthelmintic	-4.54367	-4.36133	0.0307875	3.17445
207	D00334	D05293	Gemfibrozil	Oxibendazole	Antihyperlipidemic	Anthelmintic	-2.80081	-4.36133	0.041322	3.17443
208	D01774	D11011	Iodipamide	Alpelisib	Diagnostic	Antineoplastic	-1.92723	-3.96326	0.0228564	3.17442
209	D01128	D07966	Ramatroban	Fludarabine	Antiallergic	Antineoplastic	-4.54367	-5.07078	0.0326671	3.1744
210	D01128	D07276	Ramatroban	Thiocolchicoside	Antiallergic	Muscle	-4.54367	-2.93132	0.0260423	3.1744
211	D00334	D07966	Gemfibrozil	Fludarabine	Antihyperlipidemic	Antineoplastic	-2.80081	-5.07078	0.0545952	3.17438
212	D00334	D07276	Gemfibrozil	Thiocolchicoside	Antihyperlipidemic	Muscle	-2.80081	-2.93132	0.0223291	3.17437
213	D01128	D10417	Ramatroban	Birinapant	Antiallergic	Antineoplastic	-4.54367	-2.64947	0.0228564	3.17392
214	D00334	D10417	Gemfibrozil	Birinapant	Antihyperlipidemic	Antineoplastic	-2.80081	-2.64947	0.0344278	3.17389
215	D00117	D10636	Guaiacol	Glasdegib	Analgesic	Antineoplastic	-4.21031	-2.00559	0.0262323	3.17347
216	D00947	D11011	Linezolid	Alpelisib	Antibacterial	Antineoplastic	-2.21369	-3.96326	0.0289897	3.17345
217	D01042	D01708	Fipronil	Fluticasone	Insecticide	Antiasthmatic	-3.68411	-5.28216	0.0371159	3.17337
218	D01708	D05293	Fluticasone	Oxibendazole	Antiasthmatic	Anthelmintic	-5.28216	-4.36133	0.0347713	3.17334
219	D00375	D08601	Mephenytoin	Timonacic	Anticonvulsant	Hepatoprotectant	-1.95733	-1.52317	0.0265406	3.17332
220	D01708	D07966	Fluticasone	Fludarabine	Antiasthmatic	Antineoplastic	-5.28216	-5.07078	0.0305765	3.17329
221	D01708	D07276	Fluticasone	Thiocolchicoside	Antiasthmatic	Muscle	-5.28216	-2.93132	0.0507757	3.17329
222	D00266	D11011	Chlorambucil	Alpelisib	Antineoplastic	Antineoplastic	-2.77458	-3.96326	0.0276502	3.17324
223	D00095	D00375	Epinephrine	Mephenytoin	Bronchodilator	Anticonvulsant	-4.23676	-1.95733	0.0200969	3.17314
224	D00375	D00650	Mephenytoin	Bendroflumethiazide	Anticonvulsant	Antihypertensive	-1.95733	-3.72789	0.0233786	3.17301
225	D02332	D10646	Tocopherol	Luminespib	Supplement	Antineoplastic	-3.00034	-2.11168	0.0414325	3.17296
226	D01708	D10417	Fluticasone	Birinapant	Antiasthmatic	Antineoplastic	-5.28216	-2.64947	0.0325766	3.17281
227	D00117	D00250	Guaiacol	Capsaicin	Analgesic	Analgesic	-4.21031	-4.83941	0.0259556	3.17278
228	D01128	D10636	Ramatroban	Glasdegib	Antiallergic	Antineoplastic	-4.54367	-2.00559	0.0237203	3.17273
229	D00334	D10636	Gemfibrozil	Glasdegib	Antihyperlipidemic	Antineoplastic	-2.80081	-2.00559	0.0209175	3.17271
230	D00393	D02332	Methenamine	Tocopherol	Antibacterial	Supplement	-2.23703	-3.00034	0.0346529	3.17262
231	D10090	D10126	Amonafide	Ganetespib	Antineoplastic	Antineoplastic	-3.14651	-3.19268	0.0211143	3.17246
232	D00375	D03818	Mephenytoin	Pepstatin	Anticonvulsant	Antineoplastic	-1.95733	-2.09208	0.0316503	3.17218
233	D00375	D01774	Mephenytoin	Iodipamide	Anticonvulsant	Diagnostic	-1.95733	-1.92723	0.0218037	3.1721
234	D00250	D01128	Capsaicin	Ramatroban	Analgesic	Antiallergic	-4.83941	-4.54367	0.0314884	3.17204
235	D00250	D00334	Capsaicin	Gemfibrozil	Analgesic	Antihyperlipidemic	-4.83941	-2.80081	0.0378279	3.17201
236	D01784	D10126	Carmofur	Ganetespib	Antineoplastic	Antineoplastic	-3.88191	-3.19268	0.0466667	3.17199
237	D10173	D11011	Tivantinib	Alpelisib	Antineoplastic	Antineoplastic	-2.1412	-3.96326	0.0276487	3.17181
238	D00323	D04645	Flucytosine	Ixabepilone	Antifungal	Antineoplastic	-2.57435	-3.01868	0.0328871	3.17173
239	D03822	D10090	Rivastigmine	Amonafide	Dementia	Antineoplastic	-2.76161	-3.14651	0.033163	3.17165
240	D01708	D10636	Fluticasone	Glasdegib	Antiasthmatic	Antineoplastic	-5.28216	-2.00559	0.0432955	3.17162
241	D01605	D10090	Meticrane	Amonafide	Antihypertensive	Antineoplastic	-3.34707	-3.14651	0.0204182	3.17149
242	D00399	D02332	Valproic	Tocopherol	Anticonvulsant	Supplement	-4.13651	-3.00034	0.023823	3.17145
243	D00392	D10090	Trimethadione	Amonafide	Antiepileptic	Antineoplastic	-2.10303	-3.14651	0.0266194	3.17138
244	D10126	D10887	Ganetespib	Vistusertib	Antineoplastic	Antineoplastic	-3.19268	-4.4173	0.0264778	3.1712
245	D01784	D03822	Carmofur	Rivastigmine	Antineoplastic	Dementia	-3.88191	-2.76161	0.0450368	3.17117
246	D00375	D00947	Mephenytoin	Linezolid	Anticonvulsant	Antibacterial	-1.95733	-2.21369	0.0255216	3.17113
247	D01605	D01784	Meticrane	Carmofur	Antihypertensive	Antineoplastic	-3.34707	-3.88191	0.0344444	3.17102
248	D00250	D01708	Capsaicin	Fluticasone	Analgesic	Antiasthmatic	-4.83941	-5.28216	0.0337506	3.17093
249	D00266	D00375	Chlorambucil	Mephenytoin	Antineoplastic	Anticonvulsant	-2.77458	-1.95733	0.0281481	3.17091
250	D00392	D01784	Trimethadione	Carmofur	Antiepileptic	Antineoplastic	-2.10303	-3.88191	0.0413983	3.1709
251	D00117	D08601	Guaiacol	Timonacic	Analgesic	Hepatoprotectant	-4.21031	-1.52317	0.0306225	3.17081
252	D00095	D00117	Epinephrine	Guaiacol	Bronchodilator	Analgesic	-4.23676	-4.21031	0.0226174	3.17062
253	D00323	D10397	Flucytosine	Rabusertib	Antifungal	Antineoplastic	-2.57435	-3.50208	0.0343687	3.17051
254	D00117	D00650	Guaiacol	Bendroflumethiazide	Analgesic	Antihypertensive	-4.21031	-3.72789	0.024406	3.1705
255	D03822	D10887	Rivastigmine	Vistusertib	Dementia	Antineoplastic	-2.76161	-4.4173	0.0309764	3.17038
256	D04645	D08086	Ixabepilone	Irinotecan	Antineoplastic	Antineoplastic	-3.01868	-5.55408	0.0200992	3.17035
257	D02332	D05738	Tocopherol	Ritanserin	Supplement	Antimigraine	-3.00034	-2.85527	0.0340725	3.17032
258	D01605	D10887	Meticrane	Vistusertib	Antihypertensive	Antineoplastic	-3.34707	-4.4173	0.030772	3.17023
259	D02332	D02385	Tocopherol	Levcromakalim	Supplement	Antiasthmatic	-3.00034	-2.69896	0.0258305	3.17017
260	D02332	D08160	Tocopherol	Mebeverine	Supplement	Antispasmodic	-3.00034	-2.95917	0.0298166	3.17015
261	D00392	D10887	Trimethadione	Vistusertib	Antiepileptic	Antineoplastic	-2.10303	-4.4173	0.0260404	3.17011
262	D01128	D08601	Ramatroban	Timonacic	Antiallergic	Hepatoprotectant	-4.54367	-1.52317	0.030043	3.17007
263	D00334	D08601	Gemfibrozil	Timonacic	Antihyperlipidemic	Hepatoprotectant	-2.80081	-1.52317	0.0302892	3.17004
264	D00095	D01128	Epinephrine	Ramatroban	Bronchodilator	Antiallergic	-4.23676	-4.54367	0.023108	3.16988
265	D00095	D00334	Epinephrine	Gemfibrozil	Bronchodilator	Antihyperlipidemic	-4.23676	-2.80081	0.0246627	3.16986
266	D00650	D01128	Bendroflumethiazide	Ramatroban	Antihypertensive	Antiallergic	-3.72789	-4.54367	0.0198621	3.16976
267	D00334	D00650	Gemfibrozil	Bendroflumethiazide	Antihyperlipidemic	Antihypertensive	-2.80081	-3.72789	0.0252721	3.16973
268	D00117	D03818	Guaiacol	Pepstatin	Analgesic	Antineoplastic	-4.21031	-2.09208	0.0302104	3.16967
269	D00117	D01774	Guaiacol	Iodipamide	Analgesic	Diagnostic	-4.21031	-1.92723	0.0321048	3.16958
270	D02332	D11038	Tocopherol	Ulixertinib	Supplement	Antineoplastic	-3.00034	-3.35443	0.057757	3.16949
271	D00375	D10173	Mephenytoin	Tivantinib	Anticonvulsant	Antineoplastic	-1.95733	-2.1412	0.0378754	3.16948
272	D08086	D10397	Irinotecan	Rabusertib	Antineoplastic	Antineoplastic	-5.55408	-3.50208	0.0237883	3.16914
273	D01708	D08601	Fluticasone	Timonacic	Antiasthmatic	Hepatoprotectant	-5.28216	-1.52317	0.0483371	3.16896
274	D01128	D03818	Ramatroban	Pepstatin	Antiallergic	Antineoplastic	-4.54367	-2.09208	0.0350922	3.16892
275	D00334	D03818	Gemfibrozil	Pepstatin	Antihyperlipidemic	Antineoplastic	-2.80081	-2.09208	0.0320332	3.1689
276	D00541	D11011	Hycanthone	Alpelisib	Antischistosomal	Antineoplastic	-2.69987	-3.96326	0.0169265	3.16884
277	D01128	D01774	Ramatroban	Iodipamide	Antiallergic	Diagnostic	-4.54367	-1.92723	0.0288017	3.16884
278	D00334	D01774	Gemfibrozil	Iodipamide	Antihyperlipidemic	Diagnostic	-2.80081	-1.92723	0.0282413	3.16882
279	D00095	D01708	Epinephrine	Fluticasone	Bronchodilator	Antiasthmatic	-4.23676	-5.28216	0.0240309	3.16877
280	D01042	D10090	Fipronil	Amonafide	Insecticide	Antineoplastic	-3.68411	-3.14651	0.0348769	3.16872
281	D05293	D10090	Oxibendazole	Amonafide	Anthelmintic	Antineoplastic	-4.36133	-3.14651	0.0264533	3.16869
282	D00650	D01708	Bendroflumethiazide	Fluticasone	Antihypertensive	Antiasthmatic	-3.72789	-5.28216	0.0394991	3.16865
283	D07966	D10090	Fludarabine	Amonafide	Antineoplastic	Antineoplastic	-5.07078	-3.14651	0.0390609	3.16864
284	D07276	D10090	Thiocolchicoside	Amonafide	Muscle	Antineoplastic	-2.93132	-3.14651	0.0262606	3.16863
285	D00117	D00947	Guaiacol	Linezolid	Analgesic	Antibacterial	-4.21031	-2.21369	0.0209048	3.16861
286	D03730	D10126	Dexrazoxane	Ganetespib	Antidote	Antineoplastic	-1.65841	-3.19268	0.0357502	3.1685
287	D00117	D00266	Guaiacol	Chlorambucil	Analgesic	Antineoplastic	-4.21031	-2.77458	0.0268328	3.1684
288	D08522	D11011	Solifenacin	Alpelisib	Overactive	Antineoplastic	-3.14835	-3.96326	0.0165011	3.16835
289	D01042	D01784	Fipronil	Carmofur	Insecticide	Antineoplastic	-3.68411	-3.88191	0.0322305	3.16824
290	D01784	D05293	Carmofur	Oxibendazole	Antineoplastic	Anthelmintic	-3.88191	-4.36133	0.031919	3.16821
291	D01784	D07966	Carmofur	Fludarabine	Antineoplastic	Antineoplastic	-3.88191	-5.07078	0.0207357	3.16816
292	D01784	D07276	Carmofur	Thiocolchicoside	Antineoplastic	Muscle	-3.88191	-2.93132	0.0414751	3.16816
293	D10090	D10417	Amonafide	Birinapant	Antineoplastic	Antineoplastic	-3.14651	-2.64947	0.0321384	3.16816
294	D00947	D01128	Linezolid	Ramatroban	Antibacterial	Antiallergic	-2.21369	-4.54367	0.0276191	3.16787
295	D00334	D00947	Gemfibrozil	Linezolid	Antihyperlipidemic	Antibacterial	-2.80081	-2.21369	0.0282588	3.16785
296	D01708	D03818	Fluticasone	Pepstatin	Antiasthmatic	Antineoplastic	-5.28216	-2.09208	0.0394978	3.16781
297	D01708	D01774	Fluticasone	Iodipamide	Antiasthmatic	Diagnostic	-5.28216	-1.92723	0.0410583	3.16773
298	D00371	D02332	Theophylline	Tocopherol	Bronchodilator	Supplement	-2.63251	-3.00034	0.0297768	3.16771
299	D03730	D03822	Dexrazoxane	Rivastigmine	Antidote	Dementia	-1.65841	-2.76161	0.0286271	3.16769
300	D01784	D10417	Carmofur	Birinapant	Antineoplastic	Antineoplastic	-3.88191	-2.64947	0.0460444	3.16768
301	D00266	D01128	Chlorambucil	Ramatroban	Antineoplastic	Antiallergic	-2.77458	-4.54367	0.0273772	3.16766
302	D00266	D00334	Chlorambucil	Gemfibrozil	Antineoplastic	Antihyperlipidemic	-2.77458	-2.80081	0.0341619	3.16763
303	D01605	D03730	Meticrane	Dexrazoxane	Antihypertensive	Antidote	-3.34707	-1.65841	0.0327192	3.16753
304	D01042	D10887	Fipronil	Vistusertib	Insecticide	Antineoplastic	-3.68411	-4.4173	0.03198	3.16746
305	D05293	D10887	Oxibendazole	Vistusertib	Anthelmintic	Antineoplastic	-4.36133	-4.4173	0.0337529	3.16743
306	D00392	D03730	Trimethadione	Dexrazoxane	Antiepileptic	Antidote	-2.10303	-1.65841	0.0174579	3.16742
307	D07966	D10887	Fludarabine	Vistusertib	Antineoplastic	Antineoplastic	-5.07078	-4.4173	0.0412655	3.16737
308	D07276	D10887	Thiocolchicoside	Vistusertib	Muscle	Antineoplastic	-2.93132	-4.4173	0.0402504	3.16737
309	D10090	D10636	Amonafide	Glasdegib	Antineoplastic	Antineoplastic	-3.14651	-2.00559	0.0159317	3.16697
310	D00117	D10173	Guaiacol	Tivantinib	Analgesic	Antineoplastic	-4.21031	-2.1412	0.0303446	3.16697
311	D07213	D11011	Gamolenic	Alpelisib	Analgesic	Antineoplastic	-1.03225	-3.96326	0.0284104	3.16693
312	D10417	D10887	Birinapant	Vistusertib	Antineoplastic	Antineoplastic	-2.64947	-4.4173	0.0339168	3.16689
313	D00947	D01708	Linezolid	Fluticasone	Antibacterial	Antiasthmatic	-2.21369	-5.28216	0.032484	3.16676
314	D00266	D01708	Chlorambucil	Fluticasone	Antineoplastic	Antiasthmatic	-2.77458	-5.28216	0.0311004	3.16655
315	D00375	D00541	Mephenytoin	Hycanthone	Anticonvulsant	Antischistosomal	-1.95733	-2.69987	0.0302469	3.16652
316	D01784	D10636	Carmofur	Glasdegib	Antineoplastic	Antineoplastic	-3.88191	-2.00559	0.0346914	3.16649
317	D01810	D02332	Nicorandil	Tocopherol	Vasodilator	Supplement	-3.5516	-3.00034	0.024638	3.1664
318	D00250	D10090	Capsaicin	Amonafide	Analgesic	Antineoplastic	-4.83941	-3.14651	0.0358657	3.16628
319	D01128	D10173	Ramatroban	Tivantinib	Antiallergic	Antineoplastic	-4.54367	-2.1412	0.0264539	3.16623
320	D00323	D08086	Flucytosine	Irinotecan	Antifungal	Antineoplastic	-2.57435	-5.55408	0.0346577	3.16621
321	D00334	D10173	Gemfibrozil	Tivantinib	Antihyperlipidemic	Antineoplastic	-2.80081	-2.1412	0.0322393	3.1662
322	D00375	D08522	Mephenytoin	Solifenacin	Anticonvulsant	Overactive	-1.95733	-3.14835	0.0306457	3.16602
323	D02332	D10664	Tocopherol	Pradigastat	Supplement	Antidyslipidemia	-3.00034	-3.41629	0.0402772	3.16596
324	D00250	D01784	Capsaicin	Carmofur	Analgesic	Antineoplastic	-4.83941	-3.88191	0.0341642	3.1658
325	D10636	D10887	Glasdegib	Vistusertib	Antineoplastic	Antineoplastic	-2.00559	-4.4173	0.0317408	3.16571
326	D01708	D10173	Fluticasone	Tivantinib	Antiasthmatic	Antineoplastic	-5.28216	-2.1412	0.0356482	3.16512
327	D00250	D10887	Capsaicin	Vistusertib	Analgesic	Antineoplastic	-4.83941	-4.4173	0.028899	3.16501
328	D01042	D03730	Fipronil	Dexrazoxane	Insecticide	Antidote	-3.68411	-1.65841	0.0266381	3.16476
329	D03730	D05293	Dexrazoxane	Oxibendazole	Antidote	Anthelmintic	-1.65841	-4.36133	0.0304255	3.16473
330	D03730	D07966	Dexrazoxane	Fludarabine	Antidote	Antineoplastic	-1.65841	-5.07078	0.0491941	3.16468
331	D03730	D07276	Dexrazoxane	Thiocolchicoside	Antidote	Muscle	-1.65841	-2.93132	0.0232023	3.16467
332	D00375	D07213	Mephenytoin	Gamolenic	Anticonvulsant	Analgesic	-1.95733	-1.03225	0.0276985	3.1646
333	D08601	D10090	Timonacic	Amonafide	Hepatoprotectant	Antineoplastic	-1.52317	-3.14651	0.0222952	3.1643
334	D03730	D10417	Dexrazoxane	Birinapant	Antidote	Antineoplastic	-1.65841	-2.64947	0.0228121	3.16419
335	D00095	D10090	Epinephrine	Amonafide	Bronchodilator	Antineoplastic	-4.23676	-3.14651	0.0259361	3.16412
336	D00117	D00541	Guaiacol	Hycanthone	Analgesic	Antischistosomal	-4.21031	-2.69987	0.0373996	3.164
337	D00650	D10090	Bendroflumethiazide	Amonafide	Antihypertensive	Antineoplastic	-3.72789	-3.14651	0.0197956	3.16399
338	D01784	D08601	Carmofur	Timonacic	Antineoplastic	Hepatoprotectant	-3.88191	-1.52317	0.0372151	3.16383
339	D02332	D04197	Tocopherol	Floxuridine	Supplement	Antineoplastic	-3.00034	-4.40915	0.0437479	3.16375
340	D00225	D11011	Alprazolam	Alpelisib	Antianxiety	Antineoplastic	-2.48543	-3.96326	0.0232633	3.16367
341	D00095	D01784	Epinephrine	Carmofur	Bronchodilator	Antineoplastic	-4.23676	-3.88191	0.0278841	3.16364
342	D00650	D01784	Bendroflumethiazide	Carmofur	Antihypertensive	Antineoplastic	-3.72789	-3.88191	0.0282327	3.16352
343	D00117	D08522	Guaiacol	Solifenacin	Analgesic	Overactive	-4.21031	-3.14835	0.0334067	3.16351
344	D00350	D02332	Itraconazole	Tocopherol	Antifungal	Supplement	-2.35071	-3.00034	0.0356336	3.16339
345	D00541	D01128	Hycanthone	Ramatroban	Antischistosomal	Antiallergic	-2.69987	-4.54367	0.0299357	3.16326
346	D00334	D00541	Gemfibrozil	Hycanthone	Antihyperlipidemic	Antischistosomal	-2.80081	-2.69987	0.0269755	3.16324
347	D03818	D10090	Pepstatin	Amonafide	Antineoplastic	Antineoplastic	-2.09208	-3.14651	0.0238621	3.16316
348	D01774	D10090	Iodipamide	Amonafide	Diagnostic	Antineoplastic	-1.92723	-3.14651	0.0226021	3.16308
349	D08601	D10887	Timonacic	Vistusertib	Hepatoprotectant	Antineoplastic	-1.52317	-4.4173	0.035369	3.16304
350	D03730	D10636	Dexrazoxane	Glasdegib	Antidote	Antineoplastic	-1.65841	-2.00559	0.0211698	3.16301
351	D10013	D10126	Indibulin	Ganetespib	Antineoplastic	Antineoplastic	-3.11716	-3.19268	0.0297715	3.16301
352	D00245	D11011	Bisacodyl	Alpelisib	Laxative	Antineoplastic	-1.79214	-3.96326	0.0300163	3.16295
353	D00095	D10887	Epinephrine	Vistusertib	Bronchodilator	Antineoplastic	-4.23676	-4.4173	0.0276016	3.16286
354	D01128	D08522	Ramatroban	Solifenacin	Antiallergic	Overactive	-4.54367	-3.14835	0.0262615	3.16277
355	D00334	D08522	Gemfibrozil	Solifenacin	Antihyperlipidemic	Overactive	-2.80081	-3.14835	0.0261577	3.16274
356	D00650	D10887	Bendroflumethiazide	Vistusertib	Antihypertensive	Antineoplastic	-3.72789	-4.4173	0.0306339	3.16273
357	D01784	D03818	Carmofur	Pepstatin	Antineoplastic	Antineoplastic	-3.88191	-2.09208	0.0394469	3.16268
358	D01774	D01784	Iodipamide	Carmofur	Diagnostic	Antineoplastic	-1.92723	-3.88191	0.0457713	3.1626
359	D02332	D04208	Tocopherol	Flumethasone	Supplement	Anti-inflammatory	-3.00034	-4.42071	0.0527259	3.16248
360	D00250	D03730	Capsaicin	Dexrazoxane	Analgesic	Antidote	-4.83941	-1.65841	0.0384659	3.16232
361	D03822	D10013	Rivastigmine	Indibulin	Dementia	Antineoplastic	-2.76161	-3.11716	0.0246573	3.16219
362	D00541	D01708	Hycanthone	Fluticasone	Antischistosomal	Antiasthmatic	-2.69987	-5.28216	0.0325236	3.16215
363	D00947	D10090	Linezolid	Amonafide	Antibacterial	Antineoplastic	-2.21369	-3.14651	0.0304619	3.16211
364	D00117	D07213	Guaiacol	Gamolenic	Analgesic	Analgesic	-4.21031	-1.03225	0.0265894	3.16209
365	D01605	D10013	Meticrane	Indibulin	Antihypertensive	Antineoplastic	-3.34707	-3.11716	0.027601	3.16204
366	D00392	D10013	Trimethadione	Indibulin	Antiepileptic	Antineoplastic	-2.10303	-3.11716	0.0342446	3.16192
367	D03818	D10887	Pepstatin	Vistusertib	Antineoplastic	Antineoplastic	-2.09208	-4.4173	0.0246928	3.1619
368	D00266	D10090	Chlorambucil	Amonafide	Antineoplastic	Antineoplastic	-2.77458	-3.14651	0.0271006	3.1619
369	D01774	D10887	Iodipamide	Vistusertib	Diagnostic	Antineoplastic	-1.92723	-4.4173	0.0399683	3.16182
370	D01708	D08522	Fluticasone	Solifenacin	Antiasthmatic	Overactive	-5.28216	-3.14835	0.0441607	3.16166
371	D00947	D01784	Linezolid	Carmofur	Antibacterial	Antineoplastic	-2.21369	-3.88191	0.0362393	3.16163
372	D00266	D01784	Chlorambucil	Carmofur	Antineoplastic	Antineoplastic	-2.77458	-3.88191	0.0203704	3.16142
373	D00225	D00375	Alprazolam	Mephenytoin	Antianxiety	Anticonvulsant	-2.48543	-1.95733	0.0328704	3.16135
374	D01128	D07213	Ramatroban	Gamolenic	Antiallergic	Analgesic	-4.54367	-1.03225	0.036621	3.16135
375	D00334	D07213	Gemfibrozil	Gamolenic	Antihyperlipidemic	Analgesic	-2.80081	-1.03225	0.025481	3.16132
376	D00947	D10887	Linezolid	Vistusertib	Antibacterial	Antineoplastic	-2.21369	-4.4173	0.0297004	3.16085
377	D00266	D10887	Chlorambucil	Vistusertib	Antineoplastic	Antineoplastic	-2.77458	-4.4173	0.0334612	3.16063
378	D00245	D00375	Bisacodyl	Mephenytoin	Laxative	Anticonvulsant	-1.79214	-1.95733	0.0308214	3.16062
379	D10090	D10173	Amonafide	Tivantinib	Antineoplastic	Antineoplastic	-3.14651	-2.1412	0.0232211	3.16046
380	D03730	D08601	Dexrazoxane	Timonacic	Antidote	Hepatoprotectant	-1.65841	-1.52317	0.026396	3.16034
381	D01708	D07213	Fluticasone	Gamolenic	Antiasthmatic	Analgesic	-5.28216	-1.03225	0.0427762	3.16024
382	D00095	D03730	Epinephrine	Dexrazoxane	Bronchodilator	Antidote	-4.23676	-1.65841	0.0220759	3.16016
383	D00650	D03730	Bendroflumethiazide	Dexrazoxane	Antihypertensive	Antidote	-3.72789	-1.65841	0.0279975	3.16003
384	D01784	D10173	Carmofur	Tivantinib	Antineoplastic	Antineoplastic	-3.88191	-2.1412	0.0287637	3.15999
385	D04040	D11011	Eprosartan	Alpelisib	Antihypertensive	Antineoplastic	-2.86378	-3.96326	0.0238625	3.1595
386	D01042	D10013	Fipronil	Indibulin	Insecticide	Antineoplastic	-3.68411	-3.11716	0.0338182	3.15927
387	D05293	D10013	Oxibendazole	Indibulin	Anthelmintic	Antineoplastic	-4.36133	-3.11716	0.0194437	3.15924
388	D03730	D03818	Dexrazoxane	Pepstatin	Antidote	Antineoplastic	-1.65841	-2.09208	0.0271747	3.1592
389	D10173	D10887	Tivantinib	Vistusertib	Antineoplastic	Antineoplastic	-2.1412	-4.4173	0.025638	3.1592
390	D07966	D10013	Fludarabine	Indibulin	Antineoplastic	Antineoplastic	-5.07078	-3.11716	0.0394265	3.15918
391	D07276	D10013	Thiocolchicoside	Indibulin	Muscle	Antineoplastic	-2.93132	-3.11716	0.033998	3.15918
392	D01774	D03730	Iodipamide	Dexrazoxane	Diagnostic	Antidote	-1.92723	-1.65841	0.0187536	3.15912
393	D04706	D10126	Levcycloserine	Ganetespib	Antiviral	Antineoplastic	-4.10977	-3.19268	0.0525695	3.15908
394	D00117	D00225	Guaiacol	Alprazolam	Analgesic	Antianxiety	-4.21031	-2.48543	0.0409629	3.15884
395	D10013	D10417	Indibulin	Birinapant	Antineoplastic	Antineoplastic	-3.11716	-2.64947	0.0332999	3.1587
396	D02332	D06067	Tocopherol	Temozolomide	Supplement	Antineoplastic	-3.00034	-3.52632	0.0259778	3.15849
397	D03822	D04706	Rivastigmine	Levcycloserine	Dementia	Antiviral	-2.76161	-4.10977	0.0409989	3.15827
398	D00947	D03730	Linezolid	Dexrazoxane	Antibacterial	Antidote	-2.21369	-1.65841	0.0261329	3.15815
399	D01605	D04706	Meticrane	Levcycloserine	Antihypertensive	Antiviral	-3.34707	-4.10977	0.0327801	3.15811
400	D00117	D00245	Guaiacol	Bisacodyl	Analgesic	Laxative	-4.21031	-1.79214	0.0465462	3.15811
401	D00225	D01128	Alprazolam	Ramatroban	Antianxiety	Antiallergic	-2.48543	-4.54367	0.0310865	3.15809
402	D00225	D00334	Alprazolam	Gemfibrozil	Antianxiety	Antihyperlipidemic	-2.48543	-2.80081	0.0358963	3.15807
403	D00392	D04706	Trimethadione	Levcycloserine	Antiepileptic	Antiviral	-2.10303	-4.10977	0.0346261	3.158
404	D00266	D03730	Chlorambucil	Dexrazoxane	Antineoplastic	Antidote	-2.77458	-1.65841	0.0341383	3.15793
405	D00348	D02332	Isotretinoin	Tocopherol	Anti-acne	Supplement	-3.6241	-3.00034	0.0328184	3.15793
406	D10013	D10636	Indibulin	Glasdegib	Antineoplastic	Antineoplastic	-3.11716	-2.00559	0.0218105	3.15752
407	D00541	D10090	Hycanthone	Amonafide	Antischistosomal	Antineoplastic	-2.69987	-3.14651	0.0220914	3.1575
408	D00245	D01128	Bisacodyl	Ramatroban	Laxative	Antiallergic	-1.79214	-4.54367	0.0342872	3.15737
409	D00245	D00334	Bisacodyl	Gemfibrozil	Laxative	Antihyperlipidemic	-1.79214	-2.80081	0.0367223	3.15734
410	D00375	D04040	Mephenytoin	Eprosartan	Anticonvulsant	Antihypertensive	-1.95733	-2.86378	0.030049	3.15718
411	D00541	D01784	Hycanthone	Carmofur	Antischistosomal	Antineoplastic	-2.69987	-3.88191	0.0402469	3.15702
412	D08522	D10090	Solifenacin	Amonafide	Overactive	Antineoplastic	-3.14835	-3.14651	0.0186972	3.15701
413	D00225	D01708	Alprazolam	Fluticasone	Antianxiety	Antiasthmatic	-2.48543	-5.28216	0.0425112	3.15698
414	D00250	D10013	Capsaicin	Indibulin	Analgesic	Antineoplastic	-4.83941	-3.11716	0.0438371	3.15682
415	D01784	D08522	Carmofur	Solifenacin	Antineoplastic	Overactive	-3.88191	-3.14835	0.0369156	3.15653
416	D03730	D10173	Dexrazoxane	Tivantinib	Antidote	Antineoplastic	-1.65841	-2.1412	0.0285567	3.1565
417	D02332	D10073	Tocopherol	Lexibulin	Supplement	Antineoplastic	-3.00034	-2.22377	0.0304375	3.1563
418	D00245	D01708	Bisacodyl	Fluticasone	Laxative	Antiasthmatic	-1.79214	-5.28216	0.0442094	3.15626
419	D00541	D10887	Hycanthone	Vistusertib	Antischistosomal	Antineoplastic	-2.69987	-4.4173	0.0197306	3.15624
420	D02332	D08096	Tocopherol	Kawain	Supplement	Psychostimulant	-3.00034	-2.53882	0.0286641	3.15612
421	D08522	D10887	Solifenacin	Vistusertib	Overactive	Antineoplastic	-3.14835	-4.4173	0.0258227	3.15574
422	D07213	D10090	Gamolenic	Amonafide	Analgesic	Antineoplastic	-1.03225	-3.14651	0.0299291	3.15558
423	D02332	D07776	Tocopherol	Daunorubicin	Supplement	Antibiotic	-3.00034	-3.09004	0.0322143	3.15557
424	D02332	D08224	Tocopherol	Mitoxantrone	Supplement	Antineoplastic	-3.00034	-2.87596	0.0408493	3.15535
425	D01042	D04706	Fipronil	Levcycloserine	Insecticide	Antiviral	-3.68411	-4.10977	0.0298385	3.15534
426	D04706	D05293	Levcycloserine	Oxibendazole	Antiviral	Anthelmintic	-4.10977	-4.36133	0.0382956	3.15531
427	D04706	D07966	Levcycloserine	Fludarabine	Antiviral	Antineoplastic	-4.10977	-5.07078	0.0589423	3.15526
428	D04706	D07276	Levcycloserine	Thiocolchicoside	Antiviral	Muscle	-4.10977	-2.93132	0.033218	3.15525
429	D01784	D07213	Carmofur	Gamolenic	Antineoplastic	Analgesic	-3.88191	-1.03225	0.0464528	3.15511
430	D08601	D10013	Timonacic	Indibulin	Hepatoprotectant	Antineoplastic	-1.52317	-3.11716	0.0277768	3.15485
431	D04706	D10417	Levcycloserine	Birinapant	Antiviral	Antineoplastic	-4.10977	-2.64947	0.0361746	3.15477
432	D00095	D10013	Epinephrine	Indibulin	Bronchodilator	Antineoplastic	-4.23676	-3.11716	0.0239138	3.15467
433	D00117	D04040	Guaiacol	Eprosartan	Analgesic	Antihypertensive	-4.21031	-2.86378	0.0287477	3.15466
434	D04645	D10126	Ixabepilone	Ganetespib	Antineoplastic	Antineoplastic	-3.01868	-3.19268	0.041374	3.1546
435	D00650	D10013	Bendroflumethiazide	Indibulin	Antihypertensive	Antineoplastic	-3.72789	-3.11716	0.0249046	3.15454
436	D07213	D10887	Gamolenic	Vistusertib	Analgesic	Antineoplastic	-1.03225	-4.4173	0.0266996	3.15432
437	D01128	D04040	Ramatroban	Eprosartan	Antiallergic	Antihypertensive	-4.54367	-2.86378	0.0260962	3.15392
438	D00334	D04040	Gemfibrozil	Eprosartan	Antihyperlipidemic	Antihypertensive	-2.80081	-2.86378	0.0248783	3.15389
439	D03822	D04645	Rivastigmine	Ixabepilone	Dementia	Antineoplastic	-2.76161	-3.01868	0.0366315	3.15378
440	D03818	D10013	Pepstatin	Indibulin	Antineoplastic	Antineoplastic	-2.09208	-3.11716	0.0248074	3.15371
441	D01605	D04645	Meticrane	Ixabepilone	Antihypertensive	Antineoplastic	-3.34707	-3.01868	0.0283685	3.15363
442	D01774	D10013	Iodipamide	Indibulin	Diagnostic	Antineoplastic	-1.92723	-3.11716	0.0309175	3.15362
443	D04706	D10636	Levcycloserine	Glasdegib	Antiviral	Antineoplastic	-4.10977	-2.00559	0.0414657	3.15359
444	D00541	D03730	Hycanthone	Dexrazoxane	Antischistosomal	Antidote	-2.69987	-1.65841	0.0279391	3.15354
445	D00392	D04645	Trimethadione	Ixabepilone	Antiepileptic	Antineoplastic	-2.10303	-3.01868	0.0435177	3.15351
446	D10126	D10397	Ganetespib	Rabusertib	Antineoplastic	Antineoplastic	-3.19268	-3.50208	0.0314238	3.15339
447	D03730	D08522	Dexrazoxane	Solifenacin	Antidote	Overactive	-1.65841	-3.14835	0.0207045	3.15305
448	D00250	D04706	Capsaicin	Levcycloserine	Analgesic	Antiviral	-4.83941	-4.10977	0.0372224	3.1529
449	D01708	D04040	Fluticasone	Eprosartan	Antiasthmatic	Antihypertensive	-5.28216	-2.86378	0.0337029	3.15281
450	D00947	D10013	Linezolid	Indibulin	Antibacterial	Antineoplastic	-2.21369	-3.11716	0.035865	3.15265
451	D01366	D02332	Bezafibrate	Tocopherol	Antihyperlipidemic	Supplement	-3.78075	-3.00034	0.0275543	3.15261
452	D03822	D10397	Rivastigmine	Rabusertib	Dementia	Antineoplastic	-2.76161	-3.50208	0.050027	3.15257
453	D00266	D10013	Chlorambucil	Indibulin	Antineoplastic	Antineoplastic	-2.77458	-3.11716	0.0292617	3.15244
454	D01605	D10397	Meticrane	Rabusertib	Antihypertensive	Antineoplastic	-3.34707	-3.50208	0.0275335	3.15242
455	D00225	D10090	Alprazolam	Amonafide	Antianxiety	Antineoplastic	-2.48543	-3.14651	0.0243272	3.15233
456	D00392	D10397	Trimethadione	Rabusertib	Antiepileptic	Antineoplastic	-2.10303	-3.50208	0.0425268	3.1523
457	D00225	D01784	Alprazolam	Carmofur	Antianxiety	Antineoplastic	-2.48543	-3.88191	0.0480043	3.15185
458	D03730	D07213	Dexrazoxane	Gamolenic	Antidote	Analgesic	-1.65841	-1.03225	0.0233556	3.15162
459	D00245	D10090	Bisacodyl	Amonafide	Laxative	Antineoplastic	-1.79214	-3.14651	0.0318804	3.15161
460	D00537	D02332	Topiramate	Tocopherol	Anticonvulsant	Supplement	-2.05377	-3.00034	0.0285939	3.15122
461	D00245	D01784	Bisacodyl	Carmofur	Laxative	Antineoplastic	-1.79214	-3.88191	0.0485862	3.15113
462	D10646	D11011	Luminespib	Alpelisib	Antineoplastic	Antineoplastic	-2.11168	-3.96326	0.0161449	3.15109
463	D00225	D10887	Alprazolam	Vistusertib	Antianxiety	Antineoplastic	-2.48543	-4.4173	0.0338174	3.15107
464	D10013	D10173	Indibulin	Tivantinib	Antineoplastic	Antineoplastic	-3.11716	-2.1412	0.0215615	3.15101
465	D04706	D08601	Levcycloserine	Timonacic	Antiviral	Hepatoprotectant	-4.10977	-1.52317	0.0315923	3.15092
466	D01042	D04645	Fipronil	Ixabepilone	Insecticide	Antineoplastic	-3.68411	-3.01868	0.0374929	3.15086
467	D04645	D05293	Ixabepilone	Oxibendazole	Antineoplastic	Anthelmintic	-3.01868	-4.36133	0.0192814	3.15083
468	D04645	D07966	Ixabepilone	Fludarabine	Antineoplastic	Antineoplastic	-3.01868	-5.07078	0.0291723	3.15077
469	D04645	D07276	Ixabepilone	Thiocolchicoside	Antineoplastic	Muscle	-3.01868	-2.93132	0.0445807	3.15077
470	D00393	D11011	Methenamine	Alpelisib	Antibacterial	Antineoplastic	-2.23703	-3.96326	0.0212707	3.15076
471	D00095	D04706	Epinephrine	Levcycloserine	Bronchodilator	Antiviral	-4.23676	-4.10977	0.0312624	3.15074
472	D00650	D04706	Bendroflumethiazide	Levcycloserine	Antihypertensive	Antiviral	-3.72789	-4.10977	0.0408275	3.15061
473	D00323	D10126	Flucytosine	Ganetespib	Antifungal	Antineoplastic	-2.57435	-3.19268	0.0276482	3.15046
474	D00245	D10887	Bisacodyl	Vistusertib	Laxative	Antineoplastic	-1.79214	-4.4173	0.0458459	3.15034
475	D04645	D10417	Ixabepilone	Birinapant	Antineoplastic	Antineoplastic	-3.01868	-2.64947	0.0503369	3.15029
476	D03818	D04706	Pepstatin	Levcycloserine	Antineoplastic	Antiviral	-2.09208	-4.10977	0.0373858	3.14978
477	D01774	D04706	Iodipamide	Levcycloserine	Diagnostic	Antiviral	-1.92723	-4.10977	0.0415059	3.1497
478	D01042	D10397	Fipronil	Rabusertib	Insecticide	Antineoplastic	-3.68411	-3.50208	0.0447697	3.14964
479	D00323	D03822	Flucytosine	Rivastigmine	Antifungal	Dementia	-2.57435	-2.76161	0.0353746	3.14964
480	D05293	D10397	Oxibendazole	Rabusertib	Anthelmintic	Antineoplastic	-4.36133	-3.50208	0.0311145	3.14961
481	D00399	D11011	Valproic	Alpelisib	Anticonvulsant	Antineoplastic	-4.13651	-3.96326	0.0314783	3.14958
482	D07966	D10397	Fludarabine	Rabusertib	Antineoplastic	Antineoplastic	-5.07078	-3.50208	0.0269677	3.14956
483	D07276	D10397	Thiocolchicoside	Rabusertib	Muscle	Antineoplastic	-2.93132	-3.50208	0.0540267	3.14956
484	D00323	D01605	Flucytosine	Meticrane	Antifungal	Antihypertensive	-2.57435	-3.34707	0.0237749	3.14949
485	D00323	D00392	Flucytosine	Trimethadione	Antifungal	Antiepileptic	-2.57435	-2.10303	0.03476	3.14937
486	D04645	D10636	Ixabepilone	Glasdegib	Antineoplastic	Antineoplastic	-3.01868	-2.00559	0.0311101	3.1491
487	D08086	D10126	Irinotecan	Ganetespib	Antineoplastic	Antineoplastic	-5.55408	-3.19268	0.0467495	3.14908
488	D10397	D10417	Rabusertib	Birinapant	Antineoplastic	Antineoplastic	-3.50208	-2.64947	0.0471637	3.14908
489	D01289	D02332	Suxibuzone	Tocopherol	Anti-inflammatory	Supplement	-2.15026	-3.00034	0.0449879	3.14887
490	D00375	D10646	Mephenytoin	Luminespib	Anticonvulsant	Antineoplastic	-1.95733	-2.11168	0.0384031	3.14877
491	D00947	D04706	Linezolid	Levcycloserine	Antibacterial	Antiviral	-2.21369	-4.10977	0.0314656	3.14873
492	D00266	D04706	Chlorambucil	Levcycloserine	Antineoplastic	Antiviral	-2.77458	-4.10977	0.0381178	3.14851
493	D05738	D11011	Ritanserin	Alpelisib	Antimigraine	Antineoplastic	-2.85527	-3.96326	0.021766	3.14845
494	D00375	D00393	Mephenytoin	Methenamine	Anticonvulsant	Antibacterial	-1.95733	-2.23703	0.0261031	3.14843
495	D00250	D04645	Capsaicin	Ixabepilone	Analgesic	Antineoplastic	-4.83941	-3.01868	0.0482013	3.14841
496	D00225	D03730	Alprazolam	Dexrazoxane	Antianxiety	Antidote	-2.48543	-1.65841	0.0306779	3.14837
497	D02385	D11011	Levcromakalim	Alpelisib	Antiasthmatic	Antineoplastic	-2.69896	-3.96326	0.0257684	3.1483
498	D08160	D11011	Mebeverine	Alpelisib	Antispasmodic	Antineoplastic	-2.95917	-3.96326	0.0259942	3.14828
499	D03822	D08086	Rivastigmine	Irinotecan	Dementia	Antineoplastic	-2.76161	-5.55408	0.0446	3.14827
500	D04040	D10090	Eprosartan	Amonafide	Antihypertensive	Antineoplastic	-2.86378	-3.14651	0.0195271	3.14816

## Sheet: Hypertention
	Drug_A	Drug_B	drugA_En	drugB_En	efficacyA_en	efficacyB_en	ZDA	ZDB	SAB	Prediction Score
1	D01042	D10552	Fipronil	Dactolisib	Insecticide	Antineoplastic	-8.50051	-9.36069	0.0391809	3.19324
2	D10552	D10641	Dactolisib	Ipatasertib	Antineoplastic	Antineoplastic	-9.36069	-5.64976	0.0188112	3.18177
3	D03061	D10552	Batimastat	Dactolisib	Antineoplastic	Antineoplastic	-6.04372	-9.36069	0.0411358	3.16308
4	D07961	D10552	Flavoxate	Dactolisib	Antipollakisuria	Antineoplastic	-5.85966	-9.36069	0.0352321	3.15601
5	D08688	D10552	Zofenopril	Dactolisib	Antihypertensive	Antineoplastic	-6.54636	-9.36069	0.0344763	3.15529
6	D10459	D10552	Empagliflozin	Dactolisib	Antidiabetic	Antineoplastic	-5.59099	-9.36069	0.0375839	3.15311
7	D06021	D10552	Tecastemizole	Dactolisib	Anti-inflammatory	Antineoplastic	-4.36523	-9.36069	0.0380379	3.1529
8	D00223	D10552	Lincomycin	Dactolisib	Antibacterial	Antineoplastic	-5.14086	-9.36069	0.0263092	3.14802
9	D01042	D10641	Fipronil	Ipatasertib	Insecticide	Antineoplastic	-8.50051	-5.64976	0.0325543	3.14652
10	D06102	D10552	Theofibrate	Dactolisib	Antihyperlipidemic	Antineoplastic	-5.00376	-9.36069	0.0376994	3.13773
11	D10552	D10553	Dactolisib	Dasabuvir	Antineoplastic	Antiviral	-9.36069	-4.67145	0.0303866	3.13743
12	D03197	D10552	Butorphanol	Dactolisib	Analgesic	Antineoplastic	-3.27004	-9.36069	0.0419995	3.13178
13	D06247	D10552	Triptorelin	Dactolisib	Antineoplastic	Antineoplastic	-4.43549	-9.36069	0.0335299	3.13062
14	D06637	D10552	Romidepsin	Dactolisib	Antineoplastic	Antineoplastic	-9.72478	-9.36069	0.0238367	3.13052
15	D07330	D10552	Clomethiazole	Dactolisib	Sedative-hypnotic	Antineoplastic	-5.40074	-9.36069	0.0332999	3.12906
16	D00095	D10552	Epinephrine	Dactolisib	Bronchodilator	Antineoplastic	-3.50141	-9.36069	0.0267726	3.12837
17	D01042	D03061	Fipronil	Batimastat	Insecticide	Antineoplastic	-8.50051	-6.04372	0.0350027	3.12783
18	D00214	D10552	Dactinomycin	Dactolisib	Antineoplastic	Antineoplastic	-8.53923	-9.36069	0.0194267	3.12658
19	D08324	D10552	Oxyphenbutazone	Dactolisib	Analgesic	Antineoplastic	-4.72419	-9.36069	0.0267422	3.12528
20	D07873	D10552	Doxapram	Dactolisib	Respiratory	Antineoplastic	-4.86234	-9.36069	0.0417389	3.1242
21	D00436	D10552	Niclosamide	Dactolisib	Anthelmintic	Antineoplastic	-6.16484	-9.36069	0.0248097	3.12247
22	D01042	D07961	Fipronil	Flavoxate	Insecticide	Antipollakisuria	-8.50051	-5.85966	0.0219139	3.12075
23	D01042	D08688	Fipronil	Zofenopril	Insecticide	Antihypertensive	-8.50051	-6.54636	0.0175302	3.12004
24	D01042	D10459	Fipronil	Empagliflozin	Insecticide	Antidiabetic	-8.50051	-5.59099	0.0242571	3.11785
25	D01042	D06021	Fipronil	Tecastemizole	Insecticide	Anti-inflammatory	-8.50051	-4.36523	0.0147357	3.11764
26	D06304	D10552	Vindesine	Dactolisib	Antineoplastic	Antineoplastic	-7.31624	-9.36069	0.0255585	3.11715
27	D03061	D10641	Batimastat	Ipatasertib	Antineoplastic	Antineoplastic	-6.04372	-5.64976	0.0312908	3.11637
28	D08956	D10552	Omacetaxine	Dactolisib	Antineoplastic	Antineoplastic	-5.79786	-9.36069	0.0193596	3.11529
29	D00223	D01042	Lincomycin	Fipronil	Antibacterial	Insecticide	-5.14086	-8.50051	0.0369303	3.11276
30	D08244	D10552	Naftidrofuryl	Dactolisib	Vasodilator	Antineoplastic	-5.18098	-9.36069	0.0267258	3.10973
31	D07961	D10641	Flavoxate	Ipatasertib	Antipollakisuria	Antineoplastic	-5.85966	-5.64976	0.031046	3.10929
32	D08688	D10641	Zofenopril	Ipatasertib	Antihypertensive	Antineoplastic	-6.54636	-5.64976	0.0239925	3.10857
33	D10168	D10552	Tanzisertib	Dactolisib	Antifibrotic	Antineoplastic	-2.92412	-9.36069	0.0252391	3.10709
34	D10459	D10641	Empagliflozin	Ipatasertib	Antidiabetic	Antineoplastic	-5.59099	-5.64976	0.032895	3.10639
35	D06021	D10641	Tecastemizole	Ipatasertib	Anti-inflammatory	Antineoplastic	-4.36523	-5.64976	0.0290398	3.10618
36	D00538	D10552	Zonisamide	Dactolisib	Anticonvulsant	Antineoplastic	-5.90616	-9.36069	0.0336012	3.10603
37	D06226	D10552	Triclosan	Dactolisib	Disinfectant	Antineoplastic	-5.82373	-9.36069	0.0224785	3.10527
38	D01042	D06102	Fipronil	Theofibrate	Insecticide	Antihyperlipidemic	-8.50051	-5.00376	0.014479	3.10247
39	D01042	D10553	Fipronil	Dasabuvir	Insecticide	Antiviral	-8.50051	-4.67145	0.0351808	3.10218
40	D00250	D10552	Capsaicin	Dactolisib	Analgesic	Antineoplastic	-6.20989	-9.36069	0.0380311	3.10184
41	D00223	D10641	Lincomycin	Ipatasertib	Antibacterial	Antineoplastic	-5.14086	-5.64976	0.0287965	3.1013
42	D08237	D10552	Moxifloxacin	Dactolisib	Antibacterial	Antineoplastic	-2.97915	-9.36069	0.0332949	3.10101
43	D04127	D10552	Dalfampridine	Dactolisib	Convulsant	Antineoplastic	-3.00944	-9.36069	0.0405547	3.09967
44	D00282	D10552	Clotrimazole	Dactolisib	Antifungal	Antineoplastic	-2.78032	-9.36069	0.0177994	3.09936
45	D07966	D10552	Fludarabine	Dactolisib	Antineoplastic	Antineoplastic	-5.9591	-9.36069	0.0406983	3.09919
46	D08277	D10552	Turofexorate	Dactolisib	Antidyslipidemia	Antineoplastic	-4.25627	-9.36069	0.0490255	3.0987
47	D05952	D10552	Sulfaquinoxaline	Dactolisib	Coccidiostat	Antineoplastic	-1.45158	-9.36069	0.0332949	3.09747
48	D08909	D10552	Elesclomol	Dactolisib	Antineoplastic	Antineoplastic	-5.52731	-9.36069	0.0208332	3.0973
49	D04162	D10552	Fenretinide	Dactolisib	Antineoplastic	Antineoplastic	-5.36214	-9.36069	0.0117933	3.09667
50	D01042	D03197	Fipronil	Butorphanol	Insecticide	Analgesic	-8.50051	-3.27004	0.0325485	3.09653
51	D10542	D10552	Alectinib	Dactolisib	Antineoplastic	Antineoplastic	-4.54194	-9.36069	0.0289819	3.0965
52	D03557	D10552	Cloperastine	Dactolisib	Antitussive	Antineoplastic	-3.89966	-9.36069	0.0352701	3.09571
53	D01042	D06247	Fipronil	Triptorelin	Insecticide	Antineoplastic	-8.50051	-4.43549	0.0221185	3.09537
54	D01042	D06637	Fipronil	Romidepsin	Insecticide	Antineoplastic	-8.50051	-9.72478	0.0346403	3.09526
55	D03217	D10552	Avanafil	Dactolisib	Impotence	Antineoplastic	-2.00803	-9.36069	0.0439172	3.09521
56	D10543	D10552	Apitolisib	Dactolisib	Antineoplastic	Antineoplastic	-6.85354	-9.36069	0.0143565	3.09388
57	D01042	D07330	Fipronil	Clomethiazole	Insecticide	Sedative-hypnotic	-8.50051	-5.40074	0.0108296	3.0938
58	D00217	D10552	Acetaminophen	Dactolisib	Analgesic	Antineoplastic	-5.86497	-9.36069	0.0430558	3.0936
59	D00216	D10552	Acarbose	Dactolisib	Antidiabetic	Antineoplastic	-5.51325	-9.36069	0.0274116	3.09323
60	D00095	D01042	Epinephrine	Fipronil	Bronchodilator	Insecticide	-3.50141	-8.50051	0.0239627	3.09311
61	D08951	D10552	Nesbuvir	Dactolisib	Antiviral	Antineoplastic	-5.29868	-9.36069	0.027359	3.0922
62	D00214	D01042	Dactinomycin	Fipronil	Antineoplastic	Insecticide	-8.53923	-8.50051	0.029163	3.09133
63	D06102	D10641	Theofibrate	Ipatasertib	Antihyperlipidemic	Antineoplastic	-5.00376	-5.64976	0.0330662	3.09101
64	D00274	D10552	Cisapride	Dactolisib	Prokinetic	Antineoplastic	-3.75882	-9.36069	0.0226872	3.09075
65	D10553	D10641	Dasabuvir	Ipatasertib	Antiviral	Antineoplastic	-4.67145	-5.64976	0.0263029	3.09072
66	D03061	D07961	Batimastat	Flavoxate	Antineoplastic	Antipollakisuria	-6.04372	-5.85966	0.0239641	3.0906
67	D01042	D08324	Fipronil	Oxyphenbutazone	Insecticide	Analgesic	-8.50051	-4.72419	0.040302	3.09003
68	D03061	D08688	Batimastat	Zofenopril	Antineoplastic	Antihypertensive	-6.04372	-6.54636	0.0322543	3.08988
69	D01042	D07873	Fipronil	Doxapram	Insecticide	Respiratory	-8.50051	-4.86234	0.0136613	3.08894
70	D01545	D10552	Aceclofenac	Dactolisib	Anti-inflammatory	Antineoplastic	-5.59133	-9.36069	0.0285795	3.08808
71	D00225	D10552	Alprazolam	Dactolisib	Antianxiety	Antineoplastic	-4.81784	-9.36069	0.0205018	3.08777
72	D03061	D10459	Batimastat	Empagliflozin	Antineoplastic	Antidiabetic	-6.04372	-5.59099	0.0285189	3.0877
73	D03061	D06021	Batimastat	Tecastemizole	Antineoplastic	Anti-inflammatory	-6.04372	-4.36523	0.0287041	3.08749
74	D00436	D01042	Niclosamide	Fipronil	Anthelmintic	Insecticide	-6.16484	-8.50051	0.0698442	3.08722
75	D07716	D10552	Clobutinol	Dactolisib	Antitussive	Antineoplastic	-3.6204	-9.36069	0.0311432	3.08693
76	D00117	D10552	Guaiacol	Dactolisib	Analgesic	Antineoplastic	-3.63741	-9.36069	0.032377	3.08665
77	D09582	D10552	Balapiravir	Dactolisib	Antiviral	Antineoplastic	-4.44314	-9.36069	0.0469479	3.08539
78	D03197	D10641	Butorphanol	Ipatasertib	Analgesic	Antineoplastic	-3.27004	-5.64976	0.0337035	3.08506
79	D03565	D10552	Clorsulon	Dactolisib	Antiparasitic	Antineoplastic	-3.70325	-9.36069	0.0202805	3.08416
80	D06247	D10641	Triptorelin	Ipatasertib	Antineoplastic	Antineoplastic	-4.43549	-5.64976	0.0255277	3.0839
81	D06637	D10641	Romidepsin	Ipatasertib	Antineoplastic	Antineoplastic	-9.72478	-5.64976	0.0227734	3.0838
82	D07961	D08688	Flavoxate	Zofenopril	Antipollakisuria	Antihypertensive	-5.85966	-6.54636	0.0199003	3.08281
83	D00223	D03061	Lincomycin	Batimastat	Antibacterial	Antineoplastic	-5.14086	-6.04372	0.0324137	3.08261
84	D07330	D10641	Clomethiazole	Ipatasertib	Sedative-hypnotic	Antineoplastic	-5.40074	-5.64976	0.032386	3.08234
85	D06543	D10552	Vitamin	Dactolisib	Supplement	Antineoplastic	-3.58483	-9.36069	0.0247028	3.08215
86	D01042	D06304	Fipronil	Vindesine	Insecticide	Antineoplastic	-8.50051	-7.31624	0.0232558	3.0819
87	D10552	D10604	Dactolisib	Binimetinib	Antineoplastic	Antineoplastic	-9.36069	-7.19043	0.0288969	3.08168
88	D00095	D10641	Epinephrine	Ipatasertib	Bronchodilator	Antineoplastic	-3.50141	-5.64976	0.0217915	3.08165
89	D08976	D10552	Pomalidomide	Dactolisib	Antineoplastic	Antineoplastic	-3.8332	-9.36069	0.0399861	3.08155
90	D00339	D10552	Haloprogin	Dactolisib	Antifungal	Antineoplastic	-2.33372	-9.36069	0.0198204	3.08124
91	D02341	D10552	Meclofenamic	Dactolisib	Anti-inflammatory	Antineoplastic	-3.75082	-9.36069	0.0218521	3.08117
92	D00059	D10552	Levodopa	Dactolisib	Antiparkinsonian	Antineoplastic	-2.91799	-9.36069	0.0326717	3.08115
93	D08166	D10552	Medroxyprogesterone	Dactolisib	Antineoplastic	Antineoplastic	-4.14201	-9.36069	0.0259996	3.08068
94	D07961	D10459	Flavoxate	Empagliflozin	Antipollakisuria	Antidiabetic	-5.85966	-5.59099	0.0167205	3.08062
95	D06021	D07961	Tecastemizole	Flavoxate	Anti-inflammatory	Antipollakisuria	-4.36523	-5.85966	0.0188288	3.08041
96	D01042	D08956	Fipronil	Omacetaxine	Insecticide	Antineoplastic	-8.50051	-5.79786	0.0624534	3.08004
97	D08688	D10459	Zofenopril	Empagliflozin	Antihypertensive	Antidiabetic	-6.54636	-5.59099	0.0229581	3.07991
98	D00214	D10641	Dactinomycin	Ipatasertib	Antineoplastic	Antineoplastic	-8.53923	-5.64976	0.0230901	3.07987
99	D06021	D08688	Tecastemizole	Zofenopril	Anti-inflammatory	Antihypertensive	-4.36523	-6.54636	0.0172254	3.0797
100	D02335	D10552	Menadione	Dactolisib	Hemostatic	Antineoplastic	-3.20621	-9.36069	0.0233333	3.0793
101	D08324	D10641	Oxyphenbutazone	Ipatasertib	Analgesic	Antineoplastic	-4.72419	-5.64976	0.0345656	3.07857
102	D06021	D10459	Tecastemizole	Empagliflozin	Anti-inflammatory	Antidiabetic	-4.36523	-5.59099	0.0277778	3.07751
103	D07873	D10641	Doxapram	Ipatasertib	Respiratory	Antineoplastic	-4.86234	-5.64976	0.0354251	3.07748
104	D08246	D10552	Nalbuphine	Dactolisib	Antidote	Antineoplastic	-5.36515	-9.36069	0.027406	3.07717
105	D01471	D10552	Esatenolol	Dactolisib	Antiarrhythmic	Antineoplastic	-3.15252	-9.36069	0.035517	3.0762
106	D00436	D10641	Niclosamide	Ipatasertib	Anthelmintic	Antineoplastic	-6.16484	-5.64976	0.040695	3.07575
107	D00223	D07961	Lincomycin	Flavoxate	Antibacterial	Antipollakisuria	-5.14086	-5.85966	0.0361432	3.07553
108	D01751	D10552	Fenipentol	Dactolisib	Choleretic	Antineoplastic	-4.80872	-9.36069	0.0112438	3.07482
109	D00223	D08688	Lincomycin	Zofenopril	Antibacterial	Antihypertensive	-5.14086	-6.54636	0.0370966	3.07482
110	D01153	D10552	Pazufloxacin	Dactolisib	Antibacterial	Antineoplastic	-2.26896	-9.36069	0.0357692	3.07457
111	D01042	D08244	Fipronil	Naftidrofuryl	Insecticide	Vasodilator	-8.50051	-5.18098	0.0344329	3.07448
112	D01784	D10552	Carmofur	Dactolisib	Antineoplastic	Antineoplastic	-4.41986	-9.36069	0.0323748	3.07408
113	D00223	D10459	Lincomycin	Empagliflozin	Antibacterial	Antidiabetic	-5.14086	-5.59099	0.0284185	3.07263
114	D00223	D06021	Lincomycin	Tecastemizole	Antibacterial	Anti-inflammatory	-5.14086	-4.36523	0.0323915	3.07242
115	D03061	D06102	Batimastat	Theofibrate	Antineoplastic	Antihyperlipidemic	-6.04372	-5.00376	0.0363262	3.07232
116	D07645	D10552	Cefoperazone	Dactolisib	Antibacterial	Antineoplastic	-3.5631	-9.36069	0.0264163	3.07205
117	D03061	D10553	Batimastat	Dasabuvir	Antineoplastic	Antiviral	-6.04372	-4.67145	0.0351751	3.07203
118	D01042	D10168	Fipronil	Tanzisertib	Insecticide	Antifibrotic	-8.50051	-2.92412	0.0276642	3.07184
119	D00538	D01042	Zonisamide	Fipronil	Anticonvulsant	Insecticide	-5.90616	-8.50051	0.0222599	3.07078
120	D06304	D10641	Vindesine	Ipatasertib	Antineoplastic	Antineoplastic	-7.31624	-5.64976	0.02228	3.07043
121	D03656	D10552	Darunavir	Dactolisib	Antiviral	Antineoplastic	-2.89073	-9.36069	0.0474043	3.07043
122	D00279	D10552	Clofibrate	Dactolisib	Antihyperlipidemic	Antineoplastic	-2.76764	-9.36069	0.0349452	3.07017
123	D01042	D06226	Fipronil	Triclosan	Insecticide	Disinfectant	-8.50051	-5.82373	0.0440072	3.07001
124	D07406	D10552	Pimethixene	Dactolisib	Antiallergic	Antineoplastic	-4.18143	-9.36069	0.0277394	3.06879
125	D08956	D10641	Omacetaxine	Ipatasertib	Antineoplastic	Antineoplastic	-5.79786	-5.64976	0.0336052	3.06858
126	D07499	D10552	Benazepril	Dactolisib	Antihypertensive	Antineoplastic	-4.12973	-9.36069	0.0386751	3.06804
127	D00317	D10552	Famciclovir	Dactolisib	Antiviral	Antineoplastic	-2.99689	-9.36069	0.0274582	3.06803
128	D05731	D10552	Rimonabant	Dactolisib	Antiobesity	Antineoplastic	-1.72228	-9.36069	0.0278648	3.06779
129	D00250	D01042	Capsaicin	Fipronil	Analgesic	Insecticide	-6.20989	-8.50051	0.0151461	3.06659
130	D10180	D10552	Umeclidinium	Dactolisib	Bronchodilator	Antineoplastic	-3.27493	-9.36069	0.0336545	3.0664
131	D03061	D03197	Batimastat	Butorphanol	Antineoplastic	Analgesic	-6.04372	-3.27004	0.0331211	3.06637
132	D08940	D10552	Laropiprant	Dactolisib	Anti-atherosclerotic	Antineoplastic	-3.84011	-9.36069	0.0282958	3.06618
133	D01042	D08237	Fipronil	Moxifloxacin	Insecticide	Antibacterial	-8.50051	-2.97915	0.0256987	3.06576
134	D10552	D10887	Dactolisib	Vistusertib	Antineoplastic	Antineoplastic	-9.36069	-3.96726	0.0209453	3.06574
135	D06102	D07961	Theofibrate	Flavoxate	Antihyperlipidemic	Antipollakisuria	-5.00376	-5.85966	0.0187135	3.06525
136	D03061	D06247	Batimastat	Triptorelin	Antineoplastic	Antineoplastic	-6.04372	-4.43549	0.0261981	3.06522
137	D03061	D06637	Batimastat	Romidepsin	Antineoplastic	Antineoplastic	-6.04372	-9.72478	0.0426512	3.06511
138	D07890	D10552	Emedastine	Dactolisib	Antiallergic	Antineoplastic	-3.99606	-9.36069	0.0424505	3.06496
139	D07961	D10553	Flavoxate	Dasabuvir	Antipollakisuria	Antiviral	-5.85966	-4.67145	0.0257976	3.06495
140	D10552	D10636	Dactolisib	Glasdegib	Antineoplastic	Antineoplastic	-9.36069	-4.47742	0.0288942	3.06481
141	D10442	D10552	Ledipasvir	Dactolisib	Antiviral	Antineoplastic	-4.7084	-9.36069	0.0163072	3.06454
142	D06102	D08688	Theofibrate	Zofenopril	Antihyperlipidemic	Antihypertensive	-5.00376	-6.54636	0.0162726	3.06453
143	D01042	D04127	Fipronil	Dalfampridine	Insecticide	Convulsant	-8.50051	-3.00944	0.0247444	3.06441
144	D08688	D10553	Zofenopril	Dasabuvir	Antihypertensive	Antiviral	-6.54636	-4.67145	0.0318268	3.06423
145	D00282	D01042	Clotrimazole	Fipronil	Antifungal	Insecticide	-2.78032	-8.50051	0.0365568	3.06411
146	D07940	D10552	Fadrozole	Dactolisib	Antineoplastic	Antineoplastic	-4.35735	-9.36069	0.0383713	3.06398
147	D01042	D07966	Fipronil	Fludarabine	Insecticide	Antineoplastic	-8.50051	-5.9591	0.0323476	3.06393
148	D03061	D07330	Batimastat	Clomethiazole	Antineoplastic	Sedative-hypnotic	-6.04372	-5.40074	0.0308558	3.06365
149	D01042	D08277	Fipronil	Turofexorate	Insecticide	Antidyslipidemia	-8.50051	-4.25627	0.0335664	3.06345
150	D07335	D10552	Amineptine	Dactolisib	Antidepressant	Antineoplastic	-4.10774	-9.36069	0.0289061	3.06344
151	D07776	D10552	Daunorubicin	Dactolisib	Antibiotic	Antineoplastic	-5.10792	-9.36069	0.0248225	3.06316
152	D08244	D10641	Naftidrofuryl	Ipatasertib	Vasodilator	Antineoplastic	-5.18098	-5.64976	0.0293663	3.06301
153	D00095	D03061	Epinephrine	Batimastat	Bronchodilator	Antineoplastic	-3.50141	-6.04372	0.0319315	3.06296
154	D00434	D10552	Simvastatin	Dactolisib	Antihyperlipidemic	Antineoplastic	-5.13387	-9.36069	0.0325725	3.06248
155	D06102	D10459	Theofibrate	Empagliflozin	Antihyperlipidemic	Antidiabetic	-5.00376	-5.59099	0.0287654	3.06235
156	D01042	D05952	Fipronil	Sulfaquinoxaline	Insecticide	Coccidiostat	-8.50051	-1.45158	0.0386344	3.06222
157	D06021	D06102	Tecastemizole	Theofibrate	Anti-inflammatory	Antihyperlipidemic	-4.36523	-5.00376	0.0167901	3.06213
158	D06650	D10552	Tanespimycin	Dactolisib	Antineoplastic	Antineoplastic	-6.68711	-9.36069	0.0250068	3.06212
159	D00210	D10552	Norfloxacin	Dactolisib	Antibacterial	Antineoplastic	-3.7032	-9.36069	0.0268725	3.06207
160	D10459	D10553	Empagliflozin	Dasabuvir	Antidiabetic	Antiviral	-5.59099	-4.67145	0.0220639	3.06205
161	D01042	D08909	Fipronil	Elesclomol	Insecticide	Antineoplastic	-8.50051	-5.52731	0.0369199	3.06204
162	D06021	D10553	Tecastemizole	Dasabuvir	Anti-inflammatory	Antiviral	-4.36523	-4.67145	0.0236085	3.06184
163	D08242	D10552	Nafcillin	Dactolisib	Antibacterial	Antineoplastic	-3.05099	-9.36069	0.0275174	3.06162
164	D01042	D04162	Fipronil	Fenretinide	Insecticide	Antineoplastic	-8.50051	-5.36214	0.0399746	3.06142
165	D10552	D10618	Dactolisib	Defactinib	Antineoplastic	Antineoplastic	-9.36069	-5.16686	0.0347076	3.06139
166	D01042	D10542	Fipronil	Alectinib	Insecticide	Antineoplastic	-8.50051	-4.54194	0.0302011	3.06125
167	D00214	D03061	Dactinomycin	Batimastat	Antineoplastic	Antineoplastic	-8.53923	-6.04372	0.037857	3.06118
168	D07398	D10552	Chlorphenamine	Dactolisib	Antiallergic	Antineoplastic	-3.63229	-9.36069	0.0263078	3.06115
169	D08950	D10552	Neratinib	Dactolisib	Antineoplastic	Antineoplastic	-5.97066	-9.36069	0.0199175	3.06101
170	D00139	D10552	Methoxsalen	Dactolisib	Antivitiligo	Antineoplastic	-2.22465	-9.36069	0.0301955	3.06085
171	D01042	D03557	Fipronil	Cloperastine	Insecticide	Antitussive	-8.50051	-3.89966	0.0383483	3.06046
172	D10168	D10641	Tanzisertib	Ipatasertib	Antifibrotic	Antineoplastic	-2.92412	-5.64976	0.0264078	3.06037
173	D01042	D03217	Fipronil	Avanafil	Insecticide	Impotence	-8.50051	-2.00803	0.0285318	3.05996
174	D03061	D08324	Batimastat	Oxyphenbutazone	Antineoplastic	Analgesic	-6.04372	-4.72419	0.0469994	3.05988
175	D10477	D10552	Mericitabine	Dactolisib	Antiviral	Antineoplastic	-6.07397	-9.36069	0.038022	3.05973
176	D01776	D10552	Antipyrine	Dactolisib	Analgesic	Antineoplastic	-2.73646	-9.36069	0.0374514	3.0596
177	D08229	D10552	Montelukast	Dactolisib	Antiallergic	Antineoplastic	-2.27709	-9.36069	0.0334183	3.05938
178	D00538	D10641	Zonisamide	Ipatasertib	Anticonvulsant	Antineoplastic	-5.90616	-5.64976	0.0297602	3.05932
179	D03197	D07961	Butorphanol	Flavoxate	Analgesic	Antipollakisuria	-3.27004	-5.85966	0.0222877	3.0593
180	D03061	D07873	Batimastat	Doxapram	Antineoplastic	Respiratory	-6.04372	-4.86234	0.0383533	3.05879
181	D01042	D10543	Fipronil	Apitolisib	Insecticide	Antineoplastic	-8.50051	-6.85354	0.0310101	3.05863
182	D03197	D08688	Butorphanol	Zofenopril	Analgesic	Antihypertensive	-3.27004	-6.54636	0.0303929	3.05858
183	D06226	D10641	Triclosan	Ipatasertib	Disinfectant	Antineoplastic	-5.82373	-5.64976	0.0321575	3.05855
184	D00217	D01042	Acetaminophen	Fipronil	Analgesic	Insecticide	-5.86497	-8.50051	0.0361672	3.05835
185	D06247	D07961	Triptorelin	Flavoxate	Antineoplastic	Antipollakisuria	-4.43549	-5.85966	0.0193261	3.05814
186	D06637	D07961	Romidepsin	Flavoxate	Antineoplastic	Antipollakisuria	-9.72478	-5.85966	0.0367461	3.05803
187	D00216	D01042	Acarbose	Fipronil	Antidiabetic	Insecticide	-5.51325	-8.50051	0.0324679	3.05798
188	D06237	D10552	Trimetozine	Dactolisib	Sedative-hypnotic	Antineoplastic	-4.57393	-9.36069	0.0334356	3.05781
189	D00425	D10552	Nabumetone	Dactolisib	Analgesic	Antineoplastic	-3.58079	-9.36069	0.0274978	3.05761
190	D06247	D08688	Triptorelin	Zofenopril	Antineoplastic	Antihypertensive	-4.43549	-6.54636	0.0197724	3.05742
191	D06637	D08688	Romidepsin	Zofenopril	Antineoplastic	Antihypertensive	-9.72478	-6.54636	0.0342628	3.05732
192	D00223	D06102	Lincomycin	Theofibrate	Antibacterial	Antihyperlipidemic	-5.14086	-5.00376	0.0366704	3.05726
193	D00436	D03061	Niclosamide	Batimastat	Anthelmintic	Antineoplastic	-6.16484	-6.04372	0.0664947	3.05706
194	D00223	D10553	Lincomycin	Dasabuvir	Antibacterial	Antiviral	-5.14086	-4.67145	0.030611	3.05696
195	D01042	D08951	Fipronil	Nesbuvir	Insecticide	Antiviral	-8.50051	-5.29868	0.0359873	3.05695
196	D07330	D07961	Clomethiazole	Flavoxate	Sedative-hypnotic	Antipollakisuria	-5.40074	-5.85966	0.0167436	3.05657
197	D00427	D10552	Ritonavir	Dactolisib	Antiviral	Antineoplastic	-1.98963	-9.36069	0.039432	3.05642
198	D03197	D10459	Butorphanol	Empagliflozin	Analgesic	Antidiabetic	-3.27004	-5.59099	0.0171007	3.0564
199	D03197	D06021	Butorphanol	Tecastemizole	Analgesic	Anti-inflammatory	-3.27004	-4.36523	0.0265031	3.05618
200	D00095	D07961	Epinephrine	Flavoxate	Bronchodilator	Antipollakisuria	-3.50141	-5.85966	0.0148533	3.05589
201	D08270	D10552	Nicardipine	Dactolisib	Antihypertensive	Antineoplastic	-6.10656	-9.36069	0.0305523	3.05587
202	D07330	D08688	Clomethiazole	Zofenopril	Sedative-hypnotic	Antihypertensive	-5.40074	-6.54636	0.0178198	3.05586
203	D00274	D01042	Cisapride	Fipronil	Prokinetic	Insecticide	-3.75882	-8.50051	0.0299028	3.0555
204	D05967	D10552	Suloctidil	Dactolisib	Vasodilator	Antineoplastic	-1.42665	-9.36069	0.0277698	3.05548
205	D00291	D10552	Desmopressin	Dactolisib	Antidiuretic	Antineoplastic	-4.13974	-9.36069	0.0376836	3.05532
206	D06247	D10459	Triptorelin	Empagliflozin	Antineoplastic	Antidiabetic	-4.43549	-5.59099	0.0236748	3.05524
207	D00095	D08688	Epinephrine	Zofenopril	Bronchodilator	Antihypertensive	-3.50141	-6.54636	0.0202232	3.05517
208	D06637	D10459	Romidepsin	Empagliflozin	Antineoplastic	Antidiabetic	-9.72478	-5.59099	0.0397534	3.05513
209	D00250	D10641	Capsaicin	Ipatasertib	Analgesic	Antineoplastic	-6.20989	-5.64976	0.03125	3.05513
210	D06021	D06247	Tecastemizole	Triptorelin	Anti-inflammatory	Antineoplastic	-4.36523	-4.43549	0.0179161	3.05503
211	D06021	D06637	Tecastemizole	Romidepsin	Anti-inflammatory	Antineoplastic	-4.36523	-9.72478	0.0302767	3.05492
212	D08237	D10641	Moxifloxacin	Ipatasertib	Antibacterial	Antineoplastic	-2.97915	-5.64976	0.0267304	3.05429
213	D00214	D07961	Dactinomycin	Flavoxate	Antineoplastic	Antipollakisuria	-8.53923	-5.85966	0.0262659	3.0541
214	D07330	D10459	Clomethiazole	Empagliflozin	Sedative-hypnotic	Antidiabetic	-5.40074	-5.59099	0.0233497	3.05367
215	D01056	D10552	Benzbromarone	Dactolisib	Gout	Antineoplastic	-3.88508	-9.36069	0.0298165	3.05362
216	D06021	D07330	Tecastemizole	Clomethiazole	Anti-inflammatory	Sedative-hypnotic	-4.36523	-5.40074	0.0166051	3.05346
217	D07192	D10552	Benfluorex	Dactolisib	Antihyperlipidemic	Antineoplastic	-2.85943	-9.36069	0.0496588	3.05344
218	D00214	D08688	Dactinomycin	Zofenopril	Antineoplastic	Antihypertensive	-8.53923	-6.54636	0.0258803	3.05338
219	D02363	D10552	Ketanserin	Dactolisib	Antihypertensive	Antineoplastic	-1.96023	-9.36069	0.0428381	3.05327
220	D00420	D10552	Mitotane	Dactolisib	Antineoplastic	Antineoplastic	-3.48234	-9.36069	0.0202336	3.05299
221	D00095	D10459	Epinephrine	Empagliflozin	Bronchodilator	Antidiabetic	-3.50141	-5.59099	0.0235944	3.05298
222	D04127	D10641	Dalfampridine	Ipatasertib	Convulsant	Antineoplastic	-3.00944	-5.64976	0.0297654	3.05295
223	D01042	D01545	Fipronil	Aceclofenac	Insecticide	Anti-inflammatory	-8.50051	-5.59133	0.0350089	3.05283
224	D07961	D08324	Flavoxate	Oxyphenbutazone	Antipollakisuria	Analgesic	-5.85966	-4.72419	0.0382735	3.0528
225	D00095	D06021	Epinephrine	Tecastemizole	Bronchodilator	Anti-inflammatory	-3.50141	-4.36523	0.0194755	3.05277
226	D00282	D10641	Clotrimazole	Ipatasertib	Antifungal	Antineoplastic	-2.78032	-5.64976	0.0249356	3.05264
227	D00225	D01042	Alprazolam	Fipronil	Antianxiety	Insecticide	-4.81784	-8.50051	0.0438076	3.05252
228	D07966	D10641	Fludarabine	Ipatasertib	Antineoplastic	Antineoplastic	-5.9591	-5.64976	0.0447522	3.05247
229	D05575	D10552	Pramipexole	Dactolisib	Antiparkinsonian	Antineoplastic	-2.43747	-9.36069	0.0406848	3.05229
230	D07425	D10552	Papaverine	Dactolisib	Antispasmodic	Antineoplastic	-3.40238	-9.36069	0.0252223	3.05228
231	D09604	D10552	Dinaciclib	Dactolisib	Antineoplastic	Antineoplastic	-4.40686	-9.36069	0.016032	3.05227
232	D08324	D08688	Oxyphenbutazone	Zofenopril	Analgesic	Antihypertensive	-4.72419	-6.54636	0.0307597	3.05208
233	D08277	D10641	Turofexorate	Ipatasertib	Antidyslipidemia	Antineoplastic	-4.25627	-5.64976	0.0360485	3.05198
234	D03061	D06304	Batimastat	Vindesine	Antineoplastic	Antineoplastic	-6.04372	-7.31624	0.0423666	3.05174
235	D07873	D07961	Doxapram	Flavoxate	Respiratory	Antipollakisuria	-4.86234	-5.85966	0.0218075	3.05171
236	D01042	D07716	Fipronil	Clobutinol	Insecticide	Antitussive	-8.50051	-3.6204	0.0311254	3.05168
237	D01372	D10552	Zopiclone	Dactolisib	Sedative-hypnotic	Antineoplastic	-1.8258	-9.36069	0.0201799	3.05156
238	D08334	D10552	Pentoxyverine	Dactolisib	Antitussive	Antineoplastic	-4.68822	-9.36069	0.0259444	3.05148
239	D00416	D10552	Miconazole	Dactolisib	Antifungal	Antineoplastic	-4.50277	-9.36069	0.0219171	3.05141
240	D00117	D01042	Guaiacol	Fipronil	Analgesic	Insecticide	-3.63741	-8.50051	0.0187908	3.05139
241	D00223	D03197	Lincomycin	Butorphanol	Antibacterial	Analgesic	-5.14086	-3.27004	0.0399019	3.05131
242	D03034	D10552	Azelaic	Dactolisib	Anti-acne	Antineoplastic	-3.29236	-9.36069	0.0334188	3.05126
243	D00214	D10459	Dactinomycin	Empagliflozin	Antineoplastic	Antidiabetic	-8.53923	-5.59099	0.0281427	3.0512
244	D07873	D08688	Doxapram	Zofenopril	Respiratory	Antihypertensive	-4.86234	-6.54636	0.0188374	3.051
245	D00214	D06021	Dactinomycin	Tecastemizole	Antineoplastic	Anti-inflammatory	-8.53923	-4.36523	0.0238647	3.05099
246	D05952	D10641	Sulfaquinoxaline	Ipatasertib	Coccidiostat	Antineoplastic	-1.45158	-5.64976	0.0363908	3.05076
247	D08909	D10641	Elesclomol	Ipatasertib	Antineoplastic	Antineoplastic	-5.52731	-5.64976	0.0199151	3.05058
248	D02348	D10552	Dicloxacillin	Dactolisib	Antibacterial	Antineoplastic	-3.60637	-9.36069	0.0387877	3.05019
249	D00223	D06247	Lincomycin	Triptorelin	Antibacterial	Antineoplastic	-5.14086	-4.43549	0.0325369	3.05015
250	D01042	D09582	Fipronil	Balapiravir	Insecticide	Antiviral	-8.50051	-4.44314	0.0202024	3.05014
251	D00399	D10552	Valproic	Dactolisib	Anticonvulsant	Antineoplastic	-1.24417	-9.36069	0.0375698	3.05007
252	D00223	D06637	Lincomycin	Romidepsin	Antibacterial	Antineoplastic	-5.14086	-9.72478	0.0320485	3.05004
253	D00436	D07961	Niclosamide	Flavoxate	Anthelmintic	Antipollakisuria	-6.16484	-5.85966	0.0686787	3.04999
254	D04162	D10641	Fenretinide	Ipatasertib	Antineoplastic	Antineoplastic	-5.36214	-5.64976	0.0171571	3.04996
255	D08324	D10459	Oxyphenbutazone	Empagliflozin	Analgesic	Antidiabetic	-4.72419	-5.59099	0.0490992	3.0499
256	D03061	D08956	Batimastat	Omacetaxine	Antineoplastic	Antineoplastic	-6.04372	-5.79786	0.0585836	3.04989
257	D01117	D10552	Mizolastine	Dactolisib	Antiallergic	Antineoplastic	-4.83575	-9.36069	0.0254309	3.04983
258	D10542	D10641	Alectinib	Ipatasertib	Antineoplastic	Antineoplastic	-4.54194	-5.64976	0.0273588	3.04978
259	D00334	D10552	Gemfibrozil	Dactolisib	Antihyperlipidemic	Antineoplastic	-2.81146	-9.36069	0.0318368	3.04975
260	D00293	D10552	Diazepam	Dactolisib	Antianxiety	Antineoplastic	-4.04648	-9.36069	0.032621	3.04974
261	D06021	D08324	Tecastemizole	Oxyphenbutazone	Anti-inflammatory	Analgesic	-4.36523	-4.72419	0.0345183	3.04969
262	D08205	D10552	Methyldopa	Dactolisib	Antihypertensive	Antineoplastic	-4.89006	-9.36069	0.0360152	3.04954
263	D00436	D08688	Niclosamide	Zofenopril	Anthelmintic	Antihypertensive	-6.16484	-6.54636	0.066159	3.04927
264	D00104	D10552	Chloramphenicol	Dactolisib	Antibacterial	Antineoplastic	-3.63033	-9.36069	0.0270982	3.04903
265	D03557	D10641	Cloperastine	Ipatasertib	Antitussive	Antineoplastic	-3.89966	-5.64976	0.0272304	3.04899
266	D01042	D03565	Fipronil	Clorsulon	Insecticide	Antiparasitic	-8.50051	-3.70325	0.0295417	3.0489
267	D07873	D10459	Doxapram	Empagliflozin	Respiratory	Antidiabetic	-4.86234	-5.59099	0.0310822	3.04881
268	D06021	D07873	Tecastemizole	Doxapram	Anti-inflammatory	Respiratory	-4.36523	-4.86234	0.0121814	3.0486
269	D00223	D07330	Lincomycin	Clomethiazole	Antibacterial	Sedative-hypnotic	-5.14086	-5.40074	0.0358441	3.04859
270	D03217	D10641	Avanafil	Ipatasertib	Impotence	Antineoplastic	-2.00803	-5.64976	0.0350376	3.0485
271	D00095	D00223	Epinephrine	Lincomycin	Bronchodilator	Antibacterial	-3.50141	-5.14086	0.0298857	3.0479
272	D07870	D10552	Dopamine	Dactolisib	Cardiotonic	Antineoplastic	-4.81891	-9.36069	0.0248584	3.04759
273	D10543	D10641	Apitolisib	Ipatasertib	Antineoplastic	Antineoplastic	-6.85354	-5.64976	0.0233669	3.04716
274	D00436	D10459	Niclosamide	Empagliflozin	Anthelmintic	Antidiabetic	-6.16484	-5.59099	0.0686683	3.04709
275	D01042	D06543	Fipronil	Vitamin	Insecticide	Supplement	-8.50051	-3.58483	0.0305705	3.0469
276	D02357	D10552	Methysergide	Dactolisib	Antimigraine	Antineoplastic	-2.96778	-9.36069	0.0260316	3.04689
277	D00217	D10641	Acetaminophen	Ipatasertib	Analgesic	Antineoplastic	-5.86497	-5.64976	0.0292082	3.04689
278	D00436	D06021	Niclosamide	Tecastemizole	Anthelmintic	Anti-inflammatory	-6.16484	-4.36523	0.0678886	3.04688
279	D06102	D10553	Theofibrate	Dasabuvir	Antihyperlipidemic	Antiviral	-5.00376	-4.67145	0.0317908	3.04667
280	D00216	D10641	Acarbose	Ipatasertib	Antidiabetic	Antineoplastic	-5.51325	-5.64976	0.0243673	3.04652
281	D01042	D10604	Fipronil	Binimetinib	Insecticide	Antineoplastic	-8.50051	-7.19043	0.0416219	3.04642
282	D01042	D08976	Fipronil	Pomalidomide	Insecticide	Antineoplastic	-8.50051	-3.8332	0.0428162	3.04629
283	D00214	D00223	Dactinomycin	Lincomycin	Antineoplastic	Antibacterial	-8.53923	-5.14086	0.0255509	3.04611
284	D00339	D01042	Haloprogin	Fipronil	Antifungal	Insecticide	-2.33372	-8.50051	0.0421664	3.04599
285	D01042	D02341	Fipronil	Meclofenamic	Insecticide	Anti-inflammatory	-8.50051	-3.75082	0.0316576	3.04592
286	D00059	D01042	Levodopa	Fipronil	Antiparkinsonian	Insecticide	-2.91799	-8.50051	0.0292892	3.0459
287	D07704	D10552	Citalopram	Dactolisib	Antidepressant	Antineoplastic	-2.94517	-9.36069	0.0297056	3.04555
288	D08951	D10641	Nesbuvir	Ipatasertib	Antiviral	Antineoplastic	-5.29868	-5.64976	0.0258149	3.04548
289	D01042	D08166	Fipronil	Medroxyprogesterone	Insecticide	Antineoplastic	-8.50051	-4.14201	0.026932	3.04542
290	D00223	D08324	Lincomycin	Oxyphenbutazone	Antibacterial	Analgesic	-5.14086	-4.72419	0.0365882	3.04481
291	D00330	D10552	Flurbiprofen	Dactolisib	Analgesic	Antineoplastic	-2.44393	-9.36069	0.0316943	3.04472
292	D06304	D07961	Vindesine	Flavoxate	Antineoplastic	Antipollakisuria	-7.31624	-5.85966	0.025963	3.04467
293	D03061	D08244	Batimastat	Naftidrofuryl	Antineoplastic	Vasodilator	-6.04372	-5.18098	0.0451361	3.04433
294	D01042	D02335	Fipronil	Menadione	Insecticide	Hemostatic	-8.50051	-3.20621	0.0390897	3.04404
295	D00274	D10641	Cisapride	Ipatasertib	Prokinetic	Antineoplastic	-3.75882	-5.64976	0.0243996	3.04403
296	D09973	D10552	Telotristat	Dactolisib	Antidiarrheal	Antineoplastic	-0.470447	-9.36069	0.0537846	3.04403
297	D06304	D08688	Vindesine	Zofenopril	Antineoplastic	Antihypertensive	-7.31624	-6.54636	0.0255221	3.04395
298	D00223	D07873	Lincomycin	Doxapram	Antibacterial	Respiratory	-5.14086	-4.86234	0.0362026	3.04373
299	D08618	D10552	Topotecan	Dactolisib	Antineoplastic	Antineoplastic	-4.59766	-9.36069	0.0320525	3.04296
300	D07961	D08956	Flavoxate	Omacetaxine	Antipollakisuria	Antineoplastic	-5.85966	-5.79786	0.0508393	3.04281
301	D08424	D10552	Procaterol	Dactolisib	Bronchodilator	Antineoplastic	-1.78479	-9.36069	0.0211189	3.0425
302	D08688	D08956	Zofenopril	Omacetaxine	Antihypertensive	Antineoplastic	-6.54636	-5.79786	0.0535643	3.04209
303	D00223	D00436	Lincomycin	Niclosamide	Antibacterial	Anthelmintic	-5.14086	-6.16484	0.0467846	3.042
304	D01042	D08246	Fipronil	Nalbuphine	Insecticide	Antidote	-8.50051	-5.36515	0.0270168	3.04192
305	D00219	D10552	Acetohexamide	Dactolisib	Antidiabetic	Antineoplastic	-5.691	-9.36069	0.0313118	3.04191
306	D06304	D10459	Vindesine	Empagliflozin	Antineoplastic	Antidiabetic	-7.31624	-5.59099	0.0378358	3.04177
307	D10552	D10584	Dactolisib	Buparlisib	Antineoplastic	Antineoplastic	-9.36069	-4.11031	0.0174644	3.04175
308	D03061	D10168	Batimastat	Tanzisertib	Antineoplastic	Antifibrotic	-6.04372	-2.92412	0.0222577	3.04169
309	D07901	D10552	Epirubicin	Dactolisib	Antibiotic	Antineoplastic	-5.22329	-9.36069	0.0263229	3.04161
310	D06021	D06304	Tecastemizole	Vindesine	Anti-inflammatory	Antineoplastic	-4.36523	-7.31624	0.0233384	3.04156
311	D00618	D10552	Nisoldipine	Dactolisib	Antihypertensive	Antineoplastic	-3.54405	-9.36069	0.0211787	3.04148
312	D01545	D10641	Aceclofenac	Ipatasertib	Anti-inflammatory	Antineoplastic	-5.59133	-5.64976	0.0321683	3.04136
313	D05407	D10552	Penciclovir	Dactolisib	Antiviral	Antineoplastic	-3.09604	-9.36069	0.0397482	3.04131
314	D01133	D10552	Pimobendan	Dactolisib	Cardiotonic	Antineoplastic	-2.4111	-9.36069	0.0394402	3.0413
315	D03213	D10552	Apixaban	Dactolisib	Anticoagulant	Antineoplastic	-4.49747	-9.36069	0.0413066	3.04126
316	D00225	D10641	Alprazolam	Ipatasertib	Antianxiety	Antineoplastic	-4.81784	-5.64976	0.0331482	3.04105
317	D03197	D06102	Butorphanol	Theofibrate	Analgesic	Antihyperlipidemic	-3.27004	-5.00376	0.0343174	3.04102
318	D01042	D01471	Fipronil	Esatenolol	Insecticide	Antiarrhythmic	-8.50051	-3.15252	0.0380003	3.04095
319	D03197	D10553	Butorphanol	Dasabuvir	Analgesic	Antiviral	-3.27004	-4.67145	0.0280833	3.04072
320	D00266	D10552	Chlorambucil	Dactolisib	Antineoplastic	Antineoplastic	-4.19449	-9.36069	0.0326417	3.04068
321	D00538	D03061	Zonisamide	Batimastat	Anticonvulsant	Antineoplastic	-5.90616	-6.04372	0.031501	3.04063
322	D00541	D10552	Hycanthone	Dactolisib	Antischistosomal	Antineoplastic	-6.17641	-9.36069	0.017345	3.04052
323	D07843	D10552	Dilazep	Dactolisib	Vasodilator	Antineoplastic	-3.07832	-9.36069	0.024369	3.04024
324	D07716	D10641	Clobutinol	Ipatasertib	Antitussive	Antineoplastic	-3.6204	-5.64976	0.024853	3.04022
325	D00117	D10641	Guaiacol	Ipatasertib	Analgesic	Antineoplastic	-3.63741	-5.64976	0.0299587	3.03993
326	D08956	D10459	Omacetaxine	Empagliflozin	Antineoplastic	Antidiabetic	-5.79786	-5.59099	0.0533707	3.03991
327	D03061	D06226	Batimastat	Triclosan	Antineoplastic	Disinfectant	-6.04372	-5.82373	0.0495294	3.03986
328	D06102	D06247	Theofibrate	Triptorelin	Antihyperlipidemic	Antineoplastic	-5.00376	-4.43549	0.0163829	3.03986
329	D06102	D06637	Theofibrate	Romidepsin	Antihyperlipidemic	Antineoplastic	-5.00376	-9.72478	0.0440583	3.03976
330	D06021	D08956	Tecastemizole	Omacetaxine	Anti-inflammatory	Antineoplastic	-4.36523	-5.79786	0.0551126	3.0397
331	D01042	D01751	Fipronil	Fenipentol	Insecticide	Choleretic	-8.50051	-4.80872	0.0211138	3.03957
332	D06247	D10553	Triptorelin	Dasabuvir	Antineoplastic	Antiviral	-4.43549	-4.67145	0.018811	3.03957
333	D06637	D10553	Romidepsin	Dasabuvir	Antineoplastic	Antiviral	-9.72478	-4.67145	0.0446545	3.03946
334	D01042	D01153	Fipronil	Pazufloxacin	Insecticide	Antibacterial	-8.50051	-2.26896	0.0213894	3.03932
335	D05744	D10552	Roflumilast	Dactolisib	Antiasthmatic	Antineoplastic	-2.35748	-9.36069	0.0256126	3.03931
336	D10405	D10552	Cobimetinib	Dactolisib	Antineoplastic	Antineoplastic	-1.59648	-9.36069	0.0262538	3.03919
337	D01042	D01784	Fipronil	Carmofur	Insecticide	Antineoplastic	-8.50051	-4.41986	0.0322305	3.03883
338	D00583	D10552	Thiotepa	Dactolisib	Antineoplastic	Antineoplastic	-3.9787	-9.36069	0.033366	3.03877
339	D09582	D10641	Balapiravir	Ipatasertib	Antiviral	Antineoplastic	-4.44314	-5.64976	0.0352541	3.03867
340	D10552	D10640	Dactolisib	Indoximod	Antineoplastic	Antineoplastic	-9.36069	-4.40987	0.0318897	3.03844
341	D06102	D07330	Theofibrate	Clomethiazole	Antihyperlipidemic	Sedative-hypnotic	-5.00376	-5.40074	0.012544	3.0383
342	D07393	D10552	Dropropizine	Dactolisib	Antitussive	Antineoplastic	-2.94881	-9.36069	0.0262413	3.03807
343	D07330	D10553	Clomethiazole	Dasabuvir	Sedative-hypnotic	Antiviral	-5.40074	-4.67145	0.0278794	3.038
344	D00548	D10552	Etomidate	Dactolisib	Sedative-hypnotic	Antineoplastic	-4.40107	-9.36069	0.0347718	3.03778
345	D00095	D06102	Epinephrine	Theofibrate	Bronchodilator	Antihyperlipidemic	-3.50141	-5.00376	0.0263199	3.03761
346	D03565	D10641	Clorsulon	Ipatasertib	Antiparasitic	Antineoplastic	-3.70325	-5.64976	0.0211089	3.03744
347	D00095	D10553	Epinephrine	Dasabuvir	Bronchodilator	Antiviral	-3.50141	-4.67145	0.0163412	3.03731
348	D07961	D08244	Flavoxate	Naftidrofuryl	Antipollakisuria	Vasodilator	-5.85966	-5.18098	0.0408256	3.03725
349	D08576	D10552	Tetramisole	Dactolisib	Anthelmintic	Antineoplastic	-3.12747	-9.36069	0.0310187	3.03701
350	D01042	D07645	Fipronil	Cefoperazone	Insecticide	Antibacterial	-8.50051	-3.5631	0.0237541	3.03679
351	D00223	D06304	Lincomycin	Vindesine	Antibacterial	Antineoplastic	-5.14086	-7.31624	0.03462	3.03668
352	D00562	D10552	Propylthiouracil	Dactolisib	Antithyroid	Antineoplastic	-3.71231	-9.36069	0.0304536	3.03665
353	D08244	D08688	Naftidrofuryl	Zofenopril	Vasodilator	Antihypertensive	-5.18098	-6.54636	0.0288092	3.03653
354	D00250	D03061	Capsaicin	Batimastat	Analgesic	Antineoplastic	-6.20989	-6.04372	0.0318634	3.03644
355	D03625	D10552	Cycloheximide	Dactolisib	Antipsoriatic	Antineoplastic	-2.63218	-9.36069	0.017343	3.0362
356	D00392	D10552	Trimethadione	Dactolisib	Antiepileptic	Antineoplastic	-3.44454	-9.36069	0.0265475	3.03618
357	D00214	D06102	Dactinomycin	Theofibrate	Antineoplastic	Antihyperlipidemic	-8.53923	-5.00376	0.0365918	3.03582
358	D03061	D08237	Batimastat	Moxifloxacin	Antineoplastic	Antibacterial	-6.04372	-2.97915	0.0268722	3.03561
359	D07862	D10552	Diphenylpyraline	Dactolisib	Antiallergic	Antineoplastic	-1.47285	-9.36069	0.0284864	3.03556
360	D00214	D10553	Dactinomycin	Dasabuvir	Antineoplastic	Antiviral	-8.53923	-4.67145	0.0212695	3.03553
361	D00340	D10552	Hydrochlorothiazide	Dactolisib	Antihypertensive	Antineoplastic	-1.56983	-9.36069	0.027106	3.0355
362	D07448	D10552	Amitriptyline	Dactolisib	Antidepressant	Antineoplastic	-2.78176	-9.36069	0.0143074	3.03548
363	D08462	D10552	Quinisocaine	Dactolisib	Anesthetic	Antineoplastic	-1.54906	-9.36069	0.0309252	3.03544
364	D06543	D10641	Vitamin	Ipatasertib	Supplement	Antineoplastic	-3.58483	-5.64976	0.0314412	3.03543
365	D01042	D03656	Fipronil	Darunavir	Insecticide	Antiviral	-8.50051	-2.89073	0.0232214	3.03518
366	D10604	D10641	Binimetinib	Ipatasertib	Antineoplastic	Antineoplastic	-7.19043	-5.64976	0.03241	3.03496
367	D00279	D01042	Clofibrate	Fipronil	Antihyperlipidemic	Insecticide	-2.76764	-8.50051	0.0152496	3.03492
368	D08976	D10641	Pomalidomide	Ipatasertib	Antineoplastic	Antineoplastic	-3.8332	-5.64976	0.0333461	3.03483
369	D00223	D08956	Lincomycin	Omacetaxine	Antibacterial	Antineoplastic	-5.14086	-5.79786	0.0378283	3.03482
370	D05294	D10552	Oxidopamine	Dactolisib	Inducer	Antineoplastic	-2.23873	-9.36069	0.032622	3.03474
371	D01437	D10552	Nifenazone	Dactolisib	Analgesic	Antineoplastic	-1.06383	-9.36069	0.0308678	3.03469
372	D07961	D10168	Flavoxate	Tanzisertib	Antipollakisuria	Antifibrotic	-5.85966	-2.92412	0.01751	3.03461
373	D00339	D10641	Haloprogin	Ipatasertib	Antifungal	Antineoplastic	-2.33372	-5.64976	0.0252205	3.03453
374	D06102	D08324	Theofibrate	Oxyphenbutazone	Antihyperlipidemic	Analgesic	-5.00376	-4.72419	0.0353695	3.03452
375	D02341	D10641	Meclofenamic	Ipatasertib	Anti-inflammatory	Antineoplastic	-3.75082	-5.64976	0.0197572	3.03445
376	D00059	D10641	Levodopa	Ipatasertib	Antiparkinsonian	Antineoplastic	-2.91799	-5.64976	0.0367319	3.03443
377	D08244	D10459	Naftidrofuryl	Empagliflozin	Vasodilator	Antidiabetic	-5.18098	-5.59099	0.0376587	3.03435
378	D00248	D10552	Busulfan	Dactolisib	Antineoplastic	Antineoplastic	-2.25706	-9.36069	0.0275176	3.03428
379	D03061	D04127	Batimastat	Dalfampridine	Antineoplastic	Convulsant	-6.04372	-3.00944	0.0261517	3.03426
380	D08324	D10553	Oxyphenbutazone	Dasabuvir	Analgesic	Antiviral	-4.72419	-4.67145	0.0361696	3.03423
381	D06021	D08244	Tecastemizole	Naftidrofuryl	Anti-inflammatory	Vasodilator	-4.36523	-5.18098	0.0358598	3.03414
382	D08166	D10641	Medroxyprogesterone	Ipatasertib	Antineoplastic	Antineoplastic	-4.14201	-5.64976	0.0246643	3.03396
383	D00282	D03061	Clotrimazole	Batimastat	Antifungal	Antineoplastic	-2.78032	-6.04372	0.0295444	3.03395
384	D03197	D06247	Butorphanol	Triptorelin	Analgesic	Antineoplastic	-3.27004	-4.43549	0.0305097	3.03391
385	D08688	D10168	Zofenopril	Tanzisertib	Antihypertensive	Antifibrotic	-6.54636	-2.92412	0.0217773	3.03389
386	D03197	D06637	Butorphanol	Romidepsin	Analgesic	Antineoplastic	-3.27004	-9.72478	0.0374496	3.03381
387	D03061	D07966	Batimastat	Fludarabine	Antineoplastic	Antineoplastic	-6.04372	-5.9591	0.052924	3.03378
388	D00280	D10552	Clonazepam	Dactolisib	Anticonvulsant	Antineoplastic	-3.51381	-9.36069	0.0298357	3.03365
389	D00538	D07961	Zonisamide	Flavoxate	Anticonvulsant	Antipollakisuria	-5.90616	-5.85966	0.0195629	3.03355
390	D01042	D07406	Fipronil	Pimethixene	Insecticide	Antiallergic	-8.50051	-4.18143	0.0302067	3.03353
391	D06102	D07873	Theofibrate	Doxapram	Antihyperlipidemic	Respiratory	-5.00376	-4.86234	0.0176971	3.03344
392	D03061	D08277	Batimastat	Turofexorate	Antineoplastic	Antidyslipidemia	-6.04372	-4.25627	0.0438655	3.0333
393	D07873	D10553	Doxapram	Dasabuvir	Respiratory	Antiviral	-4.86234	-4.67145	0.0300213	3.03314
394	D00278	D10552	Clofazimine	Dactolisib	Antibacterial	Antineoplastic	-3.75064	-9.36069	0.0228278	3.0331
395	D10175	D10552	Trametinib	Dactolisib	Antineoplastic	Antineoplastic	-4.86409	-9.36069	0.0231991	3.03306
396	D00538	D08688	Zonisamide	Zofenopril	Anticonvulsant	Antihypertensive	-5.90616	-6.54636	0.0208677	3.03283
397	D06226	D07961	Triclosan	Flavoxate	Disinfectant	Antipollakisuria	-5.82373	-5.85966	0.0483033	3.03279
398	D01042	D07499	Fipronil	Benazepril	Insecticide	Antihypertensive	-8.50051	-4.12973	0.0160879	3.03278
399	D00317	D01042	Famciclovir	Fipronil	Antiviral	Insecticide	-2.99689	-8.50051	0.0253453	3.03278
400	D06247	D06637	Triptorelin	Romidepsin	Antineoplastic	Antineoplastic	-4.43549	-9.72478	0.0329757	3.03265
401	D02335	D10641	Menadione	Ipatasertib	Hemostatic	Antineoplastic	-3.20621	-5.64976	0.0240112	3.03258
402	D01042	D05731	Fipronil	Rimonabant	Insecticide	Antiobesity	-8.50051	-1.72228	0.0251231	3.03253
403	D03197	D07330	Butorphanol	Clomethiazole	Analgesic	Sedative-hypnotic	-3.27004	-5.40074	0.029836	3.03235
404	D00198	D10552	Rescinnamine	Dactolisib	Antihypertensive	Antineoplastic	-4.62206	-9.36069	0.0348257	3.03234
405	D06226	D08688	Triclosan	Zofenopril	Disinfectant	Antihypertensive	-5.82373	-6.54636	0.0478546	3.03207
406	D03061	D05952	Batimastat	Sulfaquinoxaline	Antineoplastic	Coccidiostat	-6.04372	-1.45158	0.0255126	3.03207
407	D03061	D08909	Batimastat	Elesclomol	Antineoplastic	Antineoplastic	-6.04372	-5.52731	0.0295493	3.03189
408	D00436	D06102	Niclosamide	Theofibrate	Anthelmintic	Antihyperlipidemic	-6.16484	-5.00376	0.0743538	3.03171
409	D10168	D10459	Tanzisertib	Empagliflozin	Antifibrotic	Antidiabetic	-2.92412	-5.59099	0.0262792	3.03171
410	D00095	D03197	Epinephrine	Butorphanol	Bronchodilator	Analgesic	-3.50141	-3.27004	0.0257705	3.03166
411	D09338	D10552	Entinostat	Dactolisib	Antineoplastic	Antineoplastic	-4.04838	-9.36069	0.024308	3.03159
412	D06021	D10168	Tecastemizole	Tanzisertib	Anti-inflammatory	Antifibrotic	-4.36523	-2.92412	0.0209394	3.0315
413	D00436	D10553	Niclosamide	Dasabuvir	Anthelmintic	Antiviral	-6.16484	-4.67145	0.063769	3.03141
414	D03061	D04162	Batimastat	Fenretinide	Antineoplastic	Antineoplastic	-6.04372	-5.36214	0.0339937	3.03127
415	D06247	D07330	Triptorelin	Clomethiazole	Antineoplastic	Sedative-hypnotic	-4.43549	-5.40074	0.0157122	3.03119
416	D01042	D10180	Fipronil	Umeclidinium	Insecticide	Bronchodilator	-8.50051	-3.27493	0.0198583	3.03114
417	D03061	D10542	Batimastat	Alectinib	Antineoplastic	Antineoplastic	-6.04372	-4.54194	0.0287925	3.0311
418	D06637	D07330	Romidepsin	Clomethiazole	Antineoplastic	Sedative-hypnotic	-9.72478	-5.40074	0.0368017	3.03108
419	D01042	D08940	Fipronil	Laropiprant	Insecticide	Anti-atherosclerotic	-8.50051	-3.84011	0.0299436	3.03093
420	D03215	D10552	Armodafinil	Dactolisib	Stimulant	Antineoplastic	-1.02342	-9.36069	0.0323147	3.03073
421	D00538	D10459	Zonisamide	Empagliflozin	Anticonvulsant	Antidiabetic	-5.90616	-5.59099	0.033192	3.03065
422	D00095	D06247	Epinephrine	Triptorelin	Bronchodilator	Antineoplastic	-3.50141	-4.43549	0.0183107	3.0305
423	D01042	D10887	Fipronil	Vistusertib	Insecticide	Antineoplastic	-8.50051	-3.96726	0.03198	3.03049
424	D08246	D10641	Nalbuphine	Ipatasertib	Antidote	Antineoplastic	-5.36515	-5.64976	0.0252592	3.03045
425	D00538	D06021	Zonisamide	Tecastemizole	Anticonvulsant	Anti-inflammatory	-5.90616	-4.36523	0.0105139	3.03044
426	D00095	D06637	Epinephrine	Romidepsin	Bronchodilator	Antineoplastic	-3.50141	-9.72478	0.0351578	3.0304
427	D03061	D03557	Batimastat	Cloperastine	Antineoplastic	Antitussive	-6.04372	-3.89966	0.0348792	3.03031
428	D06226	D10459	Triclosan	Empagliflozin	Disinfectant	Antidiabetic	-5.82373	-5.59099	0.0493172	3.02988
429	D00214	D03197	Dactinomycin	Butorphanol	Antineoplastic	Analgesic	-8.53923	-3.27004	0.0326604	3.02987
430	D09868	D10552	Alvocidib	Dactolisib	Antineoplastic	Antineoplastic	-6.32521	-9.36069	0.0306057	3.02982
431	D03061	D03217	Batimastat	Avanafil	Antineoplastic	Impotence	-6.04372	-2.00803	0.0350823	3.02981
432	D01042	D07890	Fipronil	Emedastine	Insecticide	Antiallergic	-8.50051	-3.99606	0.0248092	3.02971
433	D06021	D06226	Tecastemizole	Triclosan	Anti-inflammatory	Disinfectant	-4.36523	-5.82373	0.0489835	3.02967
434	D01042	D10636	Fipronil	Glasdegib	Insecticide	Antineoplastic	-8.50051	-4.47742	0.0339838	3.02955
435	D01471	D10641	Esatenolol	Ipatasertib	Antiarrhythmic	Antineoplastic	-3.15252	-5.64976	0.0308729	3.02948
436	D00250	D07961	Capsaicin	Flavoxate	Analgesic	Antipollakisuria	-6.20989	-5.85966	0.023176	3.02936
437	D01064	D10552	Raltitrexed	Dactolisib	Antineoplastic	Antineoplastic	-5.6239	-9.36069	0.0308264	3.02929
438	D01042	D10442	Fipronil	Ledipasvir	Insecticide	Antiviral	-8.50051	-4.7084	0.0329504	3.02929
439	D00223	D08244	Lincomycin	Naftidrofuryl	Antibacterial	Vasodilator	-5.14086	-5.18098	0.0326008	3.02926
440	D04180	D10552	Fiacitabine	Dactolisib	Antiviral	Antineoplastic	-3.32744	-9.36069	0.0384565	3.02919
441	D00095	D07330	Epinephrine	Clomethiazole	Bronchodilator	Sedative-hypnotic	-3.50141	-5.40074	0.0204235	3.02894
442	D06320	D10552	Vorinostat	Dactolisib	Antineoplastic	Antineoplastic	-6.3848	-9.36069	0.0241749	3.02881
443	D01042	D07940	Fipronil	Fadrozole	Insecticide	Antineoplastic	-8.50051	-4.35735	0.0227504	3.02873
444	D00214	D06247	Dactinomycin	Triptorelin	Antineoplastic	Antineoplastic	-8.53923	-4.43549	0.0247153	3.02872
445	D00250	D08688	Capsaicin	Zofenopril	Analgesic	Antihypertensive	-6.20989	-6.54636	0.0241946	3.02864
446	D00214	D06637	Dactinomycin	Romidepsin	Antineoplastic	Antineoplastic	-8.53923	-9.72478	0.0277242	3.02861
447	D03197	D08324	Butorphanol	Oxyphenbutazone	Analgesic	Analgesic	-3.27004	-4.72419	0.0500778	3.02857
448	D08182	D10552	Meptazinol	Dactolisib	Analgesic	Antineoplastic	-2.5016	-9.36069	0.0342724	3.02856
449	D07961	D08237	Flavoxate	Moxifloxacin	Antipollakisuria	Antibacterial	-5.85966	-2.97915	0.0197973	3.02853
450	D03061	D10543	Batimastat	Apitolisib	Antineoplastic	Antineoplastic	-6.04372	-6.85354	0.03772	3.02847
451	D05293	D10552	Oxibendazole	Dactolisib	Anthelmintic	Antineoplastic	-3.08217	-9.36069	0.0377338	3.02847
452	D10334	D10552	Rebastinib	Dactolisib	Antineoplastic	Antineoplastic	-3.10128	-9.36069	0.0328005	3.02824
453	D00217	D03061	Acetaminophen	Batimastat	Analgesic	Antineoplastic	-5.86497	-6.04372	0.0368764	3.0282
454	D01042	D07335	Fipronil	Amineptine	Insecticide	Antidepressant	-8.50051	-4.10774	0.028112	3.02819
455	D01751	D10641	Fenipentol	Ipatasertib	Choleretic	Antineoplastic	-4.80872	-5.64976	0.0190875	3.0281
456	D07520	D10552	Bepridil	Dactolisib	Antiarrhythmic	Antineoplastic	-1.50617	-9.36069	0.0300558	3.028
457	D00535	D10552	Vigabatrin	Dactolisib	Anticonvulsant	Antineoplastic	-2.35359	-9.36069	0.0369474	3.02798
458	D01042	D07776	Fipronil	Daunorubicin	Insecticide	Antibiotic	-8.50051	-5.10792	0.0310614	3.02791
459	D01153	D10641	Pazufloxacin	Ipatasertib	Antibacterial	Antineoplastic	-2.26896	-5.64976	0.0316374	3.02786
460	D00216	D03061	Acarbose	Batimastat	Antidiabetic	Antineoplastic	-5.51325	-6.04372	0.0272913	3.02783
461	D08237	D08688	Moxifloxacin	Zofenopril	Antibacterial	Antihypertensive	-2.97915	-6.54636	0.0258733	3.02781
462	D08953	D10552	Nilotinib	Dactolisib	Antineoplastic	Antineoplastic	-4.88439	-9.36069	0.0260571	3.02779
463	D03197	D07873	Butorphanol	Doxapram	Analgesic	Respiratory	-3.27004	-4.86234	0.0358861	3.02749
464	D00168	D10552	Cytarabine	Dactolisib	Antineoplastic	Antineoplastic	-3.5084	-9.36069	0.0302179	3.02747
465	D06247	D08324	Triptorelin	Oxyphenbutazone	Antineoplastic	Analgesic	-4.43549	-4.72419	0.0376775	3.02742
466	D01784	D10641	Carmofur	Ipatasertib	Antineoplastic	Antineoplastic	-4.41986	-5.64976	0.0300836	3.02737
467	D06637	D08324	Romidepsin	Oxyphenbutazone	Antineoplastic	Analgesic	-9.72478	-4.72419	0.0364693	3.02731
468	D00434	D01042	Simvastatin	Fipronil	Antihyperlipidemic	Insecticide	-5.13387	-8.50051	0.0322561	3.02722
469	D04127	D07961	Dalfampridine	Flavoxate	Convulsant	Antipollakisuria	-3.00944	-5.85966	0.0171831	3.02719
470	D00214	D07330	Dactinomycin	Clomethiazole	Antineoplastic	Sedative-hypnotic	-8.53923	-5.40074	0.0280669	3.02715
471	D00120	D10552	Sulindac	Dactolisib	Analgesic	Antineoplastic	-4.84335	-9.36069	0.0341112	3.02709
472	D08062	D10552	Idarubicin	Dactolisib	Antibiotic	Antineoplastic	-4.14988	-9.36069	0.0238178	3.02699
473	D00282	D07961	Clotrimazole	Flavoxate	Antifungal	Antipollakisuria	-2.78032	-5.85966	0.0274428	3.02688
474	D01042	D06650	Fipronil	Tanespimycin	Insecticide	Antineoplastic	-8.50051	-6.68711	0.0467704	3.02687
475	D00210	D01042	Norfloxacin	Fipronil	Antibacterial	Insecticide	-3.7032	-8.50051	0.0404035	3.02681
476	D03061	D08951	Batimastat	Nesbuvir	Antineoplastic	Antiviral	-6.04372	-5.29868	0.0345168	3.0268
477	D07961	D07966	Flavoxate	Fludarabine	Antipollakisuria	Antineoplastic	-5.85966	-5.9591	0.032954	3.0267
478	D00223	D10168	Lincomycin	Tanzisertib	Antibacterial	Antifibrotic	-5.14086	-2.92412	0.0295069	3.02662
479	D04127	D08688	Dalfampridine	Zofenopril	Convulsant	Antihypertensive	-3.00944	-6.54636	0.02077	3.02647
480	D00095	D00214	Epinephrine	Dactinomycin	Bronchodilator	Antineoplastic	-3.50141	-8.53923	0.0222646	3.02646
481	D00250	D10459	Capsaicin	Empagliflozin	Analgesic	Antidiabetic	-6.20989	-5.59099	0.0264958	3.02646
482	D01418	D10552	Tamibarotene	Dactolisib	Antineoplastic	Antineoplastic	-4.74711	-9.36069	0.03118	3.02642
483	D06102	D06304	Theofibrate	Vindesine	Antihyperlipidemic	Antineoplastic	-5.00376	-7.31624	0.0295723	3.02639
484	D01042	D08242	Fipronil	Nafcillin	Insecticide	Antibacterial	-8.50051	-3.05099	0.0463915	3.02637
485	D06247	D07873	Triptorelin	Doxapram	Antineoplastic	Respiratory	-4.43549	-4.86234	0.022546	3.02633
486	D07758	D10552	Cyclobenzaprine	Dactolisib	Antispasmodic	Antineoplastic	-1.03649	-9.36069	0.0275769	3.02628
487	D00250	D06021	Capsaicin	Tecastemizole	Analgesic	Anti-inflammatory	-6.20989	-4.36523	0.0252921	3.02625
488	D06640	D10552	Senicapoc	Dactolisib	Anti-anemic	Antineoplastic	-2.4822	-9.36069	0.030128	3.02623
489	D06637	D07873	Romidepsin	Doxapram	Antineoplastic	Respiratory	-9.72478	-4.86234	0.0416246	3.02622
490	D07961	D08277	Flavoxate	Turofexorate	Antipollakisuria	Antidyslipidemia	-5.85966	-4.25627	0.022707	3.02622
491	D00973	D10552	Cortisone	Dactolisib	Anti-inflammatory	Antineoplastic	-3.27493	-9.36069	0.0327862	3.0262
492	D00282	D08688	Clotrimazole	Zofenopril	Antifungal	Antihypertensive	-2.78032	-6.54636	0.0369419	3.02616
493	D01042	D10618	Fipronil	Defactinib	Insecticide	Antineoplastic	-8.50051	-5.16686	0.0504902	3.02614
494	D06304	D10553	Vindesine	Dasabuvir	Antineoplastic	Antiviral	-7.31624	-4.67145	0.0383295	3.02609
495	D07966	D08688	Fludarabine	Zofenopril	Antineoplastic	Antihypertensive	-5.9591	-6.54636	0.0337587	3.02599
496	D01042	D07398	Fipronil	Chlorphenamine	Insecticide	Antiallergic	-8.50051	-3.63229	0.0294479	3.02589
497	D07330	D08324	Clomethiazole	Oxyphenbutazone	Sedative-hypnotic	Analgesic	-5.40074	-4.72419	0.0374515	3.02585
498	D00436	D03197	Niclosamide	Butorphanol	Anthelmintic	Analgesic	-6.16484	-3.27004	0.0691259	3.02576
499	D01042	D08950	Fipronil	Neratinib	Insecticide	Antineoplastic	-8.50051	-5.97066	0.0490025	3.02575
500	D05932	D10552	Streptozocin	Dactolisib	Antineoplastic	Antineoplastic	-3.2284	-9.36069	0.0324056	3.02565
