# Supplementary material for: A network-based trans-omics approach for predicting synergistic drug combinations
Source: Commun Med (Lond). 2024 Jul 29;4:154. doi: 10.1038/s43856-024-00571-2 (PMC11286857; doi:10.1038/s43856-024-00571-2)
Supplement: Supplementary file 10 — Supplementary Data 8 [file 43856_2024_571_MOESM10_ESM.xlsx]

## Sheet: CML
ID

## Sheet: capsaicin
ID

## Sheet: mitoxantrone
ID
